# Supplementary material for: Development and internal validation of a nine-lncRNA prognostic signature for prediction of overall survival in colorectal cancer patients
Source: PeerJ. 2018 Dec 6;6:e6061. doi: 10.7717/peerj.6061 (PMC6286799; doi:10.7717/peerj.6061)
Supplement: Supplemental Information 2 [file peerj-06-6061-s004.zip]

Archive with 1 entries (1 files):
- Supplementary information document 2.xlsx
