# Supplementary material for: Development and internal validation of a nine-lncRNA prognostic signature for prediction of overall survival in colorectal cancer patients
Source: PeerJ. 2018 Dec 6;6:e6061. doi: 10.7717/peerj.6061 (PMC6286799; doi:10.7717/peerj.6061)
Supplement: Supplemental Information 2 [file peerj-06-6061-s004.zip › Supplementary information document 2.xlsx]

## Sheet: HTSeq - Counts.merge.txt.cv.lnc
Tags	TCGA-G4-6588-01	TCGA-5M-AAT6-01	TCGA-AA-3710-01	TCGA-AA-3855-01	TCGA-A6-4105-01	TCGA-AA-3846-01	TCGA-AA-A00J-01	TCGA-A6-2684-01	TCGA-A6-2681-01	TCGA-CA-6715-01	TCGA-A6-6650-01	TCGA-AA-3854-01	TCGA-D5-6898-01	TCGA-A6-5659-01	TCGA-NH-A6GB-01	TCGA-AA-A01I-01	TCGA-AA-3514-01	TCGA-AA-3554-01	TCGA-CK-4950-01	TCGA-G4-6299-01	TCGA-AY-A54L-01	TCGA-D5-5540-01	TCGA-AA-3862-01	TCGA-A6-2674-01	TCGA-D5-6922-01	TCGA-A6-6780-01	TCGA-AZ-4315-01	TCGA-AA-3972-01	TCGA-G4-6322-01	TCGA-CM-6676-01	TCGA-AZ-6598-01	TCGA-AA-3977-01	TCGA-AA-3815-01	TCGA-AA-A01G-01	TCGA-CM-6166-01	TCGA-AA-3663-01	TCGA-CM-6165-01	TCGA-AA-3552-01	TCGA-A6-2672-01	TCGA-AA-3851-01	TCGA-NH-A6GA-01	TCGA-AA-3532-01	TCGA-A6-2679-11	TCGA-CA-6716-01	TCGA-AA-3693-01	TCGA-D5-5541-01	TCGA-DM-A282-01	TCGA-AA-3521-01	TCGA-A6-6781-01
RP11-433M22.1	0	0	0	0	0	0	0	0	0	0	19	0	0	0	0	0	0	0	0	0	0	0	0	4	0	9	0	0	0	0	0	0	0	0	0	2	0	3	0	0	0	0	0	0	0	0	0	0	10
RP11-670E13.6	32	21	18	36	59	52	18	9	6	105	22	20	31	22	95	3	7	37	29	50	117	94	13	16	31	22	27	53	66	96	45	6	10	33	26	78	6	22	40	24	96	16	31	35	31	54	62	19	37
CTD-2588J6.2	0	0	0	0	0	0	0	0	0	0	0	0	0	0	0	0	0	0	0	0	0	0	0	0	0	0	0	0	0	0	0	0	0	0	0	0	0	0	0	0	0	0	0	0	0	0	0	0	0
RP5-1068H6.6	0	0	0	0	0	0	0	1	0	2	0	2	0	0	0	0	0	0	0	0	0	2	0	0	0	0	0	0	0	1	0	0	0	0	0	1	0	0	0	0	1	1	0	0	0	0	0	0	0
RP11-343H5.6	9	2	0	1	5	4	0	0	3	1	2	0	1	2	2	0	1	0	6	2	6	3	0	0	4	0	2	0	18	3	6	1	0	3	8	1	1	0	0	0	3	1	1	1	2	2	3	0	2
RP11-700F16.3	0	0	0	0	0	0	0	0	0	0	15	0	0	0	1	0	0	0	0	0	0	0	0	8	3	2	0	0	0	0	0	0	0	0	0	0	0	0	2	0	4	0	0	0	0	0	1	0	4
RP11-16E12.2	12	41	43	66	29	19	12	43	9	44	32	80	25	22	27	22	13	75	168	52	48	2	30	23	16	5	20	22	69	13	88	7	14	5	18	8	6	59	32	23	147	46	80	17	3	45	37	18	14
RP11-298J23.8	0	1	0	0	0	0	0	0	0	0	0	0	0	0	0	0	0	0	2	0	0	0	0	0	0	0	0	0	0	2	0	0	0	0	0	0	1	0	0	0	0	0	0	0	1	0	0	0	1
RP11-670E13.5	0	0	0	0	0	0	0	0	0	0	0	0	0	0	0	0	0	0	0	0	0	0	0	0	0	0	0	0	0	0	0	0	0	0	0	0	0	0	0	0	0	0	0	0	0	0	0	0	0
RP11-181G12.4	0	1	0	1	0	0	0	0	0	0	0	0	0	0	0	1	1	1	1	1	3	0	0	0	0	0	0	0	0	2	0	0	0	0	0	0	0	0	1	0	0	0	1	0	0	0	1	0	0
RP11-618L22.1	0	2	0	1	0	3	1	0	0	1	2	0	1	2	1	1	0	0	0	2	1	1	0	12	4	0	0	0	3	1	1	0	1	2	0	0	2	0	1	0	1	1	2	1	4	0	0	0	2
RP11-298J23.5	0	1	0	0	1	1	0	0	0	0	23	0	0	0	1	0	0	0	1	2	0	0	0	13	0	3	0	3	0	0	0	0	1	0	0	0	0	0	4	0	5	0	0	0	1	0	0	1	4
AC083949.1	3	9	2	3	9	1	2	7	2	2	95	2	6	5	1	0	0	5	3	3	0	5	0	54	13	82	1	0	1	4	13	1	2	1	0	4	3	5	3	6	4	12	9	4	1	23	1	3	21
LINC01635	8	0	2	3	1	3	5	0	0	2	1	0	4	2	4	1	0	2	9	3	1	1	0	4	2	0	2	0	1	2	4	0	0	0	0	7	3	0	0	1	3	2	2	1	5	4	6	0	1
RP11-116D17.1	0	0	0	0	0	0	0	0	0	0	2	0	0	0	0	0	0	0	0	0	0	0	0	0	1	0	0	0	0	0	2	0	1	0	0	0	0	0	0	0	0	0	0	0	0	0	0	0	0
LINC01326	0	0	0	0	0	0	0	0	0	0	1	0	0	0	0	0	0	0	0	0	0	0	0	12	0	0	0	0	0	0	0	3	0	0	0	0	0	0	0	0	0	0	0	0	0	0	0	0	0
CTB-147C22.9	0	0	1	0	0	2	1	3	0	0	0	1	0	0	3	0	0	3	0	0	1	0	0	0	0	6	0	0	1	0	0	0	0	0	0	2	0	0	1	0	2	0	0	0	0	0	0	0	0
CTB-147C22.8	0	0	0	0	1	0	2	0	0	0	5	0	0	0	3	0	0	3	0	1	2	0	0	2	0	0	0	0	0	0	0	0	0	0	0	0	0	0	0	0	1	0	0	0	0	0	0	0	0
RP11-491F9.1	0	0	0	1	7	21	1	0	2	14	18	0	23	15	5	2	2	1	18	0	31	20	1	9	13	12	5	11	4	45	0	1	2	2	24	8	23	3	0	7	11	16	10	6	26	21	15	5	0
RP11-169E6.4	0	0	0	0	0	0	0	0	0	0	0	0	0	0	0	0	0	0	0	0	0	0	0	8	1	0	0	0	0	0	0	0	0	0	0	0	0	0	0	0	0	0	0	0	0	0	0	0	0
CTD-2333K2.1	0	0	0	0	0	0	1	0	0	1	0	0	0	0	0	0	0	0	0	0	0	0	0	0	0	0	0	0	0	0	0	0	0	0	0	0	0	0	0	0	0	0	0	0	0	0	0	0	0
RP11-491F9.5	0	0	0	0	0	0	0	0	0	0	0	0	0	1	0	0	0	0	0	0	0	0	1	0	0	0	0	0	0	0	0	0	0	0	0	0	0	0	0	0	1	0	0	0	0	0	0	0	0
RP11-491F9.6	0	0	0	0	0	0	0	0	0	0	0	0	0	0	0	0	0	0	0	0	0	0	0	0	0	0	0	0	0	0	0	0	0	0	0	0	0	0	0	0	0	0	0	0	0	0	0	0	0
LINC01220	10	3	5	3	4	8	2	3	2	3	6	2	7	10	6	5	2	4	9	6	23	0	2	6	6	0	6	0	30	17	2	1	1	2	2	12	11	1	3	7	9	7	8	3	2	5	7	2	13
RP11-491F9.8	0	0	0	0	1	0	0	0	0	0	4	0	1	0	0	0	1	0	0	0	1	0	0	1	0	0	0	0	0	0	0	0	0	0	0	0	0	0	0	0	1	0	0	0	1	0	0	1	0
AC009120.5	16	15	6	24	7	10	13	11	5	16	34	4	22	15	21	12	9	9	4	5	7	13	2	43	46	15	1	13	29	20	2	9	3	11	4	5	18	10	3	2	77	9	9	29	4	10	17	12	15
AC009120.6	134	212	39	85	89	255	112	34	43	168	578	64	131	131	186	84	29	59	77	77	140	185	22	432	316	278	20	135	275	141	46	32	62	97	107	57	128	69	51	44	461	62	88	177	83	164	332	89	107
RP11-789A21.1	0	0	0	1	0	0	0	0	0	0	0	0	0	0	0	2	0	0	0	0	0	0	0	1	0	0	0	0	0	0	0	0	0	0	0	0	0	0	0	0	1	0	0	0	0	0	0	0	0
TRG-AS1	23	65	65	40	33	29	6	13	13	5	57	12	38	16	31	21	7	25	83	43	11	8	19	84	52	135	9	5	27	13	21	6	49	11	3	17	38	47	46	15	63	34	244	7	13	52	5	12	55
LINC01322	0	80	0	0	2	2	0	0	1	0	4	0	0	0	2	2	0	0	0	4	3	6	0	70	1	0	0	0	1	0	0	0	0	0	7	0	0	0	0	0	114	3	1	0	1	1	1	0	0
RP11-338O1.2	0	0	0	0	0	0	0	0	0	0	1	0	0	0	1	0	0	0	0	0	0	1	0	4	0	0	0	0	0	0	0	0	0	0	0	0	0	0	0	0	2	0	0	0	0	0	0	0	1
AC068499.10	1	0	0	0	1	2	2	0	1	5	0	0	3	2	0	0	0	2	0	2	0	1	0	1	0	0	0	3	3	1	5	0	0	0	1	0	1	0	0	1	4	0	0	3	2	1	0	1	9
RP11-10O17.3	4	1	0	2	3	7	0	3	0	4	11	2	5	2	6	0	1	1	3	2	8	0	0	18	4	6	1	0	5	3	1	0	0	0	4	2	3	1	0	3	8	0	1	4	2	4	2	2	9
LINC01632	0	0	0	0	0	0	0	0	0	0	0	0	0	0	0	0	0	0	0	0	1	0	0	0	0	0	0	0	0	1	0	0	0	0	0	0	0	0	0	0	0	0	0	0	0	1	0	0	0
RP11-711G10.1	0	0	0	0	0	0	0	0	0	0	2	0	0	0	0	0	0	0	0	0	1	0	0	3	0	0	0	0	0	0	0	0	0	0	0	0	0	0	0	0	0	0	0	0	0	0	0	0	0
AF001548.6	0	1	3	1	1	0	1	6	12	0	7	3	12	6	1	0	3	0	1	0	0	1	3	9	20	0	1	6	1	7	2	2	0	1	2	0	1	1	0	2	6	1	9	7	7	1	1	1	2
AF001548.5	45	50	12	13	40	21	44	17	54	35	22	59	64	114	24	14	72	40	92	97	69	50	11	30	137	6	7	80	292	92	324	2	33	58	28	17	114	19	28	82	58	24	103	54	47	41	49	30	84
LINC02152	0	2	0	1	0	0	0	1	0	0	0	0	0	0	0	0	0	0	0	0	1	0	0	0	0	1	0	0	5	0	0	0	0	0	0	0	0	0	0	0	0	0	0	0	0	1	1	0	0
RP11-466F5.10	4	3	0	1	2	2	0	0	0	0	4	0	0	3	0	1	0	0	0	1	3	1	3	8	0	0	0	0	4	0	2	0	0	0	3	1	0	0	0	0	1	1	0	3	1	2	1	2	0
AC005609.19	0	0	0	0	0	0	0	0	0	0	0	0	0	0	0	0	0	0	0	0	0	0	0	0	0	0	0	0	0	0	0	0	0	0	0	0	0	0	0	0	0	0	0	0	0	0	0	0	0
AP000462.3	0	0	0	1	0	0	0	0	0	0	6	0	0	0	0	0	1	0	0	0	0	0	0	28	0	0	0	0	0	0	0	0	0	0	0	0	0	0	0	0	0	0	0	0	0	0	0	0	4
RP11-499O7.7	0	7	1	2	10	0	0	0	1	3	5	2	1	0	5	2	0	0	0	2	9	4	0	16	0	9	1	6	0	0	1	0	2	3	8	2	2	0	1	0	8	1	0	0	5	1	13	0	3
RP13-497K6.1	2	0	0	0	0	3	1	0	0	0	20	0	172	0	0	1	0	2	12	1	1	0	0	5	4	107	0	0	2	18	0	0	2	1	0	1	8	5	0	0	4	2	4	0	0	4	1	2	0
AC090587.5	2	6	2	1	6	7	1	4	0	6	4	3	13	6	4	5	1	7	16	4	7	1	2	0	12	0	0	3	18	10	5	0	1	4	3	4	6	5	4	8	5	10	16	6	1	11	8	0	1
AC090587.4	4	2	5	3	5	1	3	4	3	5	4	7	5	0	2	0	3	4	10	0	2	1	1	0	13	0	1	0	12	3	0	1	7	1	2	2	4	5	3	2	5	5	11	1	2	4	0	0	10
RP11-489D6.2	0	0	0	0	0	0	0	1	0	0	0	0	1	0	0	0	0	1	0	0	0	0	0	0	1	0	0	0	0	0	0	0	0	0	0	0	0	0	0	0	0	0	0	2	0	0	0	0	1
LINC02157	0	0	0	0	0	0	0	0	0	0	2	1	0	2	0	0	0	0	0	0	0	0	0	5	1	0	0	0	0	1	0	0	0	0	0	0	1	0	0	0	1	0	0	1	1	0	0	0	11
AC103563.8	0	0	1	0	0	0	0	0	0	0	0	0	1	0	0	0	0	0	0	0	0	0	0	0	1	0	0	0	0	1	0	0	0	1	0	0	0	0	1	0	1	0	3	0	0	1	0	0	0
AC103563.9	0	0	0	0	0	0	0	1	1	1	0	0	0	1	0	0	0	0	0	0	0	0	0	0	0	0	3	0	1	0	0	0	0	0	0	0	0	0	0	0	0	0	1	0	0	0	0	1	1
RP11-666A8.8	15	11	2	1	12	6	6	1	3	20	11	5	10	8	8	2	0	4	7	15	11	19	4	2	13	0	3	7	22	11	0	6	1	5	12	10	10	1	5	4	25	2	4	7	6	22	8	4	9
LINC01639	0	0	1	0	0	0	0	0	0	1	0	0	0	0	0	0	0	0	0	0	0	0	0	1	0	0	0	0	0	0	0	2	0	0	0	0	0	5	0	0	0	0	0	0	0	0	0	0	0
AC006019.3	0	0	0	0	0	0	0	0	0	0	6	0	0	0	0	0	0	0	0	0	1	0	0	6	0	0	0	0	0	0	0	0	0	0	0	0	0	0	0	0	0	0	0	0	0	0	0	1	4
RP11-190A12.8	23	22	10	31	2	16	11	7	0	1	0	5	5	2	4	4	1	0	16	56	5	1	1	19	8	5	0	9	48	14	21	0	10	5	1	12	22	9	11	12	12	10	17	40	4	14	94	6	21
GRID1-AS1	0	4	0	0	1	0	0	0	0	0	1	0	0	0	0	0	0	0	0	0	0	0	0	4	1	0	0	0	0	0	1	0	0	1	0	0	0	0	0	0	0	0	1	0	0	0	0	0	3
LINC01638	3	31	0	1	3	2	0	6	12	3	0	2	7	6	0	2	8	9	3	19	3	0	1	4	12	0	1	1	0	6	1	1	3	1	9	1	10	0	2	1	3	3	0	3	0	18	4	2	16
RP5-991G20.2	20	9	2	7	4	22	12	1	3	41	207	9	11	28	14	8	0	2	11	7	41	10	4	156	35	68	3	13	15	17	10	4	3	3	5	7	10	13	4	2	28	7	6	16	8	21	21	6	43
RNF219-AS1	5	1	0	0	3	4	0	2	0	4	42	0	1	7	10	1	1	0	2	3	9	6	0	57	7	12	0	3	3	5	5	1	0	3	4	0	4	0	1	0	12	1	4	4	2	4	6	2	1
RP11-114J13.1	0	0	0	1	0	0	0	0	0	1	8	0	0	0	0	0	1	0	0	0	0	0	0	5	0	0	0	2	0	0	0	0	0	0	1	0	0	0	0	0	1	0	0	0	1	0	0	0	0
RP1-68D18.3	0	0	0	0	0	2	0	0	0	0	1	0	0	0	0	0	0	0	0	0	0	0	0	1	0	0	0	0	1	0	0	0	0	0	0	1	1	0	0	0	0	0	0	0	0	0	0	0	0
RP11-61E11.2	4	0	2	2	3	0	0	0	0	4	2	0	1	2	0	0	1	2	0	1	0	1	0	3	2	0	0	0	0	4	1	0	1	0	2	0	1	0	0	0	2	3	1	1	0	1	0	0	1
AC068491.2	0	0	0	0	0	0	2	0	0	1	3	0	0	0	0	0	0	0	2	1	0	0	0	7	2	0	0	0	0	0	0	0	0	0	0	1	0	0	0	0	3	0	0	0	0	1	0	0	5
RP4-559A3.6	0	0	0	0	0	0	0	1	0	0	0	0	0	0	0	0	0	0	0	0	0	0	0	0	0	0	0	0	0	0	0	0	0	0	0	0	0	0	0	0	0	0	0	0	1	0	0	0	0
RP11-146D12.2	5	1	1	0	1	2	2	1	1	2	9	0	0	0	0	1	3	0	3	2	0	1	0	0	6	20	0	0	0	9	0	1	0	1	0	1	14	3	0	0	4	1	8	2	0	4	4	0	13
RP5-991G20.6	1	0	2	0	2	8	1	0	0	3	32	0	0	8	1	2	0	0	3	0	5	4	1	8	4	19	0	1	7	2	3	1	0	2	1	2	0	4	2	1	2	3	1	2	1	3	7	0	8
RP11-329B9.5	1	1	0	0	4	0	0	0	0	2	2	0	0	0	0	0	0	0	0	2	1	0	0	4	1	0	0	0	2	0	0	0	0	0	0	0	0	0	0	0	0	2	1	1	0	2	1	1	5
RP11-801F7.1	0	0	0	0	0	0	0	0	0	0	0	0	0	0	0	0	0	0	0	0	0	0	0	0	0	0	0	0	0	0	0	0	0	0	0	0	0	0	0	0	0	0	0	0	0	0	0	0	0
AC010468.2	0	0	0	0	0	0	0	0	0	0	14	0	0	0	1	0	0	0	0	1	0	0	0	1	0	0	0	0	0	0	0	0	0	0	0	0	0	0	0	0	0	0	0	0	0	0	0	0	2
RP11-732A19.2	0	0	0	0	0	0	0	0	0	0	0	0	0	0	0	0	0	0	0	0	0	0	0	0	0	0	0	0	0	0	0	0	0	0	0	0	0	0	0	0	0	0	0	0	0	0	0	0	0
RP11-196D18.1	0	0	0	0	0	0	0	0	0	0	0	0	0	0	0	0	0	0	0	0	0	0	0	2	0	0	0	0	0	0	0	0	0	0	0	0	0	0	0	0	0	0	0	0	0	0	0	0	0
RP11-736I10.1	0	0	0	0	0	0	0	0	0	0	0	0	0	0	0	0	0	0	0	0	0	0	0	4	0	0	0	0	0	0	0	0	0	0	0	0	0	0	0	0	0	0	0	0	0	0	0	0	0
RP11-566K19.6	0	0	0	2	33	1	1	0	1	2	4	0	15	0	18	1	0	0	2	0	2	8	1	14	7	0	0	2	1	13	0	0	0	0	10	0	5	0	0	0	5	0	1	1	2	4	3	7	2
RP4-668J24.2	0	0	1	9	10	2	2	2	4	1	4	3	14	4	5	2	4	1	10	0	1	2	0	1	3	0	1	4	2	3	0	0	0	1	3	1	7	6	0	4	9	4	12	5	2	2	4	1	3
CTD-2240J17.3	1	1	0	3	3	3	1	0	0	8	29	2	2	2	0	0	0	1	3	0	5	1	0	42	3	18	0	0	5	2	3	0	0	0	0	2	4	0	1	0	3	1	3	1	4	3	1	0	6
RP11-109P14.10	0	0	0	0	0	0	0	0	0	0	0	0	0	0	0	0	0	0	0	0	0	0	0	0	0	0	0	0	0	0	0	0	0	0	0	0	0	0	0	0	0	0	0	0	0	0	0	0	0
RP11-59N23.1	0	6	0	0	1	0	0	0	0	2	0	0	0	0	0	0	0	1	0	1	0	0	0	0	0	0	0	0	0	0	0	0	0	0	0	0	1	0	0	0	0	0	0	1	0	0	0	0	0
RP11-59N23.3	0	1	0	0	0	0	0	0	0	0	0	0	0	0	0	0	0	0	0	0	0	0	0	0	1	0	0	0	0	0	0	0	0	0	0	0	0	0	0	0	0	0	0	0	0	0	0	0	0
RP1-200K18.1	0	0	0	0	0	0	0	0	0	0	0	0	0	0	0	0	0	0	0	0	0	0	0	6	0	0	0	0	0	0	0	1	0	0	0	0	0	0	0	0	0	0	0	0	0	0	0	0	0
AC133680.1	0	2	0	0	0	0	0	0	0	0	1	0	2	1	0	0	0	0	0	1	0	0	0	5	0	0	2	0	0	0	0	0	0	0	0	0	0	1	0	0	0	1	0	0	1	1	0	0	1
CTD-2314G24.2	13	72	4	7	12	2	63	0	2	3	2	24	9	6	9	2	0	0	2	26	6	0	0	36	22	0	0	6	5	4	52	1	7	0	10	0	13	4	42	6	5	9	8	2	2	9	2	1	19
RP11-379H18.1	322	262	50	116	193	85	66	74	132	847	135	160	874	613	221	87	45	159	389	516	632	251	47	188	720	315	99	118	173	566	234	66	46	69	266	413	300	110	64	109	768	110	373	416	136	494	255	70	877
H19	1124	864	115	507	9753	31	350	312	480	293	348	29	632	1076	6719	72	1367	163	479	1266	1058	4275	57	73	397	12	49	292	907	387	324	128	91	3861	1523	179	192	1309	2700	67	17996	220	80	996	21	720	1014	119	354
AC008060.8	0	0	0	0	0	0	0	0	0	0	0	0	0	0	0	1	0	0	0	0	0	0	0	1	0	0	0	0	0	0	0	0	0	0	0	0	0	0	0	0	0	0	0	1	0	0	0	0	0
KANSL1-AS1	22	33	17	146	26	43	13	102	86	30	64	111	65	249	18	128	17	64	82	36	125	23	33	56	100	71	29	28	149	131	62	57	46	79	29	36	87	157	28	30	63	51	173	28	78	93	59	22	52
KIRREL3-AS3	0	0	0	0	0	0	0	0	0	0	0	0	0	0	0	0	0	0	0	0	1	0	0	7	0	0	0	0	0	0	0	0	0	0	0	0	0	0	0	0	1	0	1	0	0	0	0	0	0
KIRREL3-AS1	0	0	0	0	0	0	0	0	0	0	0	1	0	0	0	0	0	0	0	0	0	2	0	1	0	3	0	0	0	0	0	0	0	0	0	0	0	0	0	0	0	0	0	0	0	0	0	0	0
AC004449.6	5	2	1	1	3	0	8	0	3	2	0	0	2	0	4	1	0	3	1	7	2	2	0	2	2	0	2	1	2	1	5	0	6	0	7	0	0	0	0	3	1	3	7	2	1	3	0	0	0
RP11-707P17.2	20	20	18	14	26	4	10	0	5	7	117	4	15	16	29	10	0	6	8	13	26	13	0	150	30	106	2	7	9	11	12	4	3	3	12	12	23	1	11	5	76	2	9	9	1	19	33	3	44
AC008060.7	0	0	0	0	1	0	0	0	0	0	0	0	0	0	0	0	0	0	0	0	0	0	0	0	0	0	0	0	1	0	0	0	0	0	0	0	1	0	0	0	0	0	0	0	1	0	0	0	0
AC008060.5	0	0	0	0	0	0	0	0	0	0	0	0	0	0	0	0	0	0	0	0	0	0	0	2	0	0	0	0	0	0	0	0	0	0	0	0	0	0	0	0	0	0	0	0	0	0	0	0	0
SPATA8-AS1	0	0	0	0	0	0	0	0	0	0	1	0	0	0	0	0	0	0	0	0	0	0	0	1	0	0	0	0	0	0	0	0	0	0	0	0	0	0	0	0	0	0	0	0	0	0	0	0	0
RP11-863H1.1	0	0	0	0	2	1	0	0	0	0	166	0	0	0	1	5	0	1	3	0	1	0	0	149	0	28	0	0	0	0	0	0	0	0	0	1	0	0	0	0	1	0	1	0	0	0	3	0	31
RP11-190P13.2	0	0	0	0	0	0	0	0	1	0	4	0	0	0	0	0	0	0	0	1	1	0	0	3	0	0	3	0	0	0	0	0	1	0	0	0	0	0	0	0	0	0	0	0	0	1	0	0	0
CTD-2306A12.1	3	5	12	5	1	6	7	0	1	0	17	1	2	2	1	3	0	2	9	10	5	3	3	7	1	13	10	2	4	4	2	0	3	2	7	0	1	7	10	1	15	1	17	6	3	3	24	1	0
KCND3-IT1	1	0	0	0	0	0	0	0	0	0	1	0	0	0	0	0	0	1	0	0	1	0	0	4	0	0	0	0	0	0	0	0	0	0	0	0	0	0	0	0	0	0	0	0	0	0	0	0	6
LINC02032	0	0	0	0	0	0	0	0	0	0	0	0	0	0	0	0	0	0	0	0	0	0	0	2	0	0	0	0	0	0	0	0	0	0	0	0	0	0	0	0	0	0	0	0	0	0	0	0	0
LINC02033	2	5	3	0	0	1	1	1	0	0	8	1	1	0	2	0	0	0	6	1	2	0	0	8	1	0	0	1	6	1	0	0	0	1	1	0	7	0	1	1	5	1	30	1	1	1	1	1	1
LINC02030	1	0	0	1	0	0	0	0	0	0	6	1	0	1	1	1	0	0	6	0	0	0	1	7	0	0	0	0	0	3	0	3	0	0	0	1	1	1	0	0	0	1	0	0	2	0	1	0	0
LINC02031	0	0	0	0	0	0	0	0	1	1	2	0	0	2	0	0	1	0	1	0	2	0	1	4	1	0	0	0	5	0	0	0	0	0	0	0	2	0	0	1	0	2	9	0	0	1	3	0	0
LINC02036	5	1	0	0	3	0	0	0	3	2	1	2	0	3	1	0	0	0	1	0	5	6	0	6	0	0	0	1	0	2	2	0	0	0	5	0	1	1	0	0	2	0	0	2	2	0	4	0	0
LINC02037	0	0	0	0	1	0	0	0	0	1	1	0	1	0	0	0	1	0	0	0	0	0	0	9	0	0	0	0	0	0	0	0	0	0	1	0	0	2	0	1	0	1	0	2	0	1	0	0	0
LINC02035	243	139	132	68	103	106	188	52	80	147	434	171	178	201	131	87	36	103	222	188	153	118	73	302	344	226	29	72	280	228	123	35	42	61	160	77	382	154	55	54	361	88	264	213	94	233	228	113	395
LINC02038	30	3	24	34	42	7	9	10	31	47	37	63	106	43	31	40	44	31	214	33	40	6	24	1	172	74	18	10	32	33	10	12	9	23	19	62	73	43	8	31	139	27	282	57	30	20	26	31	109
LINC02039	0	0	0	0	0	0	0	0	0	0	4	0	0	0	0	0	0	0	0	0	0	0	0	7	0	0	0	0	0	0	0	0	0	0	0	0	0	0	0	0	0	0	0	0	0	0	0	0	0
AC091493.2	1	0	0	0	0	0	0	0	0	1	0	0	1	0	0	0	0	1	0	0	0	0	0	9	0	0	2	0	0	0	0	0	0	0	1	0	0	0	0	0	0	1	0	0	0	3	0	0	2
AC009498.1	0	0	0	0	0	0	0	0	1	2	3	0	1	1	0	0	0	0	0	0	0	0	0	0	0	0	0	0	0	0	0	0	0	0	15	0	0	0	0	0	0	0	1	0	0	0	0	0	0
AC004448.5	0	1	0	1	0	3	3	0	0	0	7	0	0	1	0	0	0	0	0	1	0	0	0	3	2	0	0	0	5	0	0	0	0	0	2	0	0	1	0	0	1	0	0	0	0	2	0	0	1
RP11-22C11.2	33	60	23	52	64	95	45	25	19	202	114	76	194	123	154	31	27	38	84	144	368	174	38	32	238	74	55	51	418	354	365	19	45	57	187	83	164	90	22	187	203	80	132	126	60	303	185	25	78
RP11-379L18.3	0	0	0	0	0	0	0	0	0	0	0	0	0	0	0	0	0	0	0	0	0	0	0	0	0	0	0	0	1	0	0	0	0	0	0	0	0	0	0	0	0	0	2	0	0	0	0	0	0
RP11-355F22.1	2	0	0	0	0	0	0	1	2	1	0	2	0	0	0	0	0	0	0	1	7	1	1	6	1	8	0	2	0	0	0	0	0	1	0	0	0	3	0	0	0	0	0	1	5	0	0	0	7
CITF22-24E5.1	0	0	0	0	0	0	0	0	0	0	0	0	0	0	0	0	0	0	0	0	0	0	0	0	0	0	0	0	0	0	0	0	0	0	0	0	0	0	0	0	1	0	0	0	0	0	0	0	0
RP11-11H9.2	0	0	0	0	0	0	0	0	0	0	0	0	0	0	0	0	0	0	0	0	0	0	0	0	0	0	0	0	0	0	0	0	0	0	0	0	0	0	0	0	0	0	0	0	0	0	0	0	0
AC084149.1	0	0	0	0	0	0	0	0	0	1	0	0	0	0	0	0	0	0	0	0	0	0	0	17	0	0	0	0	0	0	0	0	0	0	0	0	1	0	0	0	0	0	0	0	0	0	0	0	0
AC084149.2	0	0	0	0	0	0	2	0	6	10	0	0	0	7	1	7	0	0	0	5	3	3	0	5	0	0	0	5	13	0	2	2	0	0	3	0	2	0	0	0	0	0	0	0	1	0	0	3	0
ATP1B3-AS1	12	20	3	4	15	15	1	1	4	10	342	6	19	6	18	1	0	4	6	11	12	15	2	188	19	80	0	13	8	8	1	2	0	5	5	3	10	10	11	0	41	3	12	10	13	15	7	6	16
RP11-113D6.6	0	0	0	0	0	0	0	0	0	0	0	0	0	0	0	0	0	1	1	0	0	0	0	0	0	0	0	0	0	0	0	0	0	0	0	0	0	0	0	0	0	0	0	0	0	0	0	0	2
RP11-3P17.5	24	46	2	13	19	72	29	1	4	73	4	33	22	21	7	23	3	6	17	29	7	46	29	5	20	37	29	2	44	50	21	29	9	9	26	30	11	6	10	6	24	19	11	29	69	54	21	54	11
RP11-135D11.2	0	0	0	0	0	0	0	1	0	0	0	0	0	0	0	0	0	0	0	0	0	0	0	4	0	0	0	0	0	1	0	0	0	0	0	0	0	0	0	0	0	0	7	0	0	0	0	0	0
RP11-476H16.1	7	3	0	5	6	10	3	0	1	11	28	1	5	7	16	7	0	0	2	9	10	4	2	6	15	0	2	7	3	7	5	0	0	5	5	5	5	2	4	2	20	3	5	3	5	13	14	4	1
CTD-2587H24.5	0	5	1	0	0	0	1	1	0	0	1	0	0	0	0	0	0	1	1	1	1	0	0	4	0	0	0	0	0	0	0	0	0	0	0	0	2	1	1	0	1	0	0	0	0	0	0	0	0
RP11-49K4.2	0	0	0	0	0	0	0	0	0	0	0	0	0	0	0	0	0	0	0	0	0	0	0	6	0	0	0	0	0	0	0	0	0	0	0	0	0	0	0	0	0	0	0	0	0	0	0	0	0
HTR5A-AS1	0	0	0	0	0	0	0	0	0	0	0	0	0	0	0	0	0	0	0	0	0	0	0	0	0	0	0	0	0	0	0	0	0	0	0	0	0	0	0	0	0	0	0	1	0	0	0	0	0
RP11-546K22.1	0	2	0	2	3	5	12	3	3	26	1	3	2	28	33	8	5	1	7	6	91	5	1	0	10	0	2	1	1	66	1	1	2	5	11	27	3	20	0	5	30	11	3	36	1	2	120	4	7
RP11-546K22.2	0	0	0	0	0	0	0	0	0	0	2	0	0	0	0	0	0	0	0	0	0	0	0	2	0	0	1	0	0	1	0	0	0	0	0	0	0	0	0	0	0	0	0	0	0	1	0	0	0
RP11-546K22.3	0	7	0	0	1	2	0	2	1	7	3	1	13	18	6	5	2	2	12	15	53	9	1	8	12	4	1	4	5	34	1	3	3	2	8	6	11	0	0	6	7	13	11	17	1	12	27	2	3
RP11-42O4.2	0	2	2	12	6	0	3	2	8	11	3	0	4	6	0	1	4	4	2	2	11	0	1	6	8	4	0	0	3	3	6	0	0	1	2	0	0	7	2	4	3	2	0	1	1	4	5	1	3
CTD-2647E9.3	0	0	0	2	1	0	0	0	0	0	12	0	0	0	1	0	0	0	0	0	2	0	0	33	1	10	0	0	0	1	0	0	0	0	0	0	0	0	0	0	0	0	1	0	0	1	0	0	23
RP11-29H23.4	2	0	0	0	3	0	1	1	0	0	5	0	1	0	2	2	0	0	1	1	1	4	0	0	3	7	0	1	1	3	2	1	0	1	0	2	2	1	3	0	2	0	1	1	0	2	5	0	4
RP11-1H15.2	0	0	0	0	0	0	0	0	0	1	60	0	0	0	0	0	0	0	0	0	0	0	0	54	0	18	0	0	0	0	0	0	0	1	0	0	0	0	0	0	2	0	0	0	0	0	0	0	3
GATM-AS1	0	0	1	1	1	1	0	4	1	3	7	1	0	1	4	5	2	0	2	1	1	0	0	0	5	0	0	0	0	1	1	0	0	0	1	0	1	0	2	0	1	1	1	9	0	0	3	0	2
RP11-298E9.7	1	2	0	0	2	0	0	0	0	0	0	0	1	0	0	0	0	0	3	1	1	0	0	0	0	0	0	0	0	0	1	1	0	0	1	0	0	1	0	0	4	0	3	0	0	0	0	0	2
RP11-90D4.3	0	0	0	0	1	0	1	2	0	4	3	0	2	1	0	3	0	0	0	0	4	1	2	21	1	0	0	0	0	4	1	1	0	0	1	0	0	3	0	3	0	1	0	1	5	1	1	0	1
RP11-380F14.2	2	2	0	0	0	0	0	0	0	1	2	1	0	0	0	0	0	0	1	0	0	0	0	11	0	0	0	0	2	0	0	0	0	0	0	0	0	0	0	0	2	0	0	0	0	0	0	0	2
AC106801.1	0	0	0	1	0	1	0	1	0	0	66	0	0	0	1	1	0	1	3	7	1	0	0	166	1	31	0	4	0	0	1	0	0	0	1	0	0	0	1	0	0	0	1	0	0	0	8	0	17
RP11-1L9.1	0	0	0	0	0	0	0	0	0	0	3	0	0	0	0	0	0	0	0	0	0	1	0	0	0	0	0	0	1	0	0	0	0	0	0	1	0	0	0	0	0	0	0	0	0	0	2	0	0
AC087430.1	0	0	0	0	0	0	0	0	0	0	0	0	0	0	0	0	0	0	0	0	0	0	0	20	0	0	0	0	0	0	0	0	0	0	0	0	0	0	0	0	0	0	0	0	0	0	0	0	0
RP11-169E6.1	3	5	1	4	4	11	1	0	0	2	17	0	1	12	3	0	0	2	4	5	8	3	0	0	4	2	3	0	4	7	4	2	2	0	4	2	7	7	3	1	9	1	4	8	4	9	6	2	7
NDST1-AS1	1	0	1	0	1	0	0	0	0	0	0	0	1	0	0	0	1	0	0	0	0	0	1	3	0	0	0	1	0	1	1	0	0	1	1	1	2	0	0	0	1	0	2	4	1	1	1	0	1
AC009120.4	0	0	0	0	1	0	0	0	2	0	4	0	1	5	0	1	0	0	0	1	3	2	0	9	0	9	0	0	0	4	1	0	0	1	0	0	1	0	1	0	6	1	1	0	0	2	0	0	1
RP11-359N5.1	0	0	0	0	0	0	0	0	0	0	0	0	0	0	0	0	0	0	0	0	0	0	0	0	0	0	0	0	0	0	0	0	0	0	0	0	0	0	0	0	0	0	0	0	0	0	0	0	0
RP11-129M16.4	120	42	140	61	51	26	20	32	13	110	54	27	24	111	34	23	11	32	75	116	97	19	26	27	52	340	177	20	109	123	43	37	86	84	60	11	92	24	183	8	169	10	115	48	40	125	122	53	27
TMLHE-AS1	0	1	0	0	3	0	0	1	0	1	51	2	3	3	3	0	0	0	0	0	2	3	1	19	3	9	1	1	3	0	0	0	0	2	1	0	2	0	2	0	5	0	1	1	0	2	3	0	7
CTD-3096M3.1	0	0	0	0	0	0	0	0	0	0	1	0	0	0	1	0	0	0	0	0	0	0	0	1	0	0	0	0	0	0	0	0	0	0	0	0	0	0	0	0	0	0	0	0	0	0	2	0	0
AC129492.6	25	41	43	4	5	19	4	0	26	44	1	7	51	2	21	2	14	32	19	4	26	1	1	0	27	37	2	0	48	78	148	7	1	4	3	157	8	7	2	1	127	10	5	9	10	53	0	1	122
TDRKH-AS1	4	4	1	8	24	25	5	19	19	68	20	11	33	53	24	26	6	1	16	69	56	74	40	24	84	3	30	25	28	43	6	4	8	6	16	22	30	24	4	18	35	15	19	64	29	49	51	17	0
AP000473.8	1	0	0	0	1	0	3	2	0	0	8	0	1	2	0	1	0	0	0	0	0	1	0	3	2	0	0	3	0	2	0	0	0	0	4	0	4	0	0	0	11	1	2	4	1	2	1	0	3
RP11-451H23.3	0	0	0	0	0	0	0	0	0	1	1	0	0	0	0	0	0	0	0	0	0	0	0	2	0	5	0	0	0	0	0	0	0	0	0	0	0	0	1	2	0	1	0	0	0	0	0	0	0
RP11-211N8.2	2	0	1	1	0	0	0	0	0	0	1	0	2	5	0	0	0	0	1	3	7	1	0	1	5	5	0	0	1	1	0	0	0	0	2	0	0	0	0	1	4	0	0	1	0	4	2	1	8
HMMR-AS1	1	1	1	1	0	1	1	0	0	2	7	1	4	0	2	0	0	1	1	1	1	3	0	0	1	25	2	3	0	3	2	2	0	0	0	0	2	1	1	0	7	1	0	3	2	3	3	0	0
DPYD-IT1	0	0	0	0	0	0	0	0	0	0	4	0	0	0	0	0	1	0	0	0	0	0	0	4	0	0	0	0	0	0	0	0	0	0	0	0	0	0	0	0	0	0	0	0	0	0	0	0	3
RP11-525K10.1	0	0	0	2	0	0	0	0	0	0	0	0	0	1	0	0	0	0	0	0	0	1	0	9	1	0	0	0	0	1	0	0	0	0	0	0	0	0	0	0	1	0	0	0	0	0	2	0	0
AP000473.5	0	5	0	0	0	0	0	1	0	0	1	0	5	0	0	0	0	0	1	3	0	5	0	4	9	0	0	1	1	5	0	0	0	0	2	1	1	1	0	1	7	0	1	4	0	3	1	0	0
LINC00561	3	0	0	0	2	0	0	0	0	0	7	0	0	0	0	0	0	0	1	0	0	0	0	23	0	0	0	0	0	0	42	0	0	0	0	0	0	0	0	0	0	0	0	0	0	0	0	0	0
AP000473.6	0	0	0	0	0	0	0	0	0	0	0	0	0	0	0	0	0	0	0	0	0	0	0	1	0	0	0	0	0	0	0	0	0	0	0	0	0	0	0	0	0	0	0	0	0	0	0	0	0
UBXN10-AS1	3	16	0	3	1	3	4	8	4	7	4	9	21	16	12	3	3	12	6	22	30	2	10	0	19	5	19	4	1	23	1	0	6	2	10	0	7	1	5	3	4	2	11	2	14	5	1	4	3
LINC01216	0	0	0	0	0	0	0	0	0	0	4	1	0	0	0	0	0	0	0	0	1	0	0	3	0	0	0	0	0	0	0	0	0	0	0	0	0	0	0	0	0	0	0	0	0	0	0	0	0
LINC01215	25	14	20	13	7	14	0	11	3	4	15	1	11	7	7	3	1	20	18	20	2	6	12	53	7	9	1	1	7	7	13	6	27	3	1	2	5	6	9	6	23	19	24	3	5	5	1	1	8
LINC01214	1	0	0	8	5	4	1	0	1	11	28	0	0	33	1	2	2	1	1	0	21	11	2	1	3	0	1	1	2	11	7	2	0	2	5	0	10	0	0	9	9	5	1	2	9	8	11	7	0
LINC01213	0	1	0	2	1	2	0	0	3	2	4	1	19	26	0	0	0	0	0	0	6	9	8	8	19	0	0	0	5	50	1	0	0	0	4	0	41	25	0	11	18	4	1	0	7	14	8	1	0
RP11-656A15.1	0	0	0	0	0	0	0	0	0	0	0	0	0	0	0	0	0	0	0	0	0	0	0	1	0	0	0	0	0	0	0	0	0	0	0	0	0	0	0	0	0	0	0	0	0	0	0	0	5
RP11-710F7.2	5	3	1	10	3	0	1	0	0	4	46	0	2	0	4	1	4	3	9	9	6	2	0	79	0	1	2	0	3	9	4	0	1	3	4	4	1	4	1	2	32	0	2	2	1	5	12	0	6
LINC01210	3	0	0	0	2	0	4	0	0	1	38	0	0	5	0	3	0	0	0	0	13	1	0	73	1	0	0	5	0	0	8	0	0	0	2	0	0	0	0	0	0	22	0	1	0	0	10	1	0
RP11-5K23.5	0	0	0	0	0	0	0	0	0	0	0	0	0	0	0	0	0	1	0	0	0	0	0	3	0	0	0	0	0	0	0	0	0	0	0	0	0	0	0	0	0	0	0	0	0	0	0	0	0
CTD-3116E22.7	1	6	1	0	2	1	1	1	4	1	6	1	2	4	0	2	1	6	4	2	20	1	0	2	1	0	0	0	12	2	0	1	0	0	4	0	7	6	2	2	2	1	2	5	5	1	8	3	2
DSG2-AS1	31	12	5	15	17	11	56	7	3	21	107	11	15	12	39	16	7	5	31	31	49	17	13	45	18	97	6	13	54	47	35	1	9	21	19	20	26	6	16	15	105	9	32	43	16	17	28	8	7
LINC01219	2	0	0	2	3	0	1	0	0	0	3	0	0	6	2	0	0	0	0	1	2	0	0	0	0	0	0	0	1	0	0	0	2	0	3	0	0	0	1	0	15	0	0	1	0	2	0	0	0
LINC01218	0	0	0	0	0	0	0	0	0	0	0	0	0	0	0	0	0	0	0	0	0	0	0	0	0	0	0	0	0	0	0	0	0	0	0	0	0	0	0	1	0	0	0	0	0	0	0	0	0
CTD-2036P10.5	0	0	0	0	0	0	0	0	0	0	0	0	0	0	0	0	0	0	0	0	0	0	0	0	0	0	0	0	0	0	0	0	0	0	0	0	0	0	0	0	0	0	0	0	0	0	0	0	0
BPESC1	0	0	0	0	0	0	0	0	1	0	2	0	2	0	0	0	0	0	0	0	0	0	0	5	0	0	1	0	0	0	0	0	14	0	0	0	2	0	1	0	0	0	2	0	0	0	1	0	0
DCTN1-AS1	4	1	1	4	0	10	0	1	0	2	32	1	5	6	1	3	1	3	4	3	6	1	1	28	3	35	0	7	10	4	3	3	2	0	1	2	2	8	7	16	8	6	8	2	4	2	3	1	11
AC013480.2	1	1	2	0	0	0	0	0	0	0	1	7	0	0	0	0	0	0	0	0	0	0	0	0	1	0	0	0	0	0	2	0	1	0	0	0	1	0	0	0	0	1	0	0	0	0	0	0	3
RP4-697P8.3	0	0	0	0	0	0	0	0	0	0	9	0	0	0	0	0	0	0	0	0	0	0	0	17	0	4	0	0	0	0	0	0	0	0	0	0	0	0	0	0	0	0	0	0	0	0	0	0	0
RP11-73M11.3	0	0	1	0	1	3	0	0	0	0	41	0	0	1	2	2	0	0	0	1	1	0	0	60	0	0	0	0	2	1	2	0	0	0	0	0	0	2	2	0	0	1	0	1	0	1	0	1	1
RP11-193H5.1	2	0	0	0	0	0	0	0	0	0	0	0	0	0	0	0	0	0	0	0	0	0	0	14	0	6	0	0	0	0	0	0	0	0	0	0	0	0	0	0	0	0	0	0	0	0	0	0	0
AC005355.1	0	1	0	0	0	0	0	0	0	1	0	0	1	0	0	0	0	0	0	0	0	0	0	0	3	0	0	1	5	1	0	0	0	0	1	1	0	0	0	0	1	0	0	0	0	0	1	0	3
MED4-AS1	2	6	0	4	2	4	1	0	5	8	76	2	2	4	8	2	1	2	2	3	4	12	2	44	7	39	8	11	6	2	1	1	0	6	7	4	3	7	9	2	7	6	3	3	5	14	7	10	6
CTB-105L4.2	0	0	0	0	0	0	0	0	0	0	1	0	0	0	0	0	0	0	0	0	0	0	0	0	0	0	0	0	0	0	0	0	0	0	0	0	0	0	0	0	1	0	0	0	0	0	0	0	0
RP11-981G7.1	6	4	0	0	4	1	2	1	1	3	119	1	3	4	0	1	0	1	4	3	6	3	0	164	1	106	0	1	1	2	1	0	0	0	1	3	8	5	1	2	2	0	1	2	2	2	2	3	72
RP11-981G7.6	27	11	8	7	17	54	27	30	1	11	224	2	8	15	15	47	10	8	13	10	46	17	0	354	7	38	7	27	38	5	39	0	4	6	9	9	15	2	9	7	22	23	17	22	6	58	37	23	51
AC010982.2	0	0	0	0	0	0	0	0	0	0	0	0	0	0	0	0	0	0	0	0	0	0	0	1	0	0	0	0	0	0	0	0	0	0	0	0	0	0	0	0	0	0	0	0	0	0	0	0	0
RP11-287F9.2	0	0	0	0	0	0	0	0	0	1	3	0	0	0	0	0	0	0	1	0	0	0	0	9	0	0	0	0	0	0	0	0	0	0	0	0	1	0	0	0	0	0	0	0	1	0	0	0	0
RP11-758H9.2	17	24	8	22	46	25	24	13	4	164	19	63	46	70	25	12	11	13	35	51	62	62	9	12	46	45	9	20	103	86	78	6	15	22	82	59	55	27	12	26	39	14	40	32	49	98	77	11	35
AC097721.2	13	4	4	11	18	8	0	2	3	14	79	6	25	24	10	12	8	7	35	16	20	9	1	165	36	47	4	9	20	39	8	3	4	3	19	24	10	11	2	7	41	16	5	20	4	38	9	2	20
LINC01078	0	0	0	0	0	0	0	0	0	0	2	0	0	0	0	0	0	0	0	0	0	0	0	6	0	0	0	0	0	0	0	0	0	0	0	0	0	1	0	0	0	0	0	0	0	0	0	0	0
RP11-418B12.1	0	0	0	0	1	0	0	0	0	0	0	0	0	0	0	0	0	0	0	0	0	0	0	1	0	0	0	0	0	0	0	0	0	0	0	0	0	0	0	0	0	0	0	0	0	0	0	0	0
RP11-193F5.1	0	0	0	0	0	0	0	0	0	0	0	0	0	0	0	0	0	0	0	0	0	0	0	0	0	0	0	0	0	0	0	0	0	0	0	0	0	0	0	0	0	0	0	0	0	0	0	0	0
TP53TG1	151	307	47	418	367	223	83	50	257	695	239	270	536	863	208	400	128	45	1210	369	1361	573	335	41	663	291	212	224	647	857	25	104	196	166	303	175	712	242	172	369	655	215	936	797	600	728	1296	186	143
LINC01073	0	0	0	0	0	0	1	0	0	0	12	0	0	0	0	0	0	0	0	0	1	1	0	3	0	0	0	0	0	0	19	0	0	0	0	0	0	0	0	0	0	0	0	0	0	0	0	0	4
LINC01072	0	0	0	0	0	0	0	0	0	0	0	0	0	0	0	0	0	0	0	0	0	0	0	10	0	0	0	0	0	0	0	0	0	0	0	0	0	0	0	0	0	0	0	0	0	0	0	0	0
CTD-3065B20.3	0	1	2	0	2	1	0	0	1	1	69	0	2	3	3	4	0	0	2	2	3	1	0	110	4	46	0	2	2	0	0	1	0	0	2	0	3	0	5	0	4	0	0	3	0	1	5	0	28
CTD-3065B20.2	3	6	1	0	7	1	2	2	2	3	52	1	1	1	4	3	0	0	3	5	2	2	0	49	4	18	0	0	6	3	0	1	0	2	1	1	2	1	2	0	10	2	3	1	1	3	4	0	13
LINC01077	0	2	0	0	0	0	0	0	0	0	0	0	0	0	0	0	0	0	0	0	0	0	0	1	3	0	0	0	0	0	0	0	0	0	0	0	0	1	0	0	0	2	0	0	0	0	0	0	0
LINC01076	0	0	0	0	0	0	0	0	0	0	1	0	0	0	0	0	0	0	1	0	1	0	0	0	0	0	0	0	0	0	0	0	0	0	0	0	0	0	0	0	0	0	0	0	0	0	0	0	0
LINC01075	0	0	0	0	0	0	0	0	0	0	2	0	0	0	0	0	0	0	0	0	0	0	0	11	0	0	0	0	0	0	0	0	0	0	0	0	0	0	0	0	0	0	0	0	0	0	0	0	0
LINC01074	0	0	0	0	0	0	0	0	0	0	1	0	0	0	0	0	0	0	0	0	0	0	0	9	0	0	0	0	0	0	0	0	0	0	0	0	0	0	0	0	0	0	0	0	0	0	0	0	0
PVRL3-AS1	1	2	0	0	3	2	6	2	2	7	14	2	1	1	4	1	0	1	3	2	9	2	2	13	6	5	2	3	0	1	1	7	3	3	2	7	3	1	3	1	4	1	5	5	2	1	15	0	9
RP11-795J1.1	0	1	0	0	0	0	1	0	0	0	2	0	1	1	0	0	0	0	0	0	0	0	0	0	0	0	0	1	0	0	0	0	0	0	1	1	0	0	0	0	0	0	2	0	0	0	0	0	0
RP11-276H1.3	1	1	0	2	1	2	1	0	0	0	55	1	0	0	0	0	0	2	0	0	0	0	0	79	1	16	0	0	1	2	0	0	1	0	1	0	0	0	2	0	1	1	2	0	2	0	5	1	19
RP11-276H1.2	0	0	0	0	0	3	1	0	0	0	25	0	0	0	0	0	0	0	0	0	0	0	0	38	0	16	0	0	0	0	0	0	0	0	0	0	0	0	0	0	0	0	0	0	0	0	0	0	1
RP11-46A10.5	20	31	9	53	25	10	35	3	2	40	35	26	29	23	33	3	11	30	13	62	70	22	6	10	35	33	3	14	36	86	16	1	15	5	25	14	68	23	29	11	104	18	29	46	8	26	121	18	20
LINC01571	0	0	0	1	0	1	0	0	0	0	3	2	1	1	0	0	0	0	1	3	0	2	1	4	0	0	0	0	2	2	2	0	0	0	0	0	0	0	0	0	2	1	7	3	1	1	2	0	5
PTPRD-AS1	1	2	1	28	21	109	0	51	18	37	37	2	172	182	15	131	12	7	153	10	172	28	152	17	145	16	74	23	59	118	1	35	53	81	176	2	203	79	2	33	101	92	42	151	383	138	91	9	13
PTPRD-AS2	0	0	0	0	0	0	0	0	0	0	7	0	0	0	0	0	0	0	0	0	0	0	0	5	1	0	0	0	0	0	0	0	0	0	0	0	0	0	0	0	0	0	0	0	0	0	0	0	0
STARD7-AS1	118	86	50	60	97	38	43	64	78	164	75	61	160	158	107	82	53	51	168	152	154	98	28	91	214	137	115	88	146	122	154	40	88	49	128	73	137	62	71	30	194	67	126	214	115	197	169	63	94
RP4-695O20.1	4	8	4	6	6	11	4	12	1	10	222	7	2	4	15	8	0	3	4	0	12	1	4	75	8	119	1	7	4	9	3	1	10	8	5	2	9	14	12	5	11	6	4	2	5	7	11	9	25
RP11-223C24.2	0	28	0	13	5	0	0	0	2	12	24	0	0	30	0	37	0	0	2	0	0	12	1	27	0	3	0	0	0	3	3	0	0	0	1	0	2	0	0	0	3	1	0	3	3	0	1	0	0
AC079154.1	0	0	0	0	0	0	0	0	0	0	0	0	0	0	0	0	0	0	0	0	0	0	0	2	0	0	0	0	0	0	0	0	0	0	0	0	0	0	0	0	0	0	0	0	0	0	0	0	0
RP11-771K4.3	9	5	4	8	6	2	4	0	0	3	29	3	10	7	4	5	0	2	10	12	5	10	2	21	7	20	0	1	1	10	1	2	0	1	9	1	7	1	3	2	14	3	5	2	6	0	9	3	6
RP11-561P12.5	1	0	2	0	1	3	0	0	0	0	1	0	0	0	0	0	0	1	1	0	1	0	0	16	1	9	0	0	0	0	0	0	1	1	0	0	0	0	0	0	0	1	0	0	0	0	0	1	0
CTB-58E17.5	22	51	5	12	26	13	5	7	15	27	6	9	65	13	21	6	1	12	11	55	29	30	6	5	35	14	8	9	56	44	60	1	9	8	8	23	32	11	28	53	73	6	15	21	16	59	24	5	12
RP11-300J18.1	0	0	0	0	0	0	0	0	0	0	6	0	0	0	3	1	0	0	0	0	1	0	0	11	0	0	0	0	0	0	0	0	0	0	1	1	2	0	0	0	0	0	0	0	0	2	0	0	5
CTB-58E17.3	12	11	2	4	13	9	4	2	5	27	22	2	13	9	19	1	3	1	9	13	22	7	1	23	29	26	3	5	20	33	19	0	2	0	7	24	8	2	4	4	50	3	9	8	3	22	15	2	4
RP11-417F21.2	0	0	0	0	0	0	0	0	0	1	0	0	1	2	0	0	0	0	0	1	1	0	0	0	3	0	0	0	1	3	0	0	0	0	1	0	1	0	1	0	0	0	0	1	0	3	0	0	0
RP11-307B6.3	0	3	0	1	3	0	0	1	0	3	4	0	6	3	0	0	0	1	0	2	2	0	0	0	9	0	0	1	0	4	0	0	0	0	3	0	1	1	0	0	2	1	1	3	1	0	1	0	1
CTB-58E17.9	3	2	0	3	9	3	0	1	1	1	15	1	2	2	7	0	0	2	5	0	4	0	0	8	7	1	0	0	4	4	2	0	1	0	2	0	2	2	4	5	27	1	0	4	0	4	5	2	3
RP11-327I22.5	0	0	0	0	0	0	0	0	0	0	0	0	0	0	0	0	0	0	0	0	0	0	0	0	0	0	0	0	0	0	0	0	0	0	0	0	0	0	0	0	1	0	0	0	0	0	0	0	0
EGFR-AS1	3	1	0	60	20	5	0	0	1	222	118	0	7	30	0	0	58	1	5	23	8	1	0	102	12	22	0	0	2	3	1	0	2	15	54	1	2	5	2	3	12	0	3	56	1	274	170	1	10
RP11-366F6.2	0	0	0	33	0	0	0	0	0	0	0	0	0	1	0	0	0	0	0	0	0	0	0	6	15	0	0	0	0	0	0	0	0	11	0	0	0	0	0	0	0	0	0	0	0	0	0	19	0
AC107081.5	8	17	11	13	12	18	17	1	5	16	71	2	5	7	23	8	2	3	8	13	21	14	1	89	15	40	6	11	24	13	1	2	1	8	8	6	12	3	10	9	13	4	2	13	10	13	32	10	20
TPT1-AS1	216	177	142	357	667	795	164	117	119	498	4152	185	396	448	899	370	101	134	211	396	809	417	131	1447	697	355	44	596	470	524	109	80	127	261	207	125	626	255	230	148	305	269	251	375	822	464	480	533	291
RP11-716D16.1	0	0	0	0	0	0	0	0	0	0	1	0	0	0	0	0	0	0	0	0	0	0	0	5	0	0	0	0	0	0	0	0	0	0	0	0	0	0	0	0	0	0	0	0	0	0	0	0	0
RP11-496D24.2	4	1	1	2	28	5	15	2	8	6	19	4	3	28	0	21	0	1	6	12	11	26	3	13	23	4	4	11	14	8	22	9	3	12	15	4	11	7	2	11	1	1	5	88	2	14	143	16	15
RP11-47A8.5	95	33	107	125	53	17	47	24	49	28	21	109	56	36	29	12	38	120	70	125	14	13	48	45	75	13	18	35	43	30	44	12	128	39	16	34	35	80	180	46	170	27	78	65	39	42	30	40	175
RP1-29C18.10	0	0	0	1	3	2	0	0	1	3	40	2	1	10	0	0	1	1	0	1	3	6	0	52	1	4	0	0	0	1	0	0	1	1	5	0	0	1	1	0	3	1	1	10	3	17	6	2	5
CRAT40	0	0	0	0	14	3	0	8	0	116	1	0	1	24	28	17	3	0	3	0	54	22	0	0	6	0	0	1	1	11	0	0	0	2	23	0	0	5	0	0	17	0	2	35	9	15	2	2	0
RP11-509A17.3	12	2	0	0	2	0	0	0	0	7	2	0	2	0	1	0	1	0	0	0	0	0	0	9	0	0	0	0	0	0	1	0	0	0	0	0	0	0	1	0	0	0	0	0	0	0	0	0	1
RP1-30M3.5	22	33	10	21	43	24	27	4	11	55	80	25	26	59	36	15	0	6	52	45	52	34	20	62	35	75	0	22	72	39	53	3	12	19	59	37	51	10	10	11	62	10	32	45	24	65	99	9	16
RP1-30M3.6	14	22	7	7	20	14	8	3	1	11	67	3	12	17	10	7	0	3	18	20	32	10	2	100	30	31	2	4	37	16	14	3	6	6	7	12	21	3	10	9	11	6	21	16	12	9	17	1	14
RP11-6I2.4	0	0	0	0	0	0	0	0	0	1	0	0	0	0	0	0	0	0	0	0	0	0	0	10	0	10	0	0	1	0	0	0	1	0	0	0	0	0	0	0	0	0	0	1	0	0	1	0	0
RP11-33N14.3	7	10	4	7	4	2	23	2	5	3	17	3	3	4	2	7	1	1	4	6	7	1	1	10	7	37	2	3	13	8	16	1	4	1	4	3	6	3	3	1	5	3	3	10	4	1	8	1	17
AJ271736.10	0	1	0	0	0	0	0	0	0	1	0	0	0	0	0	0	0	0	0	0	0	0	0	0	0	0	0	0	1	0	0	0	0	0	0	2	0	0	1	0	0	0	1	0	0	0	0	0	0
AC100830.5	2	1	1	5	5	4	3	0	0	2	38	0	7	3	3	0	2	4	1	1	5	2	0	54	5	10	0	6	6	7	1	1	0	0	1	0	2	2	4	0	9	3	4	3	0	4	4	0	5
AP003900.6	0	0	0	0	0	0	0	0	0	0	1	0	0	0	0	0	0	0	0	0	0	0	0	9	0	0	0	0	31	0	0	0	0	0	0	0	0	0	0	0	0	0	0	0	0	0	1	0	0
RP11-6I2.3	5	7	1	0	3	1	1	2	0	8	2	0	3	0	0	0	0	3	1	4	1	4	0	9	3	0	1	0	23	1	0	0	3	0	11	1	2	1	1	0	3	2	3	4	0	1	8	0	1
RP11-300M6.1	0	0	0	0	0	0	0	0	0	0	1	0	0	0	0	0	0	0	0	0	0	0	0	0	1	0	0	0	1	0	0	0	0	0	0	0	0	0	0	0	0	0	0	0	0	0	0	0	0
MIR4500HG	1	0	0	0	2	0	0	0	0	3	3	0	1	7	2	0	0	1	0	0	30	0	1	30	0	0	0	0	1	0	1	0	0	0	3	0	0	0	0	0	0	0	4	0	0	0	0	0	3
AC011524.1	0	0	0	0	1	0	0	2	1	0	2	0	1	0	0	0	1	0	0	0	0	0	0	0	0	0	0	0	0	1	0	0	0	0	1	0	0	0	0	0	1	1	0	0	0	0	0	0	0
RP11-552F3.13	0	0	0	0	0	0	0	0	0	0	0	0	0	0	0	0	0	0	0	0	0	0	0	0	0	0	0	0	0	0	0	0	0	0	0	0	0	0	0	0	0	0	0	0	0	0	0	0	0
AC011524.3	0	0	0	0	0	0	0	0	0	0	0	0	0	0	0	0	0	0	0	1	0	0	0	1	0	0	0	0	0	0	0	0	0	0	0	0	0	0	0	0	0	0	0	0	2	0	0	0	0
AC011524.2	0	0	0	0	0	0	0	0	0	0	0	0	0	2	0	0	0	0	0	0	0	0	0	2	0	0	0	0	0	0	0	0	0	0	0	0	0	0	0	0	0	0	1	0	0	0	0	0	0
RP11-78O9.1	0	0	0	0	0	0	0	0	0	0	0	0	0	0	0	0	0	0	0	0	1	0	0	0	0	0	0	0	0	0	0	0	0	0	0	0	0	0	0	0	0	0	0	0	0	0	0	0	0
RP5-899B16.1	0	0	1	0	1	0	0	0	0	0	2	0	0	1	0	0	0	0	0	0	0	0	0	2	0	0	1	0	0	0	0	2	0	0	0	0	0	0	0	0	0	0	0	0	0	1	0	1	0
RP11-702H23.6	0	0	0	0	0	0	0	0	0	0	0	0	0	0	0	0	0	0	0	0	0	0	0	0	0	0	0	0	0	0	0	0	0	0	0	0	0	0	0	0	0	0	0	0	0	0	0	0	0
RP11-488L18.10	167	294	50	53	544	270	88	11	12	365	853	57	149	252	368	87	2	36	103	368	458	1086	75	701	305	541	13	108	745	358	138	103	33	45	426	253	303	86	47	18	661	40	129	285	146	347	960	59	120
RP11-317N12.1	0	0	0	1	0	6	0	0	0	2	1	0	0	6	0	3	1	0	0	0	0	0	0	0	1	0	3	0	14	0	1	0	1	0	0	0	0	0	0	0	1	0	0	0	0	2	3	0	1
RP11-284H18.1	0	2	0	0	0	1	0	0	0	1	25	0	1	0	0	0	0	0	1	0	2	0	0	35	0	7	0	0	1	0	0	0	0	0	0	0	0	0	0	0	0	0	0	0	0	0	0	0	0
RP5-1065J22.8	28	10	5	6	11	13	14	4	2	44	14	13	59	35	8	15	8	9	38	29	50	4	4	16	33	9	4	1	31	29	24	8	4	7	28	19	32	15	3	12	20	13	38	39	12	54	58	8	19
AC007422.1	0	0	0	0	0	0	0	0	0	0	4	0	0	0	0	0	0	0	0	0	0	0	0	123	0	6	0	0	3	0	2	0	0	0	0	0	0	3	0	0	1	1	0	0	0	0	0	0	1
LINC00308	0	0	0	0	0	0	0	0	0	0	1	0	0	0	1	0	0	0	0	0	0	0	0	4	0	3	0	0	0	0	0	0	0	0	0	0	0	0	0	0	0	0	0	0	0	0	0	0	0
LINC00309	1	1	0	0	0	0	0	0	0	0	5	0	0	1	0	0	0	0	0	0	0	0	0	20	1	4	1	0	1	0	0	0	0	0	0	0	0	0	0	0	1	0	0	0	0	0	0	0	1
AC017104.6	25	15	3	20	16	11	9	12	16	9	1	13	16	18	4	6	4	6	4	73	5	18	2	26	48	18	9	8	19	23	7	1	6	2	16	8	7	2	10	8	36	3	22	19	5	14	16	22	31
AC100830.3	3	3	0	2	1	0	2	1	0	2	17	2	2	0	1	0	0	2	4	2	4	3	0	16	4	1	1	1	3	4	2	0	0	0	2	3	5	1	5	1	9	1	2	3	3	1	7	3	2
LINC00302	0	0	0	0	0	0	0	0	0	0	0	0	0	0	0	0	0	0	0	0	0	0	0	2	0	0	0	0	0	0	0	0	0	0	0	0	0	0	0	0	0	0	0	0	0	0	0	0	0
LINC00303	1	2	0	0	1	1	0	0	2	1	6	0	0	0	0	0	0	0	0	0	0	1	0	1	1	0	0	0	1	0	0	0	0	2	0	1	0	0	0	1	0	0	0	0	1	0	3	0	2
LINC00301	0	0	0	0	0	0	1	0	0	0	0	0	0	0	0	0	0	0	0	0	0	0	0	10	0	0	0	0	0	0	0	0	0	0	0	0	0	0	0	0	0	0	0	0	0	0	0	0	0
LINC00307	0	0	0	0	0	0	0	0	0	0	1	0	0	0	0	0	0	0	0	0	0	0	0	0	0	0	0	0	0	0	0	0	0	0	0	0	0	0	0	0	0	0	0	0	0	0	0	0	0
LINC00304	0	2	0	0	2	0	37	0	1	0	5	0	1	0	2	1	3	7	1	1	3	0	0	4	2	0	0	0	3	1	1	0	2	0	0	1	0	0	11	0	5	2	5	0	0	0	0	0	1
LINC00305	0	2	0	0	0	0	0	0	0	0	0	0	0	0	0	0	0	0	0	1	0	0	0	3	0	0	0	0	0	0	0	0	0	0	0	0	1	0	0	0	0	0	0	0	0	0	0	0	2
RP11-488I20.9	0	0	0	0	0	0	0	0	0	0	0	0	0	0	0	0	0	0	0	0	0	0	0	9	0	0	2	0	0	0	0	0	0	0	0	0	0	0	0	0	0	0	0	0	0	0	0	0	0
RP11-692P14.1	3	0	0	0	1	0	1	0	0	2	53	0	1	3	2	0	1	0	2	0	3	1	0	3	2	11	0	0	0	1	2	0	8	0	0	11	0	0	0	0	4	0	0	0	0	4	0	1	6
AC093802.1	2	0	0	0	0	0	0	0	0	0	0	0	0	0	0	0	0	0	0	0	0	0	0	7	0	0	1	0	0	0	0	0	0	0	0	0	0	0	0	0	0	0	0	0	0	0	0	0	0
C3orf79	0	0	0	0	0	0	0	0	0	0	1	0	0	0	1	0	0	0	0	0	0	0	0	5	0	0	0	0	0	0	0	0	0	0	0	0	0	0	0	0	1	0	0	0	0	0	0	0	0
RP11-556O5.6	0	0	0	0	0	0	0	0	0	0	2	0	0	0	0	0	0	0	0	0	0	0	0	8	1	0	0	0	1	0	0	0	0	0	0	1	0	0	0	0	0	0	0	0	0	0	0	0	0
RP11-128P17.3	0	0	0	0	0	0	0	0	0	0	0	0	0	0	0	0	0	0	0	0	0	0	0	0	0	0	0	0	0	0	0	0	0	0	0	0	0	0	0	0	0	0	0	0	0	0	0	0	0
RP11-128P17.2	0	0	0	0	0	0	0	0	0	0	1	0	0	0	0	0	0	0	0	0	0	0	0	0	0	0	1	0	0	0	0	0	0	0	1	0	0	0	0	0	0	0	0	0	0	0	0	0	0
RP11-745C15.2	1	0	0	0	1	0	0	1	0	1	1	0	0	0	0	0	0	0	2	0	0	0	0	0	0	0	0	0	0	4	1	0	0	0	1	2	0	0	0	0	0	0	0	2	0	1	0	0	0
RP1-278O22.2	1	0	1	1	0	4	0	0	0	0	11	0	0	0	0	1	0	0	3	1	0	0	1	30	1	8	0	0	0	1	0	0	0	2	0	1	4	2	1	0	3	1	1	0	0	1	0	0	4
RP11-733C7.1	0	0	0	0	0	0	0	0	0	0	0	0	0	0	0	0	0	0	0	0	0	0	0	1	0	0	0	0	0	0	0	0	0	0	0	0	0	0	0	0	0	0	0	0	0	0	0	0	2
RP11-365P13.5	8	13	4	11	12	12	12	3	2	14	65	4	5	13	25	4	4	1	4	16	13	20	0	71	33	29	3	21	18	11	4	8	1	5	7	3	14	1	7	1	43	7	8	9	21	25	21	13	3
RP11-327O17.2	0	0	1	0	0	0	0	0	0	0	239	0	0	0	0	0	0	0	0	0	0	0	0	160	0	93	0	0	0	0	0	0	0	0	0	0	0	0	0	0	0	0	1	0	1	0	0	0	29
RP13-941N14.1	2	5	1	0	11	3	1	2	1	10	3	1	8	1	0	0	2	2	2	2	4	11	1	13	15	2	0	1	0	2	4	0	0	2	6	2	3	0	0	1	4	2	3	5	1	9	7	1	8
POC1B-AS1	84	48	33	66	94	123	127	54	46	106	1295	73	64	178	159	68	10	28	124	88	139	80	57	472	161	285	73	82	223	143	600	19	58	73	64	168	138	47	84	95	212	118	48	127	85	114	150	72	255
HTR2A-AS1	0	0	0	0	1	0	0	0	0	0	3	0	0	0	1	0	0	0	0	0	0	0	0	13	0	0	0	0	0	0	0	0	0	0	0	0	0	0	0	0	0	0	0	0	0	0	0	0	0
RP11-753A21.1	0	0	0	0	0	0	0	1	0	0	2	0	1	0	0	0	0	0	0	0	0	0	0	18	1	0	0	0	0	0	0	0	3	0	0	0	0	0	0	0	0	0	0	1	0	0	0	0	0
CTD-2134A5.4	66	27	10	21	19	8	9	20	14	28	20	19	45	26	16	7	30	7	56	56	50	18	13	1	38	27	16	2	36	55	48	8	16	12	39	33	29	20	5	30	48	23	40	16	7	45	55	8	19
CTD-2134A5.3	16	7	2	4	2	3	3	3	1	3	3	3	9	11	3	3	7	3	13	7	9	2	0	2	11	5	2	1	5	9	3	1	2	0	6	14	12	6	2	5	24	4	13	6	0	14	16	0	3
RP11-767N15.1	0	1	0	0	1	0	0	0	0	0	0	0	0	0	0	0	0	0	0	0	0	0	0	5	0	0	3	0	0	0	0	0	0	0	0	1	0	0	0	0	0	0	0	0	0	1	0	0	0
RP11-666A8.7	5	8	4	6	8	3	2	0	2	6	6	1	3	2	6	0	2	1	1	3	3	4	1	4	7	0	3	0	12	13	0	0	1	2	2	7	7	0	4	1	4	0	2	7	5	7	11	5	2
PRKCA-AS1	1	2	0	1	2	0	1	0	0	3	359	1	1	0	0	1	0	1	2	1	0	0	0	238	0	96	0	0	2	4	1	1	0	0	0	1	0	0	6	2	1	1	1	0	0	2	1	0	38
SC22CB-1D7.1	0	1	1	1	0	0	1	0	0	0	21	0	0	0	0	0	0	2	1	1	2	0	0	15	2	0	0	0	0	0	3	0	0	0	0	0	0	2	0	0	0	0	1	0	0	1	0	0	0
RP11-566H8.3	0	0	0	0	0	0	0	0	0	0	0	0	0	0	0	0	0	0	0	0	0	0	0	2	0	0	0	0	0	0	0	0	0	0	0	0	0	0	0	0	0	0	0	0	0	0	0	0	0
RP11-666A8.9	5	1	1	1	0	4	0	3	0	1	10	2	1	1	7	0	0	1	0	0	2	0	0	4	2	0	0	1	1	0	2	0	0	0	1	0	0	0	1	1	3	1	2	1	0	1	0	0	2
RP11-455O6.8	0	0	0	0	0	0	0	0	0	0	0	0	0	0	0	0	0	0	0	0	0	0	0	0	0	0	0	0	0	0	0	0	0	0	0	0	0	0	0	0	0	0	0	0	0	0	0	0	0
RP13-539F13.3	1	0	0	0	0	1	0	0	0	0	10	0	0	0	0	2	0	0	4	0	0	0	1	7	0	0	1	0	0	0	2	0	0	0	0	0	0	0	0	0	0	0	1	1	0	0	0	0	0
RP11-580I1.2	0	0	0	0	0	0	0	0	0	0	0	0	0	0	0	2	0	0	1	0	1	0	0	3	0	0	3	0	0	0	0	0	0	0	0	0	0	0	0	0	0	0	2	0	0	0	0	0	0
RP11-271M24.2	1	3	0	0	1	2	0	0	0	5	0	0	4	2	1	0	0	0	0	1	4	0	0	0	5	13	0	1	0	0	1	0	0	0	0	2	0	1	1	2	1	0	0	0	0	1	0	0	0
ZNF197-AS1	8	1	2	6	3	5	4	0	5	10	15	2	3	7	6	8	3	0	5	7	12	17	3	13	7	12	1	7	4	8	9	0	3	2	5	3	4	3	2	4	9	2	4	11	7	3	8	3	8
RP11-1000B6.3	0	2	2	1	1	1	1	4	0	2	7	2	6	2	1	0	3	6	17	8	7	0	6	2	2	9	0	1	6	4	1	1	0	1	1	2	2	4	1	0	14	2	12	14	2	12	3	3	25
AC073626.2	0	0	0	0	0	0	0	0	0	0	5	0	0	0	0	0	0	0	0	0	0	0	0	42	0	0	0	0	0	0	0	1	0	0	0	0	0	0	0	0	0	0	0	0	0	0	0	0	1
RP11-287D1.2	0	0	0	0	0	0	0	0	0	1	9	0	1	1	0	0	0	1	0	1	0	0	0	11	0	0	0	0	2	0	1	0	0	0	2	0	0	0	0	0	1	0	0	2	0	1	0	0	0
RP4-620E11.8	1	7	0	3	8	7	6	0	0	15	118	1	9	18	6	1	0	3	0	9	9	8	2	80	11	3	1	4	1	16	5	0	1	2	15	3	7	1	1	2	11	2	3	10	3	23	14	2	11
RP5-1172N10.2	0	3	2	0	1	0	1	0	1	4	0	0	2	4	1	0	0	0	1	2	3	4	0	0	2	0	0	0	0	3	0	5	0	0	1	0	0	2	0	2	2	1	1	4	1	6	6	2	1
RP13-786C16.1	0	0	0	0	0	0	0	0	0	0	0	0	0	0	0	0	0	0	0	0	0	0	0	2	0	0	0	0	0	0	0	0	0	0	0	0	0	0	0	0	0	0	0	0	0	0	0	0	0
RP11-344B23.2	0	0	0	0	0	0	0	0	0	0	9	0	0	0	0	0	0	0	0	0	0	0	0	1	0	0	0	0	0	0	0	0	0	0	0	0	0	0	0	0	0	0	0	0	0	0	0	0	0
RP11-468D11.1	0	0	0	0	0	0	0	0	0	0	0	0	0	0	0	0	0	0	0	0	1	0	0	7	0	0	0	0	0	0	0	0	0	0	0	0	0	0	0	0	0	0	0	0	0	0	0	0	0
LL21NC02-21A1.1	11	10	2	1	13	1	3	1	6	9	0	2	9	7	3	1	12	11	16	11	1	6	2	0	13	1	4	1	9	20	3	0	4	2	9	6	5	2	8	6	6	4	7	6	4	45	12	6	4
RP11-269F21.1	1	0	0	0	0	0	0	0	0	0	0	0	0	0	0	0	0	0	0	1	0	0	0	5	0	0	0	0	0	0	0	0	0	0	0	0	0	0	0	0	0	1	0	0	0	0	0	0	4
RP11-269F21.2	2	0	0	0	0	0	0	0	0	0	0	0	0	1	0	0	0	0	0	0	1	0	0	3	1	3	0	0	0	0	1	0	0	0	0	0	0	0	0	0	2	1	0	0	0	0	0	0	1
RP11-269F21.3	3	0	0	0	0	0	0	1	0	7	2	0	5	1	0	1	0	0	0	4	0	0	0	10	3	0	1	0	6	1	1	0	0	0	0	0	0	0	0	0	1	1	0	0	0	4	0	0	0
AP000705.7	0	0	0	0	0	0	0	0	0	0	0	0	0	0	0	0	0	0	0	0	0	0	0	0	0	0	0	0	0	0	0	0	0	0	0	0	0	0	0	0	0	0	0	0	0	0	0	0	0
KIZ-AS1	4	11	1	2	7	9	5	0	0	7	100	1	5	8	72	1	1	3	7	6	14	3	2	302	15	42	8	9	9	5	4	0	0	2	5	3	13	1	7	1	19	1	1	3	1	10	16	2	31
RP5-1002M8.4	0	0	0	0	0	0	0	0	3	0	0	0	0	0	1	0	0	0	0	0	0	0	0	0	0	0	0	0	0	0	0	0	0	0	0	0	0	0	0	0	0	0	0	0	0	0	0	0	0
RUNDC3A-AS1	3	21	3	0	10	3	4	2	1	7	5	1	17	4	6	2	0	0	4	38	7	10	0	9	8	2	1	1	6	7	4	0	1	1	1	2	5	5	3	1	7	1	2	2	3	10	2	6	8
CTA-414D7.1	2	128	2	2	2	14	0	5	3	5	296	1	22	1	22	3	0	19	6	1	1	0	2	136	24	52	4	0	4	19	7	0	1	1	0	0	1	4	9	1	1	10	2	0	1	3	3	1	49
AC013460.1	0	0	0	0	2	1	0	1	0	0	3	0	2	0	0	0	0	0	0	1	0	0	0	7	4	0	0	0	0	0	0	0	1	0	0	0	0	0	2	0	0	0	2	0	0	4	1	0	2
LMO7-AS1	7	7	6	5	38	8	0	3	2	8	127	1	9	9	10	23	5	5	6	17	9	12	46	127	20	12	8	9	1	5	4	1	1	4	18	1	14	10	8	2	21	10	6	18	233	4	13	10	6
LA16c-325D7.2	12	5	7	1	6	8	7	2	5	20	3	7	10	22	6	1	1	0	6	12	31	36	3	7	5	9	5	4	13	20	4	4	3	3	18	26	13	0	4	6	19	2	5	19	3	16	25	2	4
RP11-295G24.5	13	5	7	4	3	9	5	1	1	34	8	10	6	20	2	6	2	2	14	14	18	10	2	0	28	5	5	5	34	18	39	1	6	7	8	9	6	13	3	5	38	7	4	20	7	17	22	1	5
RP11-817O13.9	5	8	9	2	10	3	3	5	2	33	0	11	7	6	4	6	2	2	3	17	22	16	5	0	9	0	0	4	7	6	24	0	2	0	7	10	1	3	2	0	14	2	7	9	2	19	16	4	12
RP11-295P9.12	2	4	0	1	2	3	0	0	0	2	20	1	1	1	1	0	0	0	1	0	2	3	0	64	3	0	0	1	4	2	0	2	0	1	3	2	1	0	1	0	8	1	6	3	1	4	23	2	3
RP4-631H13.2	0	0	0	0	0	0	0	0	0	0	1	0	0	0	0	0	0	0	0	0	0	0	0	0	0	0	0	0	0	0	0	0	0	0	0	0	0	0	0	0	0	0	0	0	0	0	0	0	0
B4GALT1-AS1	15	19	14	22	11	22	5	28	25	29	39	57	28	26	24	24	12	19	69	48	71	48	34	23	51	50	27	27	41	16	26	11	11	12	19	46	77	16	13	33	18	30	118	41	61	28	47	18	46
AC108142.1	70	18	13	1	6	1	92	3	1	3	3	0	5	7	4	1	0	5	8	7	0	13	0	47	10	7	6	4	0	5	1	0	2	0	1	0	3	2	3	7	2	2	1	12	0	8	4	3	46
RP1-191L6.2	0	0	0	0	0	0	0	0	0	0	0	0	0	0	0	0	0	0	0	0	0	0	0	10	0	0	0	0	0	0	0	0	0	0	0	0	0	0	0	0	0	0	0	0	0	0	0	0	0
AC068858.1	2	5	0	0	0	0	0	0	0	0	2	0	1	0	0	0	0	0	0	0	6	0	0	1	2	0	0	0	0	4	0	0	0	0	0	0	0	0	0	0	3	0	0	0	0	0	0	0	0
AP000855.4	0	0	0	0	0	0	0	0	0	0	0	0	0	0	0	0	0	0	0	0	0	0	0	10	0	0	0	0	0	0	0	0	0	0	0	0	0	0	0	0	0	0	0	0	0	0	0	0	0
NCBP2-AS1	12	3	2	4	18	11	0	0	2	23	66	4	19	8	11	12	1	5	7	10	25	15	7	33	25	25	0	3	21	20	10	0	0	13	11	7	11	7	0	4	61	6	6	12	4	8	16	8	10
LA16c-360A4.1	0	1	0	0	1	0	4	0	1	0	0	5	0	1	0	0	0	1	0	5	0	1	0	0	0	0	0	0	1	1	0	0	1	0	0	1	0	1	2	0	4	0	3	0	0	1	1	0	3
MDC1-AS1	1	2	0	0	1	4	1	0	0	0	1	0	0	0	1	1	0	1	0	1	1	0	0	3	2	0	1	0	0	0	1	0	0	1	1	2	2	0	3	0	1	0	0	0	1	2	0	0	0
RP1-122P22.2	24	11	8	2	25	19	6	9	24	19	12	22	64	47	22	4	5	8	28	23	39	22	0	17	121	25	3	5	37	12	41	2	4	6	6	12	40	14	5	17	45	17	21	28	5	28	18	2	95
RP1-137D17.2	2	8	1	1	2	7	6	2	9	6	2	0	7	1	6	1	4	2	3	5	9	1	0	7	6	8	0	0	9	6	0	0	1	0	6	1	2	5	4	3	12	3	6	4	6	7	35	4	5
RP1-137D17.1	1	3	1	0	1	3	2	5	1	1	8	0	4	4	4	0	0	0	1	8	2	2	0	17	15	0	0	1	2	20	0	0	1	0	6	0	14	0	3	3	14	1	3	2	1	11	3	2	14
CTB-174D11.2	0	0	0	0	16	1	0	0	0	18	4	3	0	0	0	1	1	1	0	4	1	31	0	0	0	1	0	0	1	0	0	0	0	0	46	0	0	0	0	0	0	0	0	5	0	1	5	0	2
RP11-255I10.2	0	0	0	0	0	0	0	0	0	0	0	0	1	0	0	0	0	0	0	0	0	0	0	7	0	0	0	0	0	0	0	0	0	0	0	0	0	0	0	0	0	0	0	0	0	0	0	0	0
CTB-174D11.1	0	0	0	0	0	0	0	0	0	1	49	0	0	0	1	0	0	0	0	0	0	0	0	33	0	0	0	0	2	0	0	0	0	0	0	0	0	0	0	0	0	0	0	0	0	0	1	0	14
AC008088.4	0	0	0	0	0	0	0	0	0	0	0	0	0	0	0	0	0	0	0	0	1	0	0	0	1	0	0	0	0	0	0	0	0	0	1	0	1	0	0	0	1	0	0	0	0	1	2	0	1
AGBL4-IT1	2	0	0	0	0	0	0	0	0	0	8	1	0	0	0	1	0	0	0	0	0	0	0	0	0	21	0	0	0	0	1	0	0	0	0	0	0	0	0	0	0	0	0	0	0	0	0	0	18
RP11-637O19.2	1	0	0	0	0	1	0	0	0	0	2	0	0	0	0	1	0	0	1	0	3	0	0	0	2	0	0	0	0	0	0	0	0	0	1	0	0	1	0	0	1	0	0	0	0	0	2	1	0
DYX1C1-CCPG1	1	2	0	0	0	0	0	0	0	0	0	0	0	0	0	0	0	0	0	0	0	1	0	0	0	0	0	0	0	0	0	0	0	0	0	0	2	0	0	0	0	0	0	0	0	0	0	0	0
OCIAD1-AS1	3	8	0	1	9	5	2	1	0	3	20	0	2	4	7	6	0	0	12	6	1	8	7	23	6	51	1	1	6	9	3	2	2	2	6	4	5	1	2	1	11	1	0	2	1	5	24	2	6
CTC-498M16.4	0	0	0	0	0	0	0	0	0	0	3	0	0	0	0	0	0	0	0	0	0	0	0	13	0	0	0	0	0	0	0	0	0	0	0	0	0	0	0	0	0	0	0	1	0	0	0	0	0
PRR7-AS1	21	21	15	12	27	31	35	18	8	39	190	13	55	71	93	15	10	26	16	45	72	19	3	54	38	21	3	26	17	52	67	1	9	26	24	39	15	8	22	5	196	13	8	31	7	32	88	18	47
TBC1D8-AS1	35	25	1	22	12	6	18	4	18	62	11	9	46	25	9	19	20	11	24	65	33	16	13	11	47	26	1	14	36	40	52	3	19	3	21	17	55	14	8	12	47	13	38	58	26	80	44	8	31
RP11-1094M14.10	0	0	0	0	0	0	1	0	0	0	0	0	0	0	0	0	0	0	0	0	0	0	0	0	0	0	0	0	0	0	0	0	0	0	0	0	0	0	0	0	0	0	0	0	0	0	0	0	0
RP5-1136G13.2	51	57	44	52	99	21	43	16	41	163	61	87	126	205	78	32	18	38	118	143	162	108	39	16	119	33	26	57	97	216	76	21	11	32	111	71	125	35	30	54	210	44	60	69	96	258	120	30	78
RP5-1050D4.5	3	24	3	3	8	6	0	6	8	2	14	6	38	7	12	2	2	3	8	21	8	7	2	3	31	21	2	4	11	13	5	1	0	2	1	3	21	11	2	3	28	7	10	15	3	10	2	3	9
CTD-2142D14.1	0	3	0	0	0	0	0	0	0	0	1	0	0	0	0	0	0	0	0	1	1	0	0	2	1	0	1	0	0	0	0	2	0	0	0	0	0	0	2	0	0	0	0	0	0	0	1	0	0
RP11-363J17.1	0	1	0	0	0	0	0	0	0	0	10	0	0	0	0	0	0	0	0	0	0	1	0	8	0	12	0	1	0	0	0	0	0	0	0	0	0	0	0	0	0	0	0	0	1	0	0	0	5
RP11-430L16.1	0	0	0	0	0	0	0	0	0	0	0	0	0	0	0	0	0	0	0	0	0	0	0	9	0	0	0	0	0	0	0	0	0	0	0	0	0	0	0	0	0	0	0	0	0	0	0	0	0
RP11-1094M14.14	0	0	0	0	0	0	0	0	0	0	0	0	0	0	0	0	0	0	0	0	0	1	0	3	0	0	0	0	0	0	0	0	0	0	0	0	0	0	0	0	0	0	0	0	0	0	0	0	0
RP11-454E5.4	20	27	6	14	23	18	19	13	4	51	11	16	38	23	16	19	9	8	25	44	52	51	6	12	31	25	9	3	31	62	8	11	5	10	56	18	30	19	7	9	43	10	22	52	33	43	72	5	33
RP11-354M20.3	2	1	0	1	1	4	0	0	0	5	167	1	8	2	9	0	0	1	0	1	5	1	0	349	7	9	1	4	0	7	0	0	0	4	2	0	5	0	0	0	11	1	3	2	0	1	2	2	33
CTD-2337A12.1	1	0	1	1	0	2	0	0	2	0	8	18	2	0	1	2	0	0	13	7	11	0	1	6	1	0	0	0	259	0	6	4	0	1	0	2	1	0	0	1	1	0	2	2	2	1	2	0	11
RP11-637O11.2	0	0	1	0	0	0	0	0	0	0	2	0	0	0	0	0	0	0	0	0	0	0	0	3	0	0	0	0	0	0	0	0	0	0	0	0	0	0	0	0	0	0	0	0	0	0	0	0	0
RP11-255G12.2	0	1	1	0	1	0	0	0	0	0	2	0	0	1	0	0	0	0	0	0	1	0	0	0	3	0	0	0	0	0	1	1	0	1	0	0	0	0	0	0	1	0	1	0	0	0	0	0	4
RP11-255G12.3	3	0	0	0	0	0	0	0	0	0	0	0	0	1	0	1	0	0	1	1	0	0	0	1	0	0	0	0	0	0	0	0	0	0	0	0	0	0	0	0	0	0	0	1	0	0	0	1	0
RASAL2-AS1	16	53	9	55	42	23	14	17	10	47	51	41	40	36	37	15	17	26	44	48	32	17	9	40	73	61	23	26	105	20	17	16	36	31	14	21	32	43	24	34	73	38	13	53	30	35	38	13	48
FAM157C	19	12	3	4	7	8	12	5	10	64	20	3	13	12	7	4	2	9	6	19	4	5	9	38	29	20	2	6	30	7	4	0	7	7	4	3	25	15	12	3	14	6	4	22	4	24	71	8	47
AC097461.4	1	1	0	0	5	1	1	0	0	6	113	2	2	4	2	1	0	0	2	4	2	10	0	73	1	45	0	1	5	5	4	0	1	0	4	6	1	0	2	0	3	1	0	6	0	5	10	2	15
RP11-19E18.2	1	0	0	0	0	1	1	0	0	0	108	0	0	0	0	0	0	0	2	0	0	1	0	94	2	36	0	0	0	0	1	0	0	0	2	0	1	0	1	0	4	0	2	1	0	0	1	0	16
RP11-95I16.4	5	3	4	3	2	0	4	1	1	5	0	2	7	2	13	0	0	2	2	2	13	13	1	9	5	53	0	5	3	10	3	0	0	1	0	2	5	4	3	2	28	7	5	2	2	2	9	5	8
RP11-218E20.2	0	0	0	0	0	0	0	0	0	0	0	0	0	0	0	0	0	0	0	0	0	1	0	4	0	0	0	0	0	0	0	0	0	0	0	0	0	0	0	0	0	0	0	0	0	0	0	0	0
LINC01217	0	0	0	0	0	0	0	0	0	0	2	0	0	0	0	0	0	0	0	0	0	0	0	5	0	0	0	0	0	0	0	0	0	0	0	0	0	0	0	0	0	0	0	0	0	0	0	0	0
KIAA1614-AS1	0	4	2	0	3	1	1	1	1	5	9	0	2	6	5	0	4	4	6	5	5	1	1	3	0	4	0	1	1	1	1	0	1	3	1	0	3	3	3	2	5	0	1	3	2	9	1	0	0
RP11-76I23.7	0	0	0	0	0	0	0	0	0	0	0	0	0	0	0	0	0	0	0	0	0	0	0	0	0	0	0	0	0	0	0	0	0	0	0	0	0	0	0	0	0	0	0	0	0	0	0	0	0
IPO9-AS1	1	1	2	5	10	3	4	3	0	4	5	3	11	3	4	3	5	4	6	4	5	7	0	2	20	0	2	4	9	4	6	1	0	1	7	5	6	6	4	5	11	3	6	9	5	5	10	1	10
RP11-218E20.5	4	12	0	0	0	0	0	1	1	0	19	0	0	0	4	1	0	2	1	3	0	0	0	8	3	24	4	1	0	3	1	2	1	2	2	0	0	0	0	1	3	0	3	0	0	0	0	1	7
RP11-494G9.1	0	0	0	0	0	0	0	0	0	0	1	0	0	0	0	0	0	0	0	0	0	0	2	5	1	0	0	0	0	0	0	0	0	0	0	0	0	0	0	0	0	0	0	0	0	0	0	0	0
AC011747.6	1	0	2	1	0	1	0	0	0	8	2	0	0	0	3	1	0	0	4	0	1	3	0	0	3	0	0	0	0	4	0	0	0	1	0	0	3	2	0	2	6	0	0	0	0	1	0	0	3
RP11-266L9.8	12	6	7	17	19	24	2	13	16	35	4	18	18	17	13	4	22	34	18	16	40	20	7	0	17	2	34	12	28	36	31	11	19	6	17	27	12	17	14	23	23	8	37	16	24	34	46	1	32
RP11-12C17.2	0	0	0	0	0	0	0	0	0	0	0	0	0	0	0	0	0	0	0	0	0	0	0	0	0	0	0	0	0	0	0	0	0	0	0	0	0	0	0	0	0	0	0	0	0	0	0	0	0
RP11-298C2.1	0	2	0	0	0	1	0	0	0	0	188	1	0	0	0	0	0	1	1	0	2	0	0	222	1	38	0	0	2	0	0	0	1	1	0	0	0	0	0	0	2	0	0	0	0	0	2	0	39
RP11-523H20.3	13	39	9	17	22	13	13	6	3	20	36	16	18	17	12	6	1	9	22	29	7	9	5	9	40	5	8	32	43	16	15	0	5	5	11	8	7	11	13	24	135	13	16	18	16	25	17	4	15
RP11-680G24.6	2	3	4	5	6	4	13	4	4	2	114	2	10	15	9	9	0	5	6	4	18	2	1	134	16	40	2	3	14	10	1	5	0	3	3	7	7	6	3	4	11	7	3	1	6	4	8	3	29
RP4-724E16.2	31	24	20	27	88	49	20	19	14	30	327	7	24	42	54	26	4	6	25	38	41	31	1	467	106	92	4	20	58	43	19	5	9	26	15	9	58	13	25	15	83	13	33	49	33	51	32	39	57
LINC01685	0	0	0	0	0	0	0	0	0	0	0	0	0	0	0	0	0	0	0	0	0	0	0	0	0	0	0	0	0	0	0	0	0	0	0	0	0	0	0	0	0	0	0	0	0	0	0	0	0
LINC01686	3	11	1	3	5	5	2	7	2	5	5	1	8	9	1	2	0	3	7	2	5	8	3	12	13	12	2	5	37	8	6	3	2	0	4	3	8	5	2	7	5	4	3	7	5	13	6	1	10
LINC01687	0	0	0	0	2	1	0	0	1	2	13	0	1	0	0	0	0	2	42	0	8	0	2	5	0	77	10	0	18	0	0	0	0	1	0	0	1	2	0	1	0	0	68	0	0	0	5	0	0
LINC01680	0	0	0	0	0	0	0	0	0	0	0	0	0	0	0	0	0	0	0	0	0	0	0	2	0	0	0	0	0	0	0	0	0	0	0	0	0	0	0	0	0	0	0	0	0	0	0	0	0
LINC01681	0	0	0	0	0	0	0	0	0	0	4	0	0	0	0	0	0	0	0	0	1	0	0	9	0	0	0	0	0	0	0	0	0	0	0	0	0	0	0	0	0	0	0	0	0	0	0	0	0
LINC01682	0	0	0	0	0	0	0	0	0	0	1	0	0	0	0	0	0	0	0	0	0	0	0	9	0	0	0	0	0	0	0	0	0	0	0	0	0	0	0	0	0	0	0	0	0	0	0	0	0
LINC01683	0	0	0	0	0	0	0	0	0	0	0	0	0	0	0	0	0	0	0	0	0	0	0	2	0	0	0	0	0	0	0	0	0	0	0	0	0	0	0	0	0	0	0	0	0	0	0	0	0
LINC01688	0	0	0	0	0	0	0	0	0	0	1	0	0	0	0	0	0	0	0	0	0	0	0	4	0	0	0	0	0	0	0	0	0	0	0	0	0	0	0	0	0	0	0	0	0	0	0	0	0
LINC01689	0	0	0	0	0	0	0	0	0	0	0	0	0	0	0	0	0	0	0	0	0	0	0	10	0	0	0	0	0	0	0	0	0	0	0	0	0	0	0	0	0	0	0	0	0	0	0	0	0
AC093585.6	2	1	0	1	0	11	0	1	3	29	2	0	5	10	8	1	0	3	1	7	10	12	0	5	7	0	1	5	1	12	0	1	4	3	11	0	9	3	2	0	4	14	6	23	31	63	21	8	1
RP11-281N10.1	0	0	0	0	0	0	0	0	0	0	0	0	0	0	0	0	0	0	0	0	0	0	0	0	0	0	0	0	0	0	0	0	0	0	0	0	0	0	0	0	0	0	0	0	0	0	0	0	0
RP11-332J15.2	0	0	0	0	0	0	0	0	0	0	0	0	0	0	0	0	0	0	0	0	0	0	0	5	0	0	0	0	0	0	0	0	0	0	0	0	0	1	0	0	0	0	0	0	0	0	0	0	0
RP11-332J15.3	4	3	0	0	1	0	0	0	1	1	2	1	0	1	0	0	0	0	1	2	0	1	0	1	1	0	0	0	1	0	2	0	0	0	1	2	1	1	0	1	4	0	0	1	0	3	2	0	1
RP11-332J15.1	0	0	0	0	0	0	0	0	1	0	0	0	1	1	0	0	0	0	0	1	0	0	0	6	1	0	0	0	1	0	0	0	0	0	1	0	1	0	0	0	0	0	0	0	0	0	0	0	0
RRS1-AS1	0	12	2	1	2	5	0	0	1	8	80	0	11	10	15	0	0	4	10	5	6	5	0	37	7	47	1	3	2	7	7	0	4	3	8	2	2	0	0	4	6	1	13	2	2	4	9	1	2
RP11-502N13.2	1	2	0	0	2	2	0	2	0	8	65	1	1	1	7	6	0	3	5	0	5	1	0	30	6	11	1	3	1	4	1	2	0	3	3	0	1	0	1	0	2	2	2	2	2	6	3	0	0
PSMB8-AS1	271	563	303	226	435	478	65	170	136	250	261	137	316	480	457	189	66	174	586	443	384	156	226	186	739	691	77	144	914	131	317	96	235	130	138	138	397	275	433	303	538	346	967	202	216	627	448	70	422
RP11-4O3.1	0	0	0	0	0	0	0	0	0	0	0	0	0	0	0	0	0	0	0	0	0	0	0	0	0	0	0	0	0	0	0	0	0	0	0	0	0	0	0	0	0	0	0	0	0	0	0	0	0
RP11-540E16.2	0	0	0	0	0	0	0	0	0	0	0	0	0	0	0	0	0	0	0	0	0	0	0	1	0	0	0	0	0	0	0	0	0	0	0	0	0	0	0	0	0	0	0	0	0	0	0	0	0
RP11-542K23.10	0	0	0	0	0	0	0	0	0	0	0	0	0	0	0	0	0	0	0	0	0	0	0	0	0	0	0	0	0	0	0	0	0	0	0	0	0	0	0	0	0	0	0	0	0	0	0	0	0
ADARB2-AS1	0	0	0	0	7	0	0	0	0	0	5	0	1	4	0	1	2	0	1	0	1	1	0	3	3	0	0	0	0	2	0	0	0	0	3	1	1	0	0	0	1	1	0	0	1	1	1	0	0
EPN2-AS1	2	1	2	0	4	3	1	1	1	2	156	3	2	1	1	2	1	1	0	1	5	1	0	69	3	42	1	0	9	2	2	1	0	0	0	0	0	2	6	1	7	0	3	0	0	1	0	1	42
KB-1460A1.1	6	8	3	4	5	4	8	5	1	12	12	2	80	24	7	1	0	0	17	9	20	0	0	14	11	0	1	1	29	50	22	0	0	3	6	25	3	8	4	3	57	3	21	17	2	68	16	0	3
AC093702.1	0	0	0	0	0	1	0	0	0	0	0	0	0	0	0	0	0	0	0	3	0	0	0	0	0	0	1	0	0	0	0	0	0	0	1	0	0	0	0	2	0	0	0	0	0	1	0	0	3
AC002551.1	0	1	0	0	0	0	1	0	0	0	9	0	0	0	0	1	0	1	1	0	0	0	0	3	1	30	0	0	0	2	0	0	0	1	0	0	0	0	1	0	1	0	1	1	1	0	1	1	4
RP4-563E14.1	21	21	8	29	32	68	10	2	8	30	319	7	30	39	45	17	8	6	17	56	29	34	3	135	50	29	8	92	77	50	10	7	4	28	19	5	45	15	14	9	52	9	18	35	71	43	117	62	27
RP11-219B4.7	3	2	0	2	3	1	3	0	0	5	16	1	7	3	1	1	0	0	3	7	5	5	2	1	18	5	2	1	1	7	3	0	0	1	3	0	2	0	3	0	31	2	2	2	0	13	5	2	0
RP11-76C10.2	0	0	0	0	1	0	0	0	0	0	2	0	0	1	0	0	0	0	0	0	1	0	0	0	0	0	0	0	0	0	0	0	0	0	2	0	0	0	0	0	1	0	0	0	0	1	0	0	4
RP11-76C10.5	1	0	0	0	4	0	13	0	0	4	3	0	2	0	0	2	4	1	6	0	4	1	2	5	2	5	0	0	0	1	18	0	0	0	0	0	2	0	0	0	2	0	0	0	0	9	1	0	0
RP5-1116H23.6	0	0	0	0	0	0	0	0	0	0	3	0	0	0	0	1	0	0	0	0	0	0	0	4	1	0	0	0	2	0	0	0	0	0	0	0	2	0	0	0	0	0	0	0	0	0	5	0	0
ATP2A1-AS1	14	62	13	11	42	13	6	16	10	36	0	9	24	63	18	5	9	33	8	18	89	39	9	0	47	9	19	16	83	40	1	16	11	21	53	100	31	22	41	14	30	18	7	13	15	53	82	2	6
AC005394.1	0	0	0	0	1	0	0	0	0	0	0	0	0	0	0	0	0	0	0	0	0	0	0	0	0	0	0	0	0	0	0	0	0	0	0	0	0	0	0	0	0	0	0	0	0	0	0	0	0
AP000569.9	1	4	3	3	1	0	0	2	2	1	5	0	0	1	3	0	1	1	2	0	0	0	0	2	1	0	0	4	0	2	1	1	3	1	0	1	1	0	0	0	5	0	3	0	0	2	1	0	2
CTD-2653M23.3	2	1	0	0	0	2	0	0	1	3	1	2	1	1	0	0	0	0	0	2	1	0	0	4	2	0	0	0	1	0	1	0	0	0	0	0	0	0	0	0	0	1	2	1	0	0	0	0	0
MYLK-AS2	0	0	0	0	0	0	0	0	0	0	3	0	0	0	0	0	0	0	0	0	0	0	0	41	0	0	0	0	0	0	0	0	0	0	0	0	0	0	0	0	3	0	0	0	0	0	0	1	4
RP11-463D19.1	0	2	0	1	0	0	1	0	0	0	117	0	0	0	0	0	0	0	1	0	0	0	0	126	2	88	0	1	0	2	0	0	0	0	0	0	0	0	3	0	0	1	0	0	0	0	0	0	24
MYLK-AS1	17	17	9	14	13	9	11	13	8	35	29	6	23	18	17	6	14	9	10	14	23	54	8	25	46	20	30	10	22	16	13	7	9	5	21	16	17	4	18	18	47	11	13	14	28	14	34	10	23
RP11-403P17.3	0	0	0	0	0	0	0	0	0	0	0	0	0	0	0	0	0	0	0	0	0	0	0	0	0	0	0	0	0	0	0	0	0	0	0	0	0	0	0	0	0	0	0	0	0	0	0	0	0
RP11-403P17.2	2	0	2	2	1	2	3	3	2	0	36	1	4	0	2	1	0	0	0	1	2	1	0	18	5	18	0	2	6	1	1	0	3	1	1	1	3	2	5	1	5	5	1	0	0	2	1	1	2
RP11-299G20.2	43	53	13	24	18	6	31	6	10	23	49	2	48	14	35	10	6	24	61	74	41	20	7	31	64	64	6	6	58	32	18	11	9	10	12	44	28	21	19	8	80	10	48	45	15	23	26	10	23
CTB-33G10.6	0	0	0	0	0	0	0	0	0	0	0	0	0	0	0	0	0	0	0	0	0	0	0	0	0	0	0	0	0	0	0	0	0	0	0	0	0	0	0	0	0	0	0	0	0	0	0	0	0
CTC-207P7.1	0	0	0	0	0	0	0	0	0	0	0	0	0	0	0	0	0	0	0	0	0	0	0	7	0	0	0	0	0	0	0	0	0	0	0	0	0	0	0	0	0	0	0	0	0	0	0	0	0
TTC3-AS1	1	6	3	2	3	2	1	0	0	4	105	0	2	3	2	10	1	2	2	3	4	4	0	94	7	69	1	1	4	3	4	1	0	3	0	2	1	2	0	3	7	0	2	1	2	2	5	1	18
RP11-335O13.8	0	0	0	0	0	0	0	0	0	0	6	0	0	0	0	0	0	0	0	0	0	0	0	0	0	0	0	0	0	0	0	0	1	0	0	0	0	0	0	0	0	0	0	0	0	0	0	0	0
RP11-335O13.7	0	0	0	0	0	0	0	0	0	0	0	0	0	0	0	0	0	0	0	0	0	0	0	0	0	0	0	0	0	0	0	0	0	0	0	0	0	0	1	0	0	0	0	0	0	0	0	0	0
RP11-483I13.2	0	1	0	0	0	0	0	0	0	0	0	0	0	0	0	0	0	0	0	0	0	0	0	0	0	0	0	0	0	0	0	0	0	0	0	0	0	0	0	0	0	0	0	1	0	0	0	0	0
RP11-530C5.4	1	1	2	0	3	2	3	0	0	2	246	0	2	2	3	0	0	0	2	12	2	4	2	341	1	61	0	0	5	0	2	5	0	1	2	1	4	4	2	0	5	1	0	1	0	3	6	1	34
RP11-545D19.1	0	0	0	0	0	0	0	11	0	8	16	0	0	8	0	0	0	0	0	0	19	0	0	6	0	0	0	5	0	0	0	0	0	0	0	0	0	0	0	0	28	0	0	0	5	0	0	0	0
RP11-21A7A.4	0	2	0	0	2	0	0	0	1	1	106	0	3	1	1	1	0	0	1	0	2	0	0	43	5	20	0	1	1	3	0	0	1	1	0	1	0	2	1	3	6	0	3	0	0	0	2	0	4
RP11-650K20.2	0	0	0	0	0	0	0	0	0	0	141	0	0	0	0	0	0	0	0	0	0	0	0	19	1	35	0	0	0	0	0	0	1	0	0	0	0	0	0	0	0	0	0	0	0	0	0	0	20
RP11-650K20.3	0	6	2	0	1	2	2	1	0	0	9	4	14	6	0	7	1	1	5	13	9	1	4	2	9	0	4	0	0	2	4	0	1	0	3	1	8	5	0	2	5	0	0	1	1	2	0	0	1
RP11-84G21.1	20	36	32	6	27	25	26	5	6	22	50	17	31	48	37	18	4	17	71	17	62	53	10	38	46	89	12	11	72	83	21	17	3	17	44	66	28	11	20	10	65	9	34	25	25	67	36	4	28
CTD-2270F17.1	0	1	0	0	0	0	0	2	0	1	5	0	1	1	0	0	0	0	2	3	0	0	0	6	3	0	0	0	0	0	0	0	0	0	0	0	0	0	0	1	2	2	0	1	0	2	0	0	1
RP11-56B16.5	0	2	1	0	2	1	0	0	0	0	53	0	1	1	0	0	0	0	0	0	3	2	0	91	2	6	0	3	0	0	0	0	1	1	0	1	0	0	0	0	2	0	0	0	0	0	0	0	9
RP11-56B16.4	0	0	0	0	0	0	0	0	0	0	0	0	0	0	0	0	0	0	0	0	0	0	0	0	0	0	0	0	0	0	0	0	0	0	0	0	0	0	0	0	0	0	0	0	0	0	0	0	0
TAPT1-AS1	12	46	21	73	46	49	18	11	36	71	154	85	159	124	29	65	28	42	149	109	65	74	48	98	161	45	20	23	108	120	9	12	28	32	42	67	83	40	40	58	318	38	88	117	50	243	131	23	31
CTD-2553C6.1	3	3	1	2	4	3	0	0	1	3	6	0	1	0	0	0	1	1	1	1	0	0	0	7	3	0	0	1	3	10	2	2	0	0	0	0	1	0	3	0	2	0	0	1	0	0	0	0	7
RP11-239L20.6	0	0	0	0	0	1	0	0	0	0	3	0	0	0	0	1	0	0	0	0	3	3	0	10	5	2	0	0	4	0	0	0	0	1	5	0	1	1	0	1	1	0	0	2	1	0	0	0	0
AIRN	0	2	0	3	0	5	0	1	1	1	187	0	0	0	0	2	1	0	0	0	0	1	1	168	0	62	2	2	0	0	0	0	0	1	1	0	0	0	5	0	2	0	0	0	0	0	1	1	32
RP11-816J6.3	7	6	2	1	3	0	0	1	0	5	7	5	1	4	1	3	0	1	0	3	8	12	3	4	5	0	1	1	3	6	7	1	3	0	1	0	7	0	0	2	17	2	2	5	1	5	3	0	10
RP11-713P17.3	1	3	1	5	11	2	2	9	18	13	9	0	16	11	0	1	3	2	6	26	11	12	1	19	19	5	0	3	1	7	0	0	2	1	4	1	7	1	2	6	9	0	10	25	2	4	5	8	54
RP11-400K9.4	21	51	5	5	26	6	3	17	22	7	40	4	136	43	5	5	20	23	44	13	5	15	0	1	105	8	15	2	10	30	3	3	2	5	16	9	56	3	16	9	38	47	377	31	15	55	11	8	55
WWC2-AS1	0	0	0	1	0	0	1	0	0	1	11	0	0	1	0	0	0	0	0	0	0	0	0	53	0	0	0	0	0	1	0	0	0	0	2	0	0	0	0	0	0	0	0	0	0	0	0	0	10
RP11-400K9.3	1	0	0	0	0	0	0	0	0	0	7	0	4	5	0	0	0	0	3	0	1	0	0	4	1	0	0	0	0	1	0	0	0	0	0	0	1	0	0	0	1	0	3	0	1	2	0	0	0
RP11-713P17.4	0	1	1	1	1	0	0	0	0	3	0	1	0	0	0	1	0	0	0	5	0	2	1	5	2	0	0	0	3	3	0	0	0	0	1	1	1	2	0	1	2	0	0	1	1	3	2	0	2
RP11-259O2.2	1	0	0	0	0	0	0	19	0	0	0	0	0	1	0	0	0	0	0	0	1	5	0	0	0	0	0	5	0	0	0	0	3	0	0	0	0	0	0	0	0	0	0	2	0	0	0	0	0
RP11-259O2.3	0	0	0	0	0	0	1	0	0	0	2	0	0	0	0	0	0	0	0	0	0	0	0	0	0	0	0	0	0	0	0	0	0	0	0	0	0	0	0	0	0	0	0	1	0	0	0	0	0
RP11-259O2.1	0	2	2	0	0	0	0	10	0	2	0	0	0	1	0	0	0	0	1	2	2	0	0	8	1	0	0	0	0	0	0	0	0	0	0	1	4	0	0	0	0	5	4	33	1	6	3	0	0
AOAH-IT1	0	0	1	2	9	1	0	0	0	11	57	0	11	8	0	5	1	0	10	2	5	5	0	73	12	40	0	2	1	14	3	0	0	0	6	0	4	0	0	0	4	0	3	11	7	14	1	2	32
RP11-535M15.1	0	13	0	9	7	3	2	4	3	41	10	19	7	39	4	1	0	0	1	7	78	3	1	2	11	71	1	4	7	8	6	0	3	1	1	0	26	0	5	5	3	7	7	9	2	32	20	4	28
RP11-229E13.4	0	0	0	0	0	0	0	0	0	0	0	0	0	0	0	0	0	0	0	0	0	0	0	0	0	0	0	0	0	0	0	0	0	0	0	0	0	0	0	0	0	0	0	0	0	0	0	0	0
AC010746.3	0	0	0	0	0	0	0	0	0	0	0	1	0	1	0	0	0	0	0	0	0	0	0	4	2	0	0	0	0	0	0	0	0	0	0	0	0	0	1	0	0	0	0	0	0	0	0	0	0
RP11-545P6.2	0	0	0	0	0	0	0	0	0	0	1	0	0	0	0	0	0	0	0	0	1	0	0	11	0	0	0	0	0	0	0	0	0	0	0	0	0	0	0	0	1	0	0	0	0	0	0	0	0
RP11-39M21.1	0	1	0	0	1	0	0	0	0	0	19	0	0	0	0	0	0	0	0	0	0	0	0	94	0	0	0	0	0	0	0	0	0	1	0	0	0	0	0	0	0	0	0	0	0	0	0	1	8
RP11-359E3.4	34	53	47	23	88	64	21	43	30	90	188	29	72	88	41	32	25	24	67	121	41	88	24	48	126	138	25	58	52	117	29	52	32	27	51	34	73	40	24	36	172	60	58	88	47	113	77	19	66
AC006126.3	0	1	0	0	2	0	0	0	0	3	2	0	1	2	0	0	1	0	1	2	0	3	0	5	0	0	0	0	0	0	1	0	0	0	0	4	0	1	0	1	2	1	0	1	0	1	0	0	0
EGFLAM-AS3	0	0	0	0	0	0	0	0	0	0	2	0	0	0	0	0	0	0	0	0	0	0	0	13	0	0	0	0	0	0	0	0	0	0	0	0	0	0	0	0	0	0	0	0	0	0	0	0	0
ZFAT-AS1	0	0	0	0	0	0	0	0	0	0	4	0	0	0	0	0	0	0	0	0	0	0	0	5	0	3	1	0	0	0	0	0	0	0	0	0	0	0	0	0	0	0	1	0	0	0	0	0	0
RP11-844P9.1	0	0	0	0	0	0	0	0	0	0	0	0	0	0	0	0	0	0	0	0	0	0	0	0	0	0	0	0	0	0	0	0	0	0	0	0	0	0	0	0	0	0	0	0	0	0	0	0	0
RP11-352D3.2	0	3	0	0	2	0	0	0	0	2	0	0	0	0	0	1	0	0	1	0	0	0	0	8	0	0	0	0	1	0	0	0	0	0	0	0	0	0	0	0	0	0	0	0	0	0	0	0	0
FAM66E	0	0	0	0	0	0	0	0	0	0	3	0	0	0	0	0	0	0	1	0	0	2	0	0	2	0	0	1	0	1	0	0	0	0	0	0	0	0	0	0	5	0	0	1	0	1	0	0	0
FAM66B	1	5	1	2	11	5	8	6	12	7	2	2	7	20	0	9	1	2	0	3	6	18	5	2	12	0	4	1	3	8	2	3	3	0	2	1	23	7	1	8	0	6	19	20	4	11	24	6	14
FAM66C	2	16	2	7	19	3	4	7	11	10	41	3	22	24	9	3	7	5	27	22	3	42	10	59	32	8	1	8	9	20	3	4	2	2	21	2	20	3	2	23	167	13	22	20	8	39	29	7	39
RP11-383B4.4	0	4	1	1	4	3	1	2	0	1	56	0	1	1	1	2	0	0	4	1	4	3	0	15	8	29	0	1	3	0	3	1	1	1	1	2	4	0	1	0	11	1	8	1	0	4	6	2	9
RP11-150D5.2	0	0	0	0	0	0	0	0	0	0	0	0	0	0	0	0	0	0	0	0	0	0	0	0	0	0	0	0	0	0	0	0	0	0	0	0	0	0	0	0	0	0	0	0	0	0	0	0	0
LUCAT1	26	44	20	9	30	3	1	9	4	15	96	7	29	2	89	2	0	32	7	12	71	12	1	1907	11	96	4	6	21	5	2	1	2	1	0	19	6	5	39	8	15	12	1	3	1	25	1	4	302
RP11-357N13.1	0	0	0	0	0	1	0	0	0	0	44	0	1	0	1	0	0	0	0	0	1	0	0	60	0	4	0	0	0	1	1	0	0	1	0	0	0	0	0	0	2	0	1	0	0	0	1	0	15
RP11-85G18.6	2	0	0	0	0	2	0	0	0	3	0	2	0	2	1	0	0	0	0	7	4	4	1	0	10	2	0	0	0	1	4	2	1	0	2	4	0	0	0	2	9	1	1	3	0	2	2	1	3
RP11-357N13.3	0	1	0	0	2	1	1	0	1	0	37	0	0	0	1	1	0	0	0	1	0	0	0	33	1	29	0	0	0	0	0	0	0	0	0	0	0	0	1	3	0	0	0	0	2	0	0	0	17
RP11-357N13.2	0	1	0	0	0	0	0	0	0	0	191	0	0	0	1	1	0	0	0	0	0	0	0	231	0	46	0	0	0	0	0	0	0	1	0	0	0	0	0	0	1	0	0	0	0	0	0	0	34
RP5-916O11.2	0	0	0	0	0	0	0	0	0	0	12	0	0	0	1	0	0	0	0	0	0	0	0	19	0	12	0	0	0	0	0	0	0	0	0	0	0	0	0	0	0	0	0	0	0	0	0	0	3
RP11-348J24.2	0	3	0	0	0	0	1	0	0	0	1	0	0	0	0	0	0	0	0	24	3	0	0	39	0	0	0	0	1	0	5	0	0	1	1	0	0	0	0	0	0	0	0	0	0	0	0	0	0
AE000658.22	0	0	0	0	0	0	0	0	0	0	0	0	0	0	0	0	0	0	0	0	0	0	0	0	0	0	0	0	0	0	0	0	0	0	0	0	0	0	0	0	0	0	0	0	0	0	0	0	0
AP000320.6	0	0	0	0	2	0	0	0	0	3	0	0	0	0	0	0	0	0	4	2	0	1	0	0	1	0	0	1	6	1	0	0	0	1	0	1	1	1	0	0	0	0	0	0	0	4	0	0	0
RP11-348J12.5	0	0	0	0	2	0	0	1	0	0	2	0	2	0	0	0	0	0	0	0	0	0	0	1	0	0	1	0	3	0	0	0	1	1	0	0	0	0	0	0	0	0	0	1	0	1	1	0	0
RP11-554D14.8	0	0	0	0	0	0	0	0	0	0	0	0	0	0	0	0	0	0	0	0	0	0	0	3	1	0	0	0	0	1	0	0	0	0	0	0	1	0	0	0	0	0	0	0	0	3	0	1	0
RP11-776A13.1	1	0	0	0	0	0	0	0	0	0	0	0	0	0	0	0	0	0	0	0	0	0	0	2	0	0	0	0	0	0	0	0	0	0	0	0	0	0	0	0	0	0	0	0	0	0	0	1	0
RP11-302F12.3	1	2	0	0	0	0	0	0	0	0	1	0	0	0	0	0	0	0	0	0	1	0	0	3	1	0	0	0	0	0	0	0	0	0	0	0	0	0	0	0	0	0	0	0	0	1	0	0	0
AP000320.7	2	1	0	0	0	0	0	0	0	0	0	0	1	1	1	0	0	0	0	0	1	3	0	0	1	0	0	0	1	0	1	0	0	0	1	1	2	0	0	0	4	0	3	2	1	1	2	0	0
KB-1507C5.4	6	2	7	1	7	1	1	0	0	2	21	1	13	0	4	2	1	10	1	5	2	1	6	141	18	23	0	0	1	8	1	0	1	0	2	3	5	1	4	5	5	3	4	2	1	3	2	1	32
RP11-428C19.4	4	2	0	0	0	0	1	0	0	1	1	1	0	0	3	3	0	0	1	2	4	3	1	1	4	1	0	1	0	0	0	1	1	0	2	2	0	0	0	1	3	1	0	2	0	1	1	1	0
RP11-431N15.2	0	2	0	0	4	0	0	0	0	2	29	0	1	4	0	1	0	0	0	4	2	0	0	8	2	12	0	0	1	1	0	0	0	0	2	0	0	0	0	0	3	2	1	0	0	1	2	0	1
RP11-554D14.6	0	1	0	0	1	0	0	0	0	1	2	0	1	0	0	0	1	0	0	0	1	0	0	8	1	0	0	0	0	0	1	0	0	0	0	0	0	1	0	0	0	0	0	1	0	2	1	0	0
HMBOX1-IT1	0	0	0	0	1	0	0	0	0	0	7	0	0	1	0	2	0	0	0	0	0	0	0	38	0	0	1	0	0	0	0	0	0	0	0	0	0	0	0	0	0	0	0	0	0	1	0	0	1
KB-1507C5.3	0	3	0	2	0	1	0	0	0	1	22	0	2	1	0	0	0	0	2	2	2	0	0	6	9	0	0	0	0	8	1	0	0	1	1	0	0	0	0	0	6	0	0	1	0	4	3	0	0
CTB-180A7.6	1	0	0	0	1	0	0	0	5	0	11	0	0	0	0	0	0	1	1	1	2	3	0	6	1	2	0	2	2	3	0	3	1	0	0	6	0	0	1	1	9	1	2	1	0	2	3	0	1
RP5-881P19.7	1	8	0	0	0	0	3	2	1	0	48	1	1	0	0	0	0	0	0	4	1	0	3	17	2	8	0	0	0	0	1	0	0	0	0	0	1	0	4	0	2	1	0	0	0	2	0	0	17
CTB-180A7.3	1	0	0	0	0	3	0	0	0	1	3	0	1	1	1	1	0	0	0	0	0	0	0	1	2	0	0	0	0	2	1	0	0	0	0	1	1	0	1	0	0	1	1	0	1	0	2	0	6
LRRC2-AS1	0	1	0	0	4	0	1	0	1	11	52	3	2	6	2	3	0	0	2	0	16	30	1	1	7	7	0	0	3	3	1	0	2	0	5	6	3	4	0	3	5	1	0	2	9	13	9	1	3
SPACA6P-AS	5	2	2	5	3	1	1	3	1	11	14	1	1	0	4	0	1	4	2	1	0	10	0	38	11	0	0	0	0	0	4	0	0	0	1	0	1	3	2	1	8	3	0	0	3	3	1	2	12
AC004160.4	0	0	0	0	2	0	0	0	0	0	5	0	0	0	0	0	0	0	0	2	0	0	0	29	1	0	0	0	0	0	0	0	0	0	0	0	0	0	1	0	0	1	1	0	0	2	0	0	15
RP11-3B12.5	0	3	0	1	0	0	0	0	0	0	1	0	0	0	0	0	0	0	0	0	5	0	9	42	1	7	0	0	0	0	0	2	0	0	0	0	0	0	0	0	1	0	0	0	8	0	0	0	5
RP11-3B12.2	0	0	0	0	0	0	0	0	0	0	0	0	0	0	0	0	0	0	0	0	0	0	0	19	0	0	0	0	0	0	0	0	0	0	0	0	0	0	0	0	0	0	0	0	0	0	0	0	0
RP11-3B12.3	1	0	0	0	0	0	0	0	0	0	0	0	0	0	0	0	0	0	0	0	0	0	0	10	1	0	0	0	0	0	0	0	0	0	0	0	0	0	0	0	0	0	0	0	0	0	0	0	0
LINC01395	1	1	0	0	0	0	0	0	0	1	2	0	0	0	2	0	0	0	0	0	2	0	0	3	2	0	0	0	1	0	26	0	1	0	0	0	1	2	0	0	0	0	0	0	4	0	0	0	0
RP11-753B14.1	1	0	0	0	0	0	0	0	0	0	0	0	0	0	1	0	0	0	0	0	0	0	0	2	0	0	0	0	0	0	0	0	0	0	0	0	0	0	0	0	0	0	0	0	0	0	0	0	0
RP13-653N12.2	0	0	0	0	0	0	0	0	0	0	0	0	0	0	0	0	0	0	0	0	1	0	0	0	0	0	0	0	0	0	0	0	0	0	0	0	0	0	0	0	0	0	0	0	0	0	0	0	0
AC078851.1	0	0	0	0	0	0	0	0	0	0	0	0	0	0	0	0	0	0	0	0	0	0	0	12	0	0	0	0	0	0	0	0	0	1	0	0	0	0	0	0	0	0	0	0	0	0	0	0	0
AC087491.2	63	27	8	13	20	34	26	11	12	78	45	28	30	33	20	20	1	12	44	9	64	22	50	1	31	13	47	23	197	68	72	9	53	28	32	76	107	34	12	41	29	33	58	45	25	63	167	10	33
RP11-1028N23.4	0	0	0	1	0	1	0	0	0	0	10	0	0	1	0	1	0	1	0	0	0	0	0	0	0	0	1	0	0	0	3	0	0	0	0	0	0	1	0	0	0	0	0	0	3	0	0	0	0
AF230666.2	5	13	2	5	10	4	2	2	0	13	143	4	19	14	9	8	0	0	5	9	31	11	1	85	15	26	3	3	8	26	14	3	1	2	19	9	6	2	3	1	55	5	10	5	0	37	8	2	28
RP11-1028N23.2	0	0	0	0	0	0	0	0	0	0	1	0	0	0	0	0	3	0	0	0	1	0	0	0	0	0	0	0	0	0	0	0	0	0	0	0	0	0	0	0	0	0	0	0	0	0	0	0	0
RP11-471B22.2	21	20	13	14	13	20	4	2	1	5	64	5	19	17	13	10	1	5	12	17	34	14	0	77	39	11	0	9	16	16	2	1	4	7	7	5	25	12	11	2	42	6	15	16	6	20	34	3	17
AC004156.3	4	4	0	2	10	2	2	0	3	1	1	0	10	5	1	0	5	1	3	6	2	2	2	3	3	0	1	0	0	7	4	1	0	1	5	6	1	0	2	0	4	2	6	0	3	10	4	0	3
RP11-716O23.2	0	0	0	0	0	0	0	0	0	0	0	2	0	2	0	0	0	0	2	0	1	0	0	0	0	0	0	0	11	0	0	0	0	0	0	0	0	0	0	1	0	0	0	1	0	0	0	0	2
KB-1043D8.8	0	0	0	0	0	0	0	0	0	0	0	0	0	0	0	0	0	0	0	0	0	0	0	0	0	0	0	0	0	0	0	0	0	0	0	0	0	0	0	0	0	0	0	0	0	0	0	0	0
RP11-716O23.1	0	0	0	0	0	0	0	0	0	0	0	1	0	0	0	0	0	0	1	0	1	0	0	2	0	0	0	0	7	0	0	0	0	0	0	0	0	2	0	0	0	1	0	0	0	0	0	0	0
CTD-3195I5.4	8	1	2	1	5	1	3	2	0	4	5	2	1	1	2	1	1	3	8	2	4	0	0	5	5	11	1	0	4	2	3	2	3	1	0	2	2	1	4	0	2	3	4	1	0	5	2	1	5
AC002465.2	0	0	0	0	0	0	2	0	0	0	6	0	0	0	0	0	0	0	0	0	1	0	0	12	0	0	0	0	0	0	0	0	0	0	0	0	0	0	0	0	0	0	0	0	0	0	0	0	2
AC002383.2	0	0	0	0	0	0	0	0	0	0	5	0	0	0	0	0	0	0	0	0	1	0	0	5	0	0	0	0	0	0	0	0	0	0	0	0	0	0	0	0	1	0	0	0	0	0	0	0	0
AC138035.1	0	0	0	0	0	0	0	0	0	0	0	0	0	0	0	0	0	0	0	0	0	0	0	0	0	0	0	0	0	0	0	0	0	0	0	0	0	0	0	0	0	0	0	0	0	0	0	0	0
AC138035.2	9	6	8	19	9	2	3	0	0	34	37	3	9	2	15	4	2	5	6	10	8	5	1	8	11	13	0	5	3	14	9	1	1	6	5	3	12	1	14	7	24	2	6	30	7	28	25	11	4
RP11-446J8.1	0	0	0	0	0	0	0	0	0	0	3	0	0	0	0	0	0	0	0	0	0	0	0	11	1	0	0	0	0	1	0	0	0	0	0	0	1	0	0	0	0	0	0	0	0	0	0	0	0
RP4-566L20.1	0	0	2	0	0	0	1	0	0	0	10	0	0	0	0	0	0	0	0	1	0	0	0	19	0	0	0	0	0	0	0	0	0	0	0	0	0	0	0	0	0	0	0	0	1	0	0	0	0
CTD-2566J3.1	6	1	8	25	46	20	6	180	37	104	183	10	619	251	28	457	1	18	449	1	389	20	310	127	477	130	111	3	12	10	72	89	8	127	10	9	6	206	7	578	53	80	600	4	1	220	18	8	16
RP11-1152H14.1	0	1	1	3	1	2	3	2	2	1	3	3	5	1	0	5	0	1	2	0	0	0	2	0	2	0	0	1	0	3	2	0	2	1	1	1	4	0	1	0	10	0	4	2	7	1	3	0	1
LL22NC03-N14H11.1	3	14	1	14	5	0	2	1	0	9	28	1	0	4	111	0	0	2	1	6	13	0	0	17	35	0	2	0	65	5	0	0	1	0	0	2	4	5	0	0	4	2	0	0	3	9	2	0	1
RP11-192H6.2	0	2	0	0	0	0	0	0	0	0	1	0	0	0	0	0	0	0	0	0	0	0	0	0	0	0	0	0	0	0	0	0	0	0	0	0	0	0	0	0	0	0	0	0	0	0	0	0	0
RP1-184J9.2	0	0	0	0	0	0	0	1	0	0	50	0	0	0	0	1	0	0	0	0	1	0	0	44	0	10	0	0	0	0	0	0	0	0	2	0	0	0	0	1	2	1	0	0	0	0	0	0	11
AC010504.2	8	7	3	5	4	8	3	5	4	13	27	6	9	12	10	5	3	8	13	8	6	13	11	22	16	1	9	8	16	15	5	1	9	6	17	12	12	4	9	5	19	9	12	14	9	12	12	4	9
RP11-348B17.1	0	0	0	0	0	0	0	0	0	0	0	0	0	0	0	0	0	0	0	0	0	0	0	6	0	0	0	0	0	0	0	0	0	0	0	0	0	0	0	0	0	0	0	0	0	0	0	0	0
RP11-334C17.6	4	11	1	2	1	9	5	2	2	16	2	1	10	11	7	6	3	0	3	6	19	15	8	0	4	0	0	5	9	18	13	0	3	2	3	9	1	3	5	7	22	1	7	6	7	23	18	1	11
RP11-415A20.1	0	0	0	0	0	0	0	0	0	0	0	0	0	0	0	0	0	0	0	0	0	0	0	1	0	0	0	0	0	0	0	0	0	0	0	0	0	0	0	0	0	0	0	0	0	0	0	0	0
AC007349.7	0	0	0	1	2	0	0	0	0	2	3	0	0	0	0	0	0	0	1	0	0	0	0	2	1	7	0	0	0	1	0	0	0	0	1	0	0	0	0	0	0	0	2	0	0	1	0	0	1
AC007349.5	0	0	0	0	0	0	0	0	0	0	2	0	0	0	0	1	0	0	0	0	0	0	0	5	0	0	0	0	0	0	0	0	0	0	0	0	0	0	0	0	0	0	0	0	0	0	0	0	3
AC007349.4	0	0	0	0	0	0	0	0	0	0	0	0	0	0	0	0	0	0	0	0	0	0	0	4	0	0	0	0	0	0	2	0	0	0	0	0	1	0	0	0	0	0	0	0	0	0	0	0	0
RP11-10J18.3	1	1	1	0	0	0	0	0	0	1	6	0	0	1	1	0	0	0	0	1	0	0	0	1	0	4	0	0	0	0	0	0	1	0	1	0	0	1	0	0	1	0	0	0	0	1	2	0	0
RP11-884K10.6	4	2	0	1	6	4	4	0	2	8	74	1	12	4	13	2	0	0	2	7	16	2	0	17	28	15	0	1	21	12	8	0	2	4	5	1	10	1	2	2	3	1	2	4	11	12	22	1	11
RP11-884K10.7	247	121	68	65	224	195	251	41	56	320	416	94	271	226	202	103	35	64	163	259	220	199	44	155	413	236	29	164	288	245	173	46	54	90	187	146	240	107	57	59	124	95	138	307	278	326	307	79	192
RP11-85L21.4	0	0	0	0	0	0	0	0	0	0	0	0	0	0	0	2	0	0	0	0	0	0	0	0	2	0	0	0	0	0	0	0	0	0	0	0	0	0	0	0	0	0	0	0	0	0	0	0	0
RP11-85L21.6	0	0	0	0	0	0	0	0	0	0	0	0	0	0	0	0	0	0	0	0	0	0	0	0	0	0	0	0	0	0	0	0	0	0	0	0	0	0	0	0	0	0	0	0	0	0	0	0	0
RP11-378I13.1	0	0	0	1	0	0	1	0	0	0	1	0	0	0	0	0	0	0	0	0	0	0	0	12	1	0	0	0	35	0	0	0	0	0	0	0	0	0	0	0	0	0	0	0	0	0	0	0	2
RP11-158I9.8	17	44	17	25	32	7	12	9	11	73	21	10	27	33	30	23	5	33	60	21	47	74	8	15	22	107	33	8	46	40	107	9	8	12	48	30	32	20	46	21	39	18	90	26	20	56	125	6	21
CTB-55O6.13	0	6	0	0	2	0	1	5	0	4	0	3	0	2	5	0	1	3	2	2	9	3	2	0	3	0	3	0	1	2	7	0	2	0	1	3	0	0	5	2	2	1	3	0	0	0	1	0	1
RP11-503C24.4	1	1	2	1	20	2	1	0	4	7	2	0	7	15	1	3	3	0	1	2	4	3	3	4	16	38	0	0	5	6	1	0	3	1	1	2	10	2	2	1	1	1	9	5	2	12	5	1	4
RP11-503C24.6	0	0	5	19	273	10	27	15	24	190	23	7	95	130	4	91	74	0	48	28	18	137	4	46	63	31	9	1	47	71	5	3	5	9	145	24	32	23	3	5	2	7	22	256	17	139	140	12	0
RP11-503C24.1	0	0	0	0	9	0	1	0	4	30	1	0	1	44	0	9	0	0	0	0	1	1	0	6	0	0	0	0	4	0	4	0	0	0	3	0	0	0	0	3	0	0	0	6	0	2	2	1	0
RP11-503C24.3	0	0	0	0	0	0	0	0	0	0	0	0	0	0	0	0	0	0	0	0	0	0	0	10	0	0	0	0	0	0	0	0	0	0	0	0	0	0	0	0	0	0	0	0	0	0	0	0	0
RP11-503C24.2	0	0	0	0	0	0	0	0	0	0	3	0	0	0	0	0	0	0	0	0	1	1	0	6	0	0	0	0	0	0	0	0	0	0	0	0	0	0	0	0	0	0	1	0	1	0	0	0	0
RP11-383M4.2	0	0	0	0	0	0	0	0	0	0	0	0	0	0	0	0	0	0	0	0	0	0	0	0	0	0	0	0	0	0	0	0	0	0	0	0	0	0	0	0	0	0	0	0	0	0	0	0	0
LINC01311	36	65	12	25	33	37	16	54	12	45	26	15	34	28	58	23	29	17	18	38	80	19	11	28	79	44	11	31	65	83	43	22	22	24	17	42	19	18	17	14	58	12	19	41	30	46	93	20	9
RP11-383M4.6	2	2	0	0	1	0	0	0	1	2	0	0	0	0	0	1	0	0	0	3	1	0	0	3	2	2	0	0	2	2	1	0	0	0	0	1	1	0	0	0	0	0	2	0	1	0	0	0	3
ATP2B1-AS1	27	27	20	27	39	20	19	9	14	30	119	27	59	37	50	8	9	21	45	52	75	20	16	96	46	10	7	10	72	48	40	13	15	15	29	27	37	6	29	12	88	22	68	34	21	30	47	6	64
GK-IT1	5	0	2	0	9	0	1	2	1	0	103	2	1	1	5	12	0	4	2	0	3	1	0	348	1	30	0	1	6	0	0	0	0	1	1	4	1	0	3	1	2	0	0	2	0	1	7	0	60
CTC-338M12.1	25	17	0	1	1	0	7	1	1	0	0	0	0	1	0	1	0	3	3	18	0	0	0	2	1	0	0	0	1	1	45	0	1	0	1	0	1	0	5	0	8	0	0	0	0	1	0	0	7
MKLN1-AS	104	58	48	44	61	119	62	33	89	152	195	200	182	215	120	96	11	54	199	210	213	81	108	125	156	179	62	78	167	128	56	35	44	23	55	90	138	74	33	90	185	83	92	208	142	286	81	50	94
CTC-338M12.4	66	82	18	46	54	50	16	44	21	114	90	37	167	45	112	18	36	22	39	75	167	77	36	28	151	39	23	64	182	175	271	4	21	32	69	66	118	37	43	22	170	21	58	127	85	157	82	26	45
CTC-338M12.7	0	0	0	0	0	0	0	0	0	0	0	0	0	0	0	0	0	0	0	0	0	0	0	0	0	0	0	0	0	0	0	0	0	0	0	0	0	0	0	0	0	0	0	0	0	0	0	0	0
IQCF5-AS1	0	0	0	0	0	0	0	0	0	0	0	0	0	0	0	0	0	0	0	0	1	0	0	4	0	0	0	0	0	0	0	0	0	0	0	0	0	0	0	0	0	0	0	0	0	0	0	0	0
RP11-705C15.5	0	0	0	0	0	1	0	0	0	0	0	1	1	1	0	0	0	0	0	0	0	0	0	0	0	0	0	0	0	0	0	0	0	0	0	0	0	0	0	0	0	0	2	0	0	0	0	0	0
RP11-705C15.4	0	1	0	0	0	2	0	0	0	1	6	0	2	2	0	0	0	0	1	0	4	0	0	3	0	0	0	0	0	1	0	0	0	0	0	0	0	0	0	2	0	0	0	1	0	0	1	0	1
RP11-295I5.4	0	0	0	0	3	0	1	0	0	0	77	0	0	0	0	0	0	2	1	1	0	1	1	74	1	18	0	2	1	0	0	0	0	0	3	1	7	0	0	1	2	0	0	1	1	0	0	1	27
RP11-705C15.3	30	80	41	43	67	25	56	13	10	37	699	20	53	103	54	36	9	21	92	68	50	142	22	557	111	257	9	18	87	104	114	11	32	15	90	16	59	41	21	87	86	33	89	43	131	103	69	39	369
CTC-360P9.1	0	0	0	0	0	0	0	0	0	0	0	0	0	0	0	0	0	0	0	0	0	0	0	6	0	0	0	0	0	0	0	0	0	0	0	0	0	0	0	0	0	0	0	0	0	0	0	0	0
RP11-707P17.1	1	0	0	0	2	0	1	0	0	0	20	0	0	0	1	0	0	1	0	1	2	0	0	76	1	0	0	0	0	0	0	0	0	0	0	0	0	0	0	0	0	0	0	0	0	0	1	0	9
AC099342.1	0	1	1	0	2	0	0	0	0	2	4	0	1	2	2	0	0	0	0	0	6	0	0	14	2	3	0	1	0	3	0	0	0	0	1	1	1	0	0	0	1	1	1	0	1	4	2	0	2
LINC00624	26	11	7	3	29	2	10	0	4	8	350	4	26	22	15	8	2	3	6	13	27	38	4	709	56	236	1	10	24	14	578	1	4	2	11	15	24	8	6	4	47	4	5	45	7	24	36	3	80
RP11-467I20.6	0	0	0	0	0	0	0	0	0	0	0	0	0	0	0	0	0	0	0	0	0	0	0	0	0	0	0	0	0	0	0	0	0	0	0	0	0	0	0	0	0	0	0	0	0	0	0	0	0
GS1-166A23.1	1	2	3	0	0	0	0	0	0	1	0	0	3	5	0	1	0	0	0	2	4	1	2	1	2	0	0	0	1	4	0	0	0	0	0	0	0	0	0	1	0	1	0	1	0	4	5	0	3
CTD-3138B18.6	6	10	3	17	32	14	4	4	4	14	79	10	2	2	1	3	1	3	5	15	7	4	1	92	26	37	0	13	13	8	8	0	6	21	1	3	6	9	12	4	24	4	4	13	3	6	32	6	15
RP11-467I20.2	0	0	0	0	0	0	0	0	0	0	8	0	0	0	0	0	0	0	0	0	0	0	0	1	0	0	0	0	0	0	0	0	0	0	0	0	0	0	0	0	0	0	1	0	0	0	0	0	0
RP11-136K14.1	1	0	0	2	2	9	0	0	2	0	247	1	3	1	1	0	0	1	1	0	2	1	1	15	1	20	1	1	12	0	0	1	0	0	1	0	1	0	3	0	2	1	1	0	2	0	1	0	14
RP11-353K11.1	11	14	5	2	7	4	12	3	1	25	20	3	12	38	6	1	1	2	8	23	23	16	1	0	18	9	1	16	13	12	18	2	4	3	16	13	26	6	8	2	16	5	10	18	20	46	31	2	9
RP4-706G24.1	0	0	0	0	0	0	0	0	0	0	6	0	0	0	0	0	0	0	0	0	0	0	0	0	1	0	0	0	0	0	0	0	0	0	0	0	0	0	0	0	0	0	0	0	0	0	0	0	0
RP11-434H14.1	0	0	0	1	1	0	0	0	0	0	24	0	0	0	0	2	0	0	0	0	0	0	0	24	0	15	0	0	0	0	0	0	1	0	0	0	0	0	0	1	2	0	8	1	0	0	1	0	10
RP11-388M20.2	0	0	0	0	0	0	0	0	0	0	0	0	0	0	0	0	0	0	0	0	0	0	0	0	0	0	0	0	0	0	0	0	0	0	0	0	0	0	0	0	0	0	0	0	0	0	0	0	0
RP1-30E17.2	0	0	0	0	0	3	1	0	0	2	1	3	1	18	0	2	0	0	0	0	0	4	1	2	2	14	0	1	2	0	2	0	0	0	2	0	0	0	0	2	10	0	0	2	5	2	6	0	3
SNAP47-AS1	2	2	0	2	1	0	1	1	0	3	26	0	1	0	3	2	0	0	0	1	1	1	0	11	5	3	0	0	1	0	0	0	0	2	1	0	1	0	0	0	5	0	1	2	0	0	7	3	4
L34079.4	0	0	1	0	0	0	0	0	0	1	2	0	1	2	1	0	0	0	0	0	0	1	0	0	0	0	0	0	1	0	0	0	0	0	0	1	0	0	0	0	1	0	1	0	0	0	2	0	0
LINC00159	0	0	0	0	0	0	0	0	0	0	6	0	0	0	0	0	0	0	0	0	1	0	0	8	0	0	0	0	0	1	0	0	2	1	0	0	0	0	0	0	0	0	0	0	0	0	0	0	0
AC005537.2	7	2	0	1	5	3	0	0	1	14	8	2	1	31	0	3	0	0	0	2	2	3	4	57	18	0	0	1	2	7	0	0	1	0	12	2	1	1	2	1	4	4	17	28	21	7	1	0	3
LINC00158	5	9	1	0	0	0	2	0	0	2	5	0	0	2	0	0	0	0	1	9	0	1	0	5	0	3	0	0	0	0	0	0	0	0	0	2	3	0	4	0	2	0	1	0	0	5	2	0	2
CTD-2189E23.1	0	1	0	0	0	0	0	1	1	0	3	0	0	1	0	0	0	0	1	0	0	1	0	8	2	0	0	0	0	0	1	0	0	0	1	0	1	0	0	0	0	0	0	0	0	0	1	1	0
KB-1572G7.3	2	4	0	0	0	0	1	0	0	0	11	1	4	3	1	2	7	1	2	1	11	5	0	8	0	0	0	0	2	1	2	0	2	4	0	1	2	1	0	0	8	0	3	3	2	3	1	0	1
ARHGAP5-AS1	117	146	46	69	80	70	63	35	54	190	41	115	241	177	111	50	60	39	206	148	283	130	19	70	198	84	25	44	680	319	667	26	39	49	211	158	188	48	18	88	431	47	127	176	68	236	273	7	62
U47924.27	48	52	51	90	100	47	24	63	47	86	137	55	36	100	119	90	26	71	112	52	242	139	59	4	127	133	89	102	141	110	123	23	33	67	125	284	83	52	49	46	196	35	100	134	83	95	317	33	88
U47924.29	4	9	1	5	11	4	1	0	0	3	68	2	2	5	8	2	2	1	2	3	7	14	1	5	5	56	0	0	8	2	0	0	2	4	0	3	4	3	4	2	14	3	5	10	4	3	12	2	19
CTD-2561F5.1	0	0	0	0	0	0	0	0	0	0	8	0	1	1	0	1	0	0	0	0	0	0	1	12	3	0	0	0	0	0	0	3	0	0	1	0	0	0	0	0	1	1	0	0	0	0	0	0	0
RP11-543D10.2	0	0	0	0	0	0	0	0	3	0	0	0	0	0	1	1	0	0	0	0	1	2	0	0	0	0	0	0	0	0	4	0	0	0	1	0	0	0	0	0	0	0	0	0	1	0	0	0	0
AC004535.2	0	0	0	0	0	0	0	0	0	0	4	0	0	0	0	0	0	0	0	0	0	0	0	0	0	0	0	0	0	0	0	0	0	0	0	0	0	0	0	0	0	0	0	0	0	0	0	0	0
ZNRF3-AS1	0	0	0	0	0	0	0	0	0	0	0	0	0	0	0	0	0	0	0	0	0	0	0	0	0	0	0	0	0	0	0	0	0	0	0	0	0	0	0	0	0	0	0	0	0	0	0	0	0
TNKS2-AS1	7	7	0	7	7	0	12	0	2	7	2	1	12	13	5	3	3	0	3	6	2	7	1	1	7	26	7	3	8	14	17	3	6	5	8	13	1	0	1	0	0	8	12	3	1	45	5	0	1
RP11-66B24.8	0	0	0	0	0	0	0	0	0	0	0	0	0	0	0	0	0	0	0	0	0	0	0	0	0	0	0	0	0	0	0	0	0	0	0	0	0	0	0	0	0	0	0	0	0	0	0	0	0
ZNF674-AS1	103	125	69	65	218	148	59	121	40	323	317	67	127	278	123	93	21	116	229	83	381	253	63	133	225	278	46	123	141	212	240	46	68	59	142	261	111	63	58	51	254	55	81	173	118	250	389	57	124
RP11-399K21.14	6	9	5	2	25	8	1	4	4	37	11	2	9	20	4	3	3	1	5	22	18	31	6	19	34	0	5	9	15	19	10	1	0	4	26	2	16	11	9	4	168	13	3	34	8	35	65	2	4
RP11-399K21.11	0	1	0	0	0	0	0	0	0	1	80	0	0	2	1	0	0	0	0	0	2	1	1	3	3	41	0	0	1	0	0	0	0	0	0	0	0	0	0	0	1	1	0	0	0	1	0	0	5
RP11-399K21.10	0	0	0	0	0	1	0	0	0	2	1	0	0	0	0	0	0	0	0	0	0	0	0	0	1	0	0	0	0	0	0	0	0	0	0	0	2	0	0	0	15	1	0	2	0	0	0	1	0
CTD-2228A4.1	0	0	0	0	0	0	0	0	0	0	0	0	0	0	0	0	0	0	0	0	0	0	0	10	0	0	0	0	0	0	0	0	0	0	0	0	0	0	0	0	0	0	0	0	0	1	1	0	0
RP1-102G20.5	1	1	0	0	0	3	0	0	0	0	118	1	0	0	0	0	0	0	1	2	1	1	0	262	0	63	0	0	2	0	0	0	1	0	0	0	0	0	0	1	6	1	0	0	1	0	3	0	25
RP11-103C16.2	0	1	1	1	4	3	0	1	1	3	201	1	0	2	0	2	0	0	1	1	2	2	2	125	2	47	0	1	2	2	1	1	0	1	2	0	3	0	3	0	2	3	2	7	1	1	0	1	38
AJ003147.8	0	0	0	0	0	0	0	0	0	0	0	0	0	0	0	0	0	0	0	0	0	0	0	0	0	0	0	0	0	1	0	0	0	0	0	0	0	0	0	0	0	0	0	0	1	3	0	0	2
AC123886.2	1	1	0	0	0	0	0	0	0	0	0	0	0	0	1	0	0	0	0	0	0	0	0	0	0	0	0	1	19	0	0	0	1	0	0	0	0	0	0	0	0	0	0	0	0	0	0	1	0
RP11-245D16.4	8	12	4	14	9	21	3	29	6	62	31	5	11	23	18	14	16	11	10	30	58	48	6	2	28	17	24	24	35	22	72	0	8	6	16	28	15	22	6	15	12	20	13	16	54	40	26	3	19
AC008277.1	1	1	0	1	0	1	0	1	0	0	332	0	0	2	1	0	0	2	0	0	0	0	0	270	0	63	0	1	0	1	0	0	0	0	1	0	0	0	1	0	3	0	0	1	0	2	1	0	72
RP11-338E21.2	2	2	0	1	1	3	1	0	0	0	118	0	1	0	2	3	3	0	2	3	1	1	0	55	0	4	3	2	0	0	4	0	1	1	2	0	0	1	2	1	0	0	1	1	1	0	4	0	2
RP5-997D16.2	66	37	19	32	28	38	23	52	63	34	106	33	62	53	50	44	29	29	100	19	117	20	7	59	97	95	47	25	114	93	92	31	27	24	37	55	75	44	18	23	110	32	86	74	25	61	152	25	53
RP11-122C5.3	0	0	0	0	1	0	0	0	0	1	5	0	0	1	0	0	0	0	0	1	0	0	0	5	0	0	0	0	1	1	0	0	0	0	0	0	2	0	0	0	0	0	1	0	0	2	0	0	5
MIR3976HG	0	0	0	0	0	0	0	0	0	0	0	0	0	0	0	0	0	0	0	0	0	0	0	5	0	0	0	0	0	0	0	0	0	0	0	0	0	0	0	0	0	0	0	0	0	0	0	0	0
FER1L6-AS2	3	0	0	0	0	0	1	0	1	0	7	1	0	1	0	0	0	0	1	3	1	1	0	145	35	4	2	0	3	1	1	0	0	0	9	1	0	6	0	0	2	0	2	0	0	1	0	1	11
FER1L6-AS1	0	0	0	0	0	2	0	0	0	0	65	3	0	1	0	2	0	0	0	0	2	0	0	504	0	9	0	0	4	0	0	0	0	0	0	1	0	0	0	0	0	0	1	0	0	0	0	0	47
RP11-98O2.1	0	0	0	0	0	0	0	0	2	0	3	0	0	0	0	0	0	0	0	0	0	0	0	12	0	0	0	0	0	0	0	0	0	0	1	0	0	0	0	0	0	0	0	0	0	0	0	0	0
LINC02018	8	8	0	6	10	6	1	2	2	18	42	5	14	29	11	7	1	0	9	6	40	11	4	35	22	3	1	2	17	31	15	4	4	3	13	11	10	10	3	3	5	9	6	10	21	21	30	3	12
TTTY23B	0	0	0	0	0	0	0	0	0	0	0	0	0	0	0	0	0	0	0	0	0	0	0	0	0	0	0	0	0	0	0	0	0	0	0	0	0	0	0	0	0	0	0	0	0	0	0	0	0
CTD-2036P10.6	12	3	0	4	14	2	18	5	2	10	27	7	5	13	4	1	1	1	3	6	10	10	0	40	10	6	0	4	9	5	5	0	0	0	3	3	1	6	3	0	11	1	7	2	1	14	12	1	4
LINC02010	0	0	0	0	0	0	0	0	0	0	0	0	0	0	0	0	0	0	0	0	0	0	0	0	0	0	0	0	0	0	0	0	0	0	0	0	0	0	0	0	0	0	0	0	0	0	0	0	0
RP11-442O18.1	0	0	0	0	0	0	0	0	0	0	0	0	0	0	0	0	0	0	0	0	0	0	0	0	0	0	0	0	0	0	0	0	0	0	0	0	0	0	0	0	0	0	0	0	0	0	0	0	0
RP11-442O18.2	0	0	0	0	0	0	0	0	0	0	2	0	0	0	0	0	0	0	0	0	0	0	0	0	0	0	0	0	0	0	0	0	0	0	0	0	0	0	0	0	0	0	0	0	0	0	0	0	0
LINC02013	0	0	0	0	0	0	0	0	1	0	0	0	0	0	0	0	0	0	0	0	0	0	0	3	0	0	0	0	0	0	0	0	0	0	0	0	0	0	0	0	0	0	0	0	0	0	0	0	0
LINC02014	32	17	8	12	24	24	12	26	19	42	36	19	17	89	15	24	10	13	81	29	88	15	15	18	43	55	4	15	86	5	57	4	31	6	29	111	21	22	25	20	61	27	19	67	41	36	47	11	22
LINC02015	0	0	0	0	3	1	0	0	2	0	1	0	6	4	0	0	0	1	1	1	2	2	0	8	7	0	0	0	0	4	0	0	0	0	2	0	4	0	1	0	7	2	1	0	0	2	4	1	15
LINC02016	0	0	0	0	0	0	0	0	1	0	0	0	0	0	0	0	0	0	0	0	0	0	0	0	0	0	0	0	0	0	0	0	0	0	0	0	0	0	0	0	0	0	0	0	0	0	0	0	0
LINC02017	0	0	0	1	0	0	0	0	0	0	1	0	0	0	0	0	0	0	2	0	0	0	0	0	0	0	0	0	0	0	0	0	0	0	0	0	0	0	0	0	1	0	0	0	0	1	0	0	0
CTD-2547G23.4	82	73	23	67	98	95	93	30	16	119	256	30	71	109	143	88	21	19	66	102	107	98	27	298	205	135	5	62	119	154	55	15	25	47	60	22	87	98	30	55	452	57	65	149	72	112	264	64	83
AC006460.2	4	2	2	1	2	1	0	0	0	1	198	1	0	1	2	6	0	2	0	3	2	1	0	305	1	30	0	1	1	1	3	0	4	1	1	0	1	0	1	0	1	0	0	0	3	0	0	1	26
CTD-2547G23.2	0	0	0	0	0	0	0	0	0	0	0	0	0	0	0	0	0	0	0	0	0	0	0	0	0	0	0	0	0	0	0	0	0	0	0	0	0	0	0	0	0	0	0	0	0	0	0	0	0
RP11-134L10.1	18	16	15	10	7	7	3	3	4	4	34	6	19	8	20	5	0	8	13	38	3	2	2	17	26	7	4	5	9	7	22	1	6	4	5	5	10	7	6	2	21	3	54	9	4	10	13	2	42
RP11-66B24.5	0	0	0	0	0	0	0	0	0	1	4	0	0	0	0	0	0	0	0	0	0	0	0	1	0	0	0	0	0	0	0	0	0	0	0	0	0	0	0	0	0	0	0	0	0	0	0	0	0
AF241725.4	0	0	0	0	0	0	0	0	0	0	0	0	0	0	0	0	0	0	0	0	0	0	0	0	0	0	0	0	0	0	0	0	0	0	0	0	0	0	0	0	0	0	0	0	0	0	0	0	0
SCAMP1-AS1	128	207	168	130	131	196	88	94	95	394	143	182	147	242	205	50	65	87	169	216	324	677	136	56	237	218	265	218	362	498	334	103	166	74	128	345	235	102	136	169	398	168	217	430	258	470	282	63	197
AF241725.6	0	0	0	0	0	0	0	0	0	0	0	0	0	0	0	0	0	0	0	0	1	0	0	0	0	0	0	0	0	0	0	0	0	0	0	0	0	0	0	0	0	0	0	0	0	0	0	0	0
RP11-552E20.4	0	0	0	0	0	0	0	0	0	0	1	0	0	0	0	0	0	0	3	0	1	0	0	0	0	0	0	0	0	0	0	0	0	0	4	0	0	2	1	0	0	0	1	2	0	0	0	0	0
AC004837.5	9	4	8	2	5	7	3	2	5	3	183	2	13	22	13	8	0	3	4	7	10	7	5	133	25	49	1	1	10	46	131	1	3	2	4	4	8	0	4	1	25	17	6	10	1	11	5	5	24
RP11-552E20.1	0	0	0	0	0	0	0	0	0	0	0	0	0	0	0	0	0	0	1	0	1	0	0	2	0	0	0	0	0	0	0	0	0	0	0	0	0	0	0	0	0	0	0	0	0	0	0	0	0
RP11-845M18.6	7	11	2	1	0	4	3	5	0	4	0	8	4	6	2	1	4	6	2	11	2	4	1	5	4	0	1	2	0	5	2	0	0	1	7	4	6	3	3	0	39	0	1	3	3	8	5	0	18
RP11-292F9.1	1	0	0	1	0	0	0	0	0	0	0	0	0	0	0	0	0	0	0	0	3	1	0	0	1	0	0	0	1	1	0	0	0	0	0	3	0	0	0	0	0	0	1	0	0	0	1	0	0
RP11-395P13.4	0	0	0	0	0	0	0	0	0	0	0	0	0	0	0	0	0	0	0	0	0	0	0	0	0	0	0	0	0	0	0	0	0	0	0	0	0	0	0	0	0	0	0	0	0	0	0	0	0
RP11-395P13.7	0	0	0	0	0	0	0	0	0	0	0	0	0	0	0	0	0	0	1	0	0	0	0	0	0	0	0	0	0	0	0	0	0	0	0	0	0	0	0	0	0	0	0	0	0	0	0	0	0
RP11-261N11.8	0	0	0	0	0	0	0	0	0	0	4	0	0	0	0	0	1	0	0	0	0	0	0	1	0	0	1	0	0	0	0	0	0	0	0	0	2	0	0	0	0	0	0	0	0	1	1	0	0
RP11-12K11.2	0	0	0	0	0	0	0	0	0	0	0	0	0	0	0	0	0	0	0	0	0	0	0	10	0	0	0	0	0	0	0	2	0	0	0	0	0	0	0	0	0	0	0	0	0	0	0	0	0
RP11-16O9.2	0	2	1	0	0	0	1	0	0	2	8	0	0	0	0	0	0	0	0	1	0	3	0	25	0	9	0	1	0	1	0	0	0	0	0	0	0	0	1	0	2	0	0	0	0	0	0	0	1
AC002398.11	1	9	0	1	4	2	1	1	0	4	6	1	1	1	3	0	5	2	3	7	3	7	4	9	4	7	5	1	2	5	3	1	3	3	5	0	1	2	5	0	2	2	1	2	4	3	3	1	6
AC002398.12	0	0	0	2	1	0	0	0	0	1	0	0	3	3	0	0	0	0	0	1	0	0	1	3	6	0	0	0	1	9	0	0	0	0	1	0	1	0	0	0	0	1	1	0	3	2	0	0	0
AC002398.13	30	33	15	22	27	23	20	3	3	23	0	23	26	22	17	13	4	8	44	39	42	8	7	0	21	7	6	19	48	55	37	7	14	40	55	20	38	9	10	12	37	11	29	22	10	21	81	12	12
RP11-10C24.3	52	62	19	22	39	57	46	28	35	165	108	48	98	134	130	26	6	40	99	56	146	126	28	37	86	271	43	49	53	92	45	21	16	31	96	80	122	26	15	39	68	23	125	116	106	143	107	26	194
CTD-3126B10.1	0	0	0	0	0	0	0	0	0	0	0	0	0	0	0	0	0	0	0	0	0	0	0	0	0	0	0	0	0	0	0	0	0	0	0	0	0	0	0	0	0	0	0	0	0	0	0	0	0
RP4-630C24.3	0	0	0	0	0	0	0	0	0	0	1	0	0	0	0	0	0	0	0	0	0	0	0	11	0	0	0	0	0	0	0	0	0	0	0	0	0	0	0	0	0	0	0	0	0	0	0	0	0
BANCR	4	5	1	1	2	2	1	1	2	2	0	0	3	0	1	5	0	5	1	3	1	2	0	6	1	25	0	0	2	0	1	0	2	0	0	6	0	1	1	1	1	0	0	0	0	2	2	0	0
AC024560.2	0	0	0	0	3	12	2	7	4	31	33	8	12	2	21	1	0	0	40	5	5	2	5	7	16	0	2	1	27	2	0	3	2	3	9	0	62	21	4	4	9	5	1	31	2	11	29	8	4
RP11-127B16.1	0	0	0	0	1	0	0	0	24	0	0	0	0	31	0	0	0	0	26	0	0	0	0	19	0	0	0	0	0	0	0	0	0	0	0	0	0	0	0	0	80	0	0	0	0	0	0	0	0
AC096732.2	0	0	0	0	0	0	0	0	0	0	20	0	0	0	0	0	0	0	0	0	0	0	0	8	1	0	0	0	0	0	0	0	0	0	0	0	0	0	0	0	0	0	0	0	0	0	0	0	0
RP11-40C11.2	0	0	0	0	0	0	0	0	0	0	206	0	0	0	1	0	0	0	1	0	0	0	0	190	0	0	0	0	0	0	0	0	0	0	0	0	0	0	0	0	0	0	0	0	0	0	0	0	23
RP5-951N9.2	0	0	0	0	0	0	0	0	0	0	23	0	0	0	0	0	0	0	0	0	0	0	0	40	0	10	0	0	0	0	0	0	0	0	0	0	0	0	0	0	0	0	0	0	0	1	2	1	1
CTB-33O18.1	0	0	1	0	0	0	0	0	0	0	0	0	0	0	0	0	0	0	0	0	0	0	0	0	1	0	0	0	0	0	0	0	0	0	0	0	0	0	0	0	0	0	0	1	0	0	0	0	3
CTB-33O18.3	6	0	0	3	4	1	9	4	0	2	18	5	21	3	5	0	0	0	4	6	4	4	2	15	14	2	0	0	3	4	1	0	0	2	6	0	3	3	0	1	19	5	6	2	0	9	5	1	17
AC010132.10	0	0	0	0	0	0	0	0	0	0	1	0	0	0	0	0	0	0	0	0	0	0	0	9	0	0	0	0	0	0	0	0	0	0	0	0	0	0	0	0	0	0	0	0	0	0	0	0	0
CITF22-92A6.1	38	34	31	33	48	38	48	29	43	229	15	74	57	80	21	58	69	36	83	103	92	29	56	6	134	0	134	22	173	176	94	16	60	28	125	78	81	44	46	62	128	32	99	99	57	108	229	15	50
DIO2-AS1	0	1	0	0	0	0	0	0	0	1	5	0	0	0	0	0	0	0	0	0	8	0	0	9	2	0	4	0	0	0	0	0	0	1	0	0	0	0	0	8	0	1	0	0	0	0	0	0	1
AC144450.1	81	1	1	0	11	3	0	8	0	0	9	12	0	3	1	1	0	0	1	132	4	10	0	25	5	29	7	0	0	0	34	0	14	0	0	1	0	1	2	6	33	0	2	17	0	1	1	1	43
AC144450.2	89	1	8	0	10	0	3	6	4	1	11	15	0	2	0	2	0	0	0	168	1	12	0	110	9	139	6	2	1	0	26	0	11	0	2	4	0	5	7	3	40	2	0	22	0	2	2	4	63
AC007228.5	0	0	0	1	0	0	0	0	0	0	1	0	0	0	0	0	0	0	1	0	0	0	0	3	0	0	0	0	0	1	0	0	0	0	1	0	0	0	0	0	0	0	0	0	0	2	2	1	0
RP11-586D19.2	0	0	1	0	0	0	0	0	0	0	4	0	0	0	0	0	0	0	0	0	1	0	0	8	0	1	0	0	0	0	0	0	0	0	0	0	0	0	0	1	0	0	0	0	0	0	0	0	0
AC007228.9	55	55	12	40	10	31	56	0	2	65	23	56	54	58	43	28	1	36	79	56	122	27	4	35	86	33	5	15	138	68	69	6	27	26	104	22	22	4	1	1	34	26	28	34	53	42	66	9	46
RP11-440G9.1	0	2	0	0	0	0	0	0	0	0	0	0	0	0	0	2	0	0	0	1	1	0	0	8	0	0	0	0	0	0	0	0	0	0	0	0	1	0	0	0	0	0	0	0	1	0	1	0	0
RP11-607P23.1	0	0	0	0	0	1	0	0	0	0	12	0	0	0	0	0	1	0	0	0	1	0	0	16	0	0	0	0	2	4	0	0	0	0	0	0	0	0	0	0	0	0	0	1	0	0	0	0	1
RP11-2C24.7	0	2	0	1	5	7	0	4	2	11	4	2	6	6	2	2	0	3	3	0	7	7	1	0	6	1	0	2	13	5	19	0	1	0	2	1	1	10	4	4	1	5	0	8	4	5	5	0	11
RP11-388M20.1	11	11	3	2	4	3	6	8	0	1	37	1	2	1	13	3	3	2	7	2	16	3	0	8	8	17	3	4	12	8	7	0	3	2	5	6	2	2	11	2	9	1	7	3	2	2	12	1	5
RP11-129J12.1	1	0	1	0	0	0	0	0	1	1	4	1	3	2	0	0	1	1	2	2	2	1	0	0	1	0	0	1	2	1	1	0	0	3	0	0	0	2	0	0	4	0	5	2	1	3	4	0	1
RP11-2C24.4	15	7	4	6	23	5	0	21	7	25	58	2	20	10	22	1	3	7	17	6	19	7	1	6	26	4	2	3	11	31	4	1	3	2	10	7	5	9	18	5	25	9	15	6	7	21	20	5	1
RP11-388M20.6	1	0	1	7	2	2	7	0	2	1	4	1	2	0	1	1	5	5	0	3	1	0	2	0	3	5	5	1	0	2	1	1	0	1	1	0	0	0	9	1	1	1	1	0	5	0	4	0	1
RP11-398A8.5	0	0	0	0	0	0	0	0	0	0	4	0	0	0	0	0	0	0	0	0	0	0	0	8	1	0	0	0	0	0	0	0	0	0	0	0	0	0	0	0	0	0	0	0	0	0	0	0	0
RP11-536G4.2	0	1	0	1	2	0	0	0	0	0	0	0	0	0	0	0	0	1	1	1	0	0	0	0	1	0	0	0	0	0	0	0	0	0	1	0	3	0	0	0	5	1	0	0	3	1	1	0	0
RP11-227H4.5	0	0	1	0	0	0	1	0	0	0	0	0	0	0	1	1	0	0	1	0	0	0	0	0	1	0	1	0	0	0	0	0	0	1	0	0	0	0	0	0	0	0	1	0	0	0	0	1	0
C20orf187	0	0	0	0	0	0	0	0	0	0	2	0	0	0	0	0	0	0	0	0	0	0	0	2	0	0	0	0	0	0	0	0	0	0	0	0	0	0	0	0	0	0	0	0	0	0	0	0	0
RP11-498M5.2	0	0	0	0	0	0	0	0	0	0	1	0	0	0	0	0	0	0	1	0	1	0	0	12	0	2	0	0	0	0	0	0	0	0	0	0	0	0	0	0	0	0	1	0	0	0	1	0	1
RP1-149L1.1	0	0	0	0	1	0	0	0	0	0	1	0	0	0	0	0	0	0	0	0	0	0	0	4	0	0	0	0	0	0	0	0	0	0	0	0	0	1	0	2	0	0	0	0	0	0	1	0	0
AFAP1-AS1	3	866	1708	8	107	13	4661	5	11	47	305	115	7	33	8	2	1	11	13	4520	79	2	28	301	32	37	3	4	19	27	6324	6	66	3	7	23	15	8	8	356	6	1746	11	20	0	13	3	10	103
TMEM72-AS1	1	6	0	2	2	2	1	1	3	4	19	1	3	2	1	0	0	0	1	0	2	0	0	8	9	0	0	1	2	0	0	0	2	2	2	1	5	6	2	0	8	0	6	4	1	3	8	2	4
RP11-252M24.1	0	0	1	0	0	0	0	0	0	0	1	0	0	0	0	0	0	0	0	0	0	0	0	16	0	0	0	0	0	0	0	0	0	0	0	0	0	0	0	0	0	0	0	0	0	0	0	0	0
CTD-2537I9.16	0	0	0	0	0	0	0	0	0	0	2	0	0	0	0	0	0	0	1	0	1	0	0	0	0	17	0	0	0	0	1	0	2	0	0	0	0	0	2	0	0	0	0	0	0	0	0	0	5
RP5-837M10.2	0	0	0	0	0	0	0	0	0	1	0	0	0	0	0	1	0	0	0	0	0	0	0	0	1	0	0	0	0	0	0	0	0	0	0	0	0	0	0	0	0	0	0	0	0	0	0	0	0
CTD-2162K18.3	1	1	0	0	0	0	0	0	0	0	1	0	0	1	0	0	0	0	0	1	4	0	0	17	1	0	0	1	0	0	0	0	0	0	0	0	0	0	0	0	0	1	0	0	0	0	0	1	1
RP11-357H14.16	3	0	1	6	6	2	0	1	0	3	760	0	0	4	5	1	1	1	4	2	4	6	1	576	11	54	2	8	1	0	1	0	8	10	1	0	1	1	9	2	48	7	4	3	0	1	2	5	24
LINC01278	391	231	75	178	791	559	551	525	366	1801	224	375	1145	2194	308	395	217	255	980	554	966	332	298	526	1595	172	228	403	1405	930	799	123	108	183	916	682	918	480	92	366	2066	337	640	1751	443	1824	2275	348	166
RP5-837M10.4	0	1	0	1	0	0	0	0	0	0	20	0	0	0	0	0	0	0	0	2	1	1	1	14	0	7	0	2	0	0	0	0	0	0	0	0	0	0	0	0	0	0	1	0	0	0	1	0	6
RP11-489O18.1	0	2	0	2	2	0	0	5	1	0	12	1	2	4	0	2	2	2	3	1	1	0	2	2	2	2	1	0	2	1	0	0	1	0	0	1	0	1	1	1	7	0	6	1	1	2	1	1	0
ABHD15-AS1	0	1	0	0	0	0	0	0	0	0	1	0	0	0	0	0	0	0	0	0	0	0	0	0	0	0	0	0	0	0	1	0	0	1	0	0	0	0	2	0	0	0	0	0	0	0	0	0	1
LINC01277	2	2	4	1	1	3	1	1	0	2	5	0	2	2	2	1	0	0	1	5	4	3	1	21	5	0	0	1	1	2	4	0	0	1	3	0	0	2	3	1	2	1	3	2	1	2	4	2	6
LINC01276	2	0	0	1	0	0	0	0	0	2	48	0	0	3	0	0	0	1	0	1	3	0	1	19	0	10	0	0	1	2	14	0	0	0	0	0	1	1	1	0	12	0	0	3	0	4	2	1	11
LINC01271	8	6	1	1	5	2	2	4	0	10	3	0	4	2	13	1	0	8	3	7	7	1	0	12	6	5	0	1	2	2	3	0	1	0	0	1	1	3	1	0	5	4	1	10	0	15	4	3	4
LINC01270	17	24	45	3	36	15	13	3	6	51	20	4	28	54	31	9	5	15	12	9	37	7	8	45	41	4	1	3	5	11	10	2	9	5	16	1	16	10	21	2	29	31	5	10	7	34	20	19	23
LINC01273	11	12	6	10	32	33	11	15	6	97	4	2	35	32	24	7	7	8	13	14	86	45	1	0	27	0	0	13	17	34	2	0	22	1	12	3	9	8	5	2	2	7	0	31	23	100	47	2	8
RP5-984P4.4	0	0	0	0	0	0	0	0	0	0	0	0	0	0	1	0	0	0	0	0	0	0	0	0	0	0	0	0	0	0	0	0	0	0	0	0	0	0	0	0	1	0	0	0	0	0	0	0	0
RP11-37L2.1	4	1	1	3	0	2	8	0	1	6	4	2	2	3	2	0	0	0	3	2	1	1	4	6	2	0	0	0	5	0	35	0	0	0	2	4	1	2	0	0	8	5	8	3	2	4	1	2	11
RP11-61J19.2	0	0	0	0	0	0	0	0	0	1	3	0	0	0	0	0	0	0	0	0	0	0	0	0	1	0	0	0	0	0	0	0	0	0	0	0	0	0	0	0	0	1	0	0	0	0	0	0	1
RP11-308K2.1	0	0	0	0	0	0	0	0	0	0	0	0	0	0	0	0	0	0	0	0	0	0	0	3	0	0	1	0	0	0	1	0	0	0	0	0	0	0	0	0	0	0	0	0	1	0	0	0	0
RP11-467D18.2	3	2	0	2	3	5	0	2	5	3	40	0	2	1	6	0	0	1	1	1	4	1	0	8	7	10	1	0	3	6	4	3	0	0	2	1	3	0	2	0	4	2	0	4	3	7	2	1	11
RP11-61J19.5	28	52	13	20	29	28	9	13	14	75	31	24	90	66	31	15	10	8	58	75	111	28	27	8	66	27	13	20	179	66	115	9	22	30	52	25	33	36	24	63	52	19	112	75	20	61	76	17	30
KB-1125A3.11	4	4	3	2	4	2	1	0	1	6	0	0	0	6	1	2	1	1	1	15	3	1	0	0	1	0	0	0	6	7	16	0	1	1	1	4	5	0	1	0	5	1	1	2	2	6	6	0	2
RP11-84C10.3	0	0	0	0	0	0	0	0	0	1	0	0	0	0	0	0	0	0	1	0	0	0	0	3	8	12	0	0	0	0	0	0	0	0	1	0	0	0	0	0	0	0	0	0	0	1	3	0	0
RP11-84C10.2	0	2	2	0	0	0	1	1	0	0	0	0	2	2	0	2	0	0	0	1	0	0	0	0	10	8	0	0	1	2	1	0	1	0	0	0	1	2	0	1	2	2	1	0	0	4	1	0	0
RP5-1011O1.3	0	1	0	0	0	0	1	0	0	0	6	0	1	1	1	0	0	0	0	5	0	0	0	17	0	6	0	0	0	0	0	0	0	0	0	0	1	0	0	0	3	0	1	1	0	0	1	0	3
RP5-1011O1.2	5	6	5	8	13	16	0	1	1	61	7	9	0	30	12	22	3	0	24	1	39	65	6	18	33	28	5	23	14	1	10	0	2	3	28	16	25	4	8	14	213	6	4	69	13	14	39	3	5
RP3-461P17.9	0	0	0	0	0	0	0	0	0	1	4	0	0	0	0	0	0	0	0	1	0	0	0	11	0	0	0	0	2	0	0	0	0	0	0	0	0	0	0	0	0	0	0	0	0	0	0	0	0
RP5-1097P24.1	0	0	0	0	0	0	0	0	0	0	0	0	0	0	0	0	0	0	0	0	0	0	0	7	0	0	0	0	0	0	0	0	0	0	0	0	0	0	0	0	0	0	0	0	0	0	0	1	0
CTD-3035D6.2	9	7	2	1	3	1	0	5	0	4	1	0	34	7	0	5	0	1	4	13	20	6	1	0	4	28	2	1	0	25	0	2	5	1	3	7	3	11	5	4	8	14	0	0	5	28	3	1	4
CTA-392E5.1	8	0	0	0	0	0	0	1	0	0	0	1	0	0	0	0	0	0	0	0	0	1	0	14	0	0	0	0	0	0	0	0	0	1	0	0	0	0	0	0	0	0	0	0	0	1	0	0	0
RP5-905H7.8	0	0	0	0	0	0	0	0	0	0	0	0	0	0	0	0	0	0	0	0	0	0	0	0	0	0	0	0	0	0	0	0	0	0	0	0	0	0	0	0	0	0	0	0	0	0	0	0	0
RP5-905H7.9	0	0	0	0	0	0	0	0	0	0	0	0	0	0	0	0	0	0	0	0	0	0	0	0	0	0	0	0	0	0	0	0	0	0	0	0	0	0	0	0	0	0	0	0	0	0	0	0	0
RP1-151F17.2	62	74	15	52	133	223	36	45	11	246	224	47	183	240	92	112	4	26	71	110	331	161	20	465	98	53	27	109	292	217	62	12	21	39	180	47	132	61	21	27	161	59	43	328	156	375	175	37	100
RP11-153I24.4	2	1	1	2	3	1	4	0	0	0	26	1	2	1	4	4	0	0	2	0	1	0	0	7	7	20	1	7	6	3	0	0	0	0	0	4	5	2	0	0	13	1	1	5	3	1	1	3	9
RP11-370B11.3	0	0	0	1	1	0	0	0	0	1	1	0	0	0	0	0	0	0	0	1	0	0	0	42	0	0	0	0	2	0	0	0	0	0	0	0	0	0	0	0	0	0	1	0	0	0	0	0	0
RP5-905H7.3	0	0	0	0	0	0	0	0	0	0	0	0	0	0	0	0	0	0	0	0	0	0	0	0	0	0	0	0	0	0	0	0	0	0	0	0	0	0	0	0	0	0	0	0	0	0	0	0	0
NCK1-AS1	91	64	52	39	72	61	51	11	15	144	115	70	188	161	82	52	11	23	117	187	132	136	42	61	181	246	46	24	285	142	122	40	53	33	65	92	165	84	41	71	156	80	93	117	102	202	101	21	68
PYCARD-AS1	3	1	4	1	6	1	1	7	1	10	11	3	2	1	4	0	7	7	5	5	7	1	2	4	5	0	1	0	4	2	2	0	2	3	1	1	1	2	8	1	0	3	1	5	1	5	8	2	2
RP11-238F2.1	0	0	0	0	0	0	2	0	0	0	2	0	0	0	1	0	0	3	0	0	0	0	0	1	0	0	0	0	0	0	0	0	0	0	0	0	0	0	0	0	0	0	0	0	0	0	0	0	0
RP11-258F22.2	0	1	0	0	0	0	0	0	0	0	7	0	0	1	1	0	0	0	0	0	0	0	0	13	0	3	0	0	0	0	0	0	0	0	2	0	0	0	0	0	2	0	0	0	0	0	3	0	0
RP11-258F22.1	13	3	2	7	4	2	1	8	1	11	10	4	12	18	3	24	2	1	6	15	51	19	10	10	9	32	10	6	10	19	10	5	2	1	15	2	31	6	2	1	22	3	2	29	2	12	40	9	2
HAS2-AS1	7	29	16	8	94	25	1	9	5	312	36	8	203	174	2	42	24	4	60	11	62	403	16	126	117	327	13	9	17	414	38	7	1	10	271	1	91	3	3	5	5	16	30	299	179	479	111	6	22
RP5-1111A8.3	0	0	0	0	0	0	0	0	0	0	2	0	0	0	0	0	0	0	0	0	0	0	0	0	0	0	0	0	0	0	0	0	0	0	0	0	0	0	0	0	0	0	0	0	0	0	0	0	0
RP11-257O5.4	4	0	1	0	5	6	7	0	0	13	21	4	5	6	6	0	0	2	5	15	8	19	5	8	3	10	2	8	13	31	5	0	1	3	13	7	9	3	5	0	2	2	7	10	8	5	10	2	3
LINC01091	43	20	37	94	93	31	56	6	50	111	653	14	76	201	37	67	32	8	82	32	232	227	23	265	82	120	74	43	168	214	651	11	18	14	78	87	65	8	9	101	204	16	25	219	26	132	217	10	78
LINC01090	0	1	1	1	1	0	0	0	0	0	0	0	1	0	1	0	0	2	0	0	0	0	1	4	0	0	0	0	0	1	0	0	0	0	0	1	0	0	0	0	3	0	0	0	0	0	0	0	0
LINC01093	0	0	4	0	0	0	0	0	1	0	0	0	3	0	0	0	0	3	0	0	0	0	2	7	0	5	0	0	0	0	1	0	0	0	0	3	0	0	1	0	0	0	0	0	0	0	0	0	5
LINC01095	0	0	0	0	0	0	0	0	0	0	0	0	0	0	0	0	0	0	0	0	0	0	0	3	0	8	0	0	0	0	0	0	0	0	0	1	0	0	0	0	0	0	0	0	0	0	0	0	0
RP11-282I1.2	0	0	0	0	0	0	0	0	0	0	0	0	0	0	0	0	0	0	0	0	0	0	0	0	0	0	1	0	0	0	0	0	0	0	0	0	0	0	0	0	0	0	0	0	0	0	0	0	0
RP11-282I1.1	2	0	0	0	1	1	1	1	0	0	2	1	0	0	0	0	0	0	1	1	0	2	0	19	0	0	0	0	1	3	14	0	0	0	1	0	0	1	2	0	3	0	0	0	0	0	0	2	0
LINC01096	5	4	0	1	5	1	2	1	5	19	1	1	20	4	4	2	1	0	1	10	1	6	1	10	9	0	0	5	2	10	3	1	1	5	8	2	6	2	2	8	3	9	2	20	16	18	12	16	39
RP11-446F3.2	0	0	0	0	0	0	0	0	0	0	0	0	0	0	0	0	0	0	0	0	0	0	0	5	0	0	0	0	0	0	0	0	0	0	0	0	0	0	0	0	0	0	0	0	0	0	0	0	0
LINC01098	25	0	0	1	5	1	0	0	0	1	1	0	0	8	0	0	0	0	0	0	0	4	0	9	2	0	0	0	0	0	8	0	0	0	4	0	0	0	0	0	0	0	0	0	1	1	2	1	0
RP11-304L19.13	9	27	8	22	38	14	12	31	23	57	22	11	24	43	41	6	22	9	49	25	54	19	15	5	45	26	23	13	24	39	15	3	11	16	18	27	17	31	31	21	72	19	58	33	16	50	49	7	13
RP11-304L19.12	0	1	2	3	7	0	0	1	1	1	1	1	1	1	3	0	1	0	1	3	4	1	0	0	0	0	1	0	21	1	3	0	1	2	0	0	0	0	0	3	7	1	1	5	0	0	1	0	0
MIR1-1HG	0	2	0	1	0	0	2	0	2	0	1	0	4	1	0	0	0	0	1	0	0	0	0	6	4	0	0	0	0	0	0	0	0	0	0	0	1	0	0	0	0	0	1	0	1	0	1	0	0
RP4-633O19__A.1	2	0	0	0	1	0	0	5	3	9	1	2	6	2	0	0	1	3	7	0	1	3	0	0	4	8	1	0	2	2	3	0	0	0	0	2	4	0	0	0	2	5	3	1	8	10	6	1	2
CTD-2501M5.1	0	1	1	0	0	0	0	0	0	0	1	0	2	0	0	0	0	0	0	0	1	0	0	7	1	0	0	0	0	0	0	0	0	0	0	0	0	1	0	0	1	0	0	0	1	0	0	0	0
RP11-255M2.1	0	0	0	0	1	0	0	0	0	0	0	0	0	0	0	0	0	0	0	0	0	0	0	5	0	0	0	0	0	0	0	0	0	0	0	0	0	0	0	0	0	0	0	0	0	0	0	0	0
RP11-255M2.2	0	0	0	0	0	0	0	0	0	0	0	0	1	0	0	0	0	0	0	1	0	0	0	4	0	0	0	0	0	1	0	0	0	0	0	0	0	0	0	0	0	0	0	0	0	0	0	0	0
RP11-255M2.3	0	0	0	0	0	0	0	0	0	0	2	0	0	0	0	0	0	0	0	0	0	0	0	21	1	0	2	0	0	0	0	0	0	0	0	0	0	0	0	0	0	0	2	0	0	0	0	0	0
RP11-568A7.4	1	0	0	0	4	0	1	0	1	1	1	1	2	0	0	0	0	0	0	0	0	0	0	4	2	0	0	0	0	0	1	1	0	1	2	0	2	0	0	0	0	0	0	0	0	3	0	0	0
AC090617.1	0	3	0	0	0	0	0	1	1	0	23	0	0	0	0	0	0	0	0	2	0	0	0	15	0	0	0	0	0	0	0	0	0	0	0	0	0	0	1	1	0	0	0	0	0	1	1	0	5
RP11-49I4.3	0	0	0	0	0	0	0	0	0	0	0	0	0	0	0	0	0	0	0	0	0	0	0	0	0	0	0	0	0	0	0	0	0	0	0	0	0	0	0	0	0	0	0	0	0	0	0	0	0
D21S2088E	0	0	0	0	0	0	0	0	0	0	1	0	0	0	0	0	0	0	0	0	0	0	0	10	0	0	0	0	0	0	0	0	0	0	0	0	0	0	0	0	1	0	0	0	0	0	1	0	0
RP11-727A23.5	50	40	25	18	39	50	46	26	21	69	244	17	87	26	60	39	9	8	24	24	57	62	23	174	123	228	11	24	51	75	25	11	8	20	69	83	56	31	14	18	224	26	41	72	35	104	101	16	52
STPG3-AS1	4	17	3	32	7	6	13	1	0	11	53	14	5	6	12	1	5	2	8	11	1	1	4	14	30	6	1	2	25	8	7	2	1	9	2	4	2	39	7	6	158	7	6	5	3	17	53	2	3
RP13-395E19.3	0	2	0	0	0	0	0	0	0	1	0	1	0	0	0	0	0	0	0	0	2	0	0	0	2	0	0	0	0	2	0	0	0	0	0	0	0	0	0	0	1	0	0	1	0	0	0	1	5
RP11-21G20.3	0	0	1	0	0	0	0	0	0	0	0	0	0	0	0	0	0	0	0	0	0	0	0	0	0	0	1	0	0	0	0	0	0	0	0	0	0	0	0	0	0	0	0	0	0	0	0	0	0
RP11-506E9.3	0	0	0	1	0	1	0	0	0	0	0	0	0	0	0	1	0	0	0	0	0	0	0	1	0	0	0	0	1	0	0	0	0	0	2	0	0	0	0	0	0	0	0	2	0	1	3	0	0
AC005498.3	0	0	0	1	2	0	0	0	2	7	0	0	2	1	0	0	0	1	1	1	0	8	0	1	3	0	2	1	0	7	0	0	0	1	1	1	0	0	0	2	0	0	1	3	2	3	1	1	2
CTD-2313J23.1	0	0	0	0	0	0	0	0	0	0	8	1	0	0	1	0	0	0	2	1	3	1	0	25	0	0	0	0	0	1	0	0	0	0	0	0	0	0	0	0	0	1	0	0	1	0	0	2	2
RP11-654A16.1	0	0	0	0	0	0	0	0	0	0	27	1	0	0	0	0	0	0	0	0	0	0	0	48	0	2	0	0	0	0	0	0	0	1	0	0	0	0	0	0	0	0	0	0	0	0	0	0	6
RP11-654A16.3	5	3	0	3	4	0	0	0	2	1	29	0	3	0	1	0	0	0	0	4	0	0	0	14	1	6	0	1	0	1	0	0	0	1	0	0	1	0	1	0	2	0	0	1	0	1	1	2	0
DOCK9-AS1	0	0	0	0	0	0	0	0	0	0	81	0	0	0	0	0	0	0	0	0	0	0	0	100	0	0	0	0	0	0	0	0	0	0	0	0	0	0	1	0	0	0	0	0	0	1	0	0	2
DOCK9-AS2	3	15	13	15	8	18	8	13	29	47	35	23	26	53	19	2	1	8	32	100	31	23	24	7	23	18	14	36	13	30	51	6	21	2	7	10	32	27	50	25	48	17	64	27	56	28	29	8	26
LINC01899	0	0	0	0	0	0	0	0	0	0	0	0	0	0	0	0	0	0	0	0	1	0	0	12	0	0	0	0	1	0	0	0	0	0	0	0	0	0	0	0	0	0	0	0	0	0	0	0	0
RP11-142G1.3	0	0	0	0	0	0	0	0	0	0	0	0	0	0	0	0	0	0	0	0	0	0	0	0	0	0	0	0	0	0	0	0	0	0	0	0	0	0	0	0	0	0	0	0	0	0	0	0	0
UMODL1-AS1	0	3	1	1	0	0	0	1	0	0	7	0	0	1	0	0	3	0	7	0	0	0	0	5	5	0	0	0	0	0	0	0	0	0	0	0	2	0	0	1	1	2	1	1	1	0	0	0	0
RP11-142G1.1	0	0	0	0	0	0	0	0	0	0	2	0	0	0	0	0	0	0	0	0	0	0	0	1	0	0	0	0	0	0	0	0	0	0	0	0	0	0	0	0	0	0	0	0	0	0	0	0	0
AC135178.7	1	3	0	0	0	0	0	0	2	0	0	1	2	0	0	0	0	2	1	3	1	1	0	10	0	0	0	0	6	1	0	0	0	0	0	0	1	1	2	0	1	0	2	2	0	1	0	1	0
LINC01891	0	3	0	2	0	0	0	0	0	0	1	0	1	0	1	0	0	0	2	0	0	0	0	9	2	2	0	0	0	0	0	0	0	0	0	0	0	1	0	0	0	2	0	0	0	2	0	0	0
LINC01890	0	0	0	0	1	0	0	0	0	0	3	0	0	0	0	0	0	0	0	1	0	0	0	0	0	2	0	0	0	0	0	1	0	0	0	0	0	0	0	0	0	0	0	0	0	0	0	0	0
RP11-21L23.2	42	32	13	27	59	23	107	19	67	42	203	40	190	50	58	42	19	31	116	78	37	81	46	94	131	66	21	38	213	86	27	4	44	37	59	39	68	23	32	46	461	39	41	61	78	98	68	15	139
LINC01892	0	0	0	0	0	0	0	0	0	0	0	0	0	0	0	0	0	0	0	0	0	0	0	12	0	0	0	0	0	0	0	0	0	0	1	0	0	0	0	0	0	0	0	0	0	0	0	0	0
LINC01895	0	0	0	0	0	0	0	0	0	0	0	0	0	0	0	0	0	0	0	0	0	0	0	0	0	0	0	0	0	0	0	0	0	0	0	0	0	0	0	0	0	0	0	0	0	0	0	0	0
LINC01894	0	1	0	0	1	0	0	0	0	1	7	0	0	1	1	0	0	2	0	3	0	0	1	1	0	0	0	0	0	1	1	0	0	0	0	0	0	0	1	0	0	0	0	0	0	1	1	0	2
LINC01897	1	0	0	1	0	0	0	0	0	0	0	0	0	0	0	3	0	0	1	0	0	0	0	3	0	2	0	0	3	0	1	0	0	0	0	0	0	0	0	0	1	0	0	0	0	0	0	0	0
LINC01896	0	0	0	0	0	0	0	0	0	0	0	0	0	0	0	0	0	0	0	0	0	0	0	1	0	0	0	0	2	0	0	1	0	0	0	0	0	0	0	0	0	0	0	0	0	0	0	0	0
RP11-152P23.2	2	5	3	1	8	4	3	1	4	0	10	1	8	5	4	1	3	0	6	0	8	0	0	3	4	14	2	6	7	3	1	3	1	1	2	0	0	1	2	0	3	1	1	2	0	4	6	1	13
RP11-170M17.1	0	0	0	5	3	0	0	3	3	25	28	5	1	14	3	6	1	0	4	0	12	20	6	1	1	40	0	1	0	24	9	2	3	1	9	0	5	3	0	0	0	2	0	0	4	15	19	0	11
RP11-563N12.2	0	1	0	0	4	0	0	0	0	0	0	0	0	0	0	0	0	0	0	0	0	0	0	6	0	0	0	0	0	0	0	0	0	1	0	0	0	2	0	0	0	1	0	0	0	0	0	0	0
AC005009.1	0	0	0	0	2	0	1	0	0	0	1	0	0	0	0	0	0	0	0	0	0	0	0	6	0	0	0	0	0	0	1	0	0	0	3	0	1	0	0	0	0	0	0	0	1	0	7	1	0
CTD-2199O4.1	1	0	0	0	0	0	0	0	0	0	19	0	1	0	0	0	0	1	0	0	0	0	0	10	0	3	0	0	1	0	0	0	0	0	0	0	0	0	0	0	4	0	0	0	0	0	0	0	0
RP11-71N10.1	0	0	0	0	0	0	0	0	0	0	0	0	0	0	0	0	0	0	0	0	0	0	0	17	0	0	0	0	0	0	0	0	0	0	0	0	0	0	0	0	0	0	0	0	0	0	0	0	0
GOLGA8M	1	0	0	0	0	0	0	0	0	0	0	0	0	0	0	0	0	0	0	0	0	0	0	0	0	0	0	0	0	0	0	0	0	0	0	0	0	0	0	0	0	0	1	0	0	0	0	0	0
RP1-197B17.5	25	10	8	4	13	27	21	2	3	24	99	8	9	9	28	35	0	8	16	35	38	17	6	49	10	57	12	8	44	26	58	7	15	7	21	10	12	6	20	5	11	14	7	12	17	18	18	3	23
RP1-197B17.4	2	6	0	1	4	4	4	2	1	3	2	4	3	4	5	1	1	1	3	2	3	1	0	5	5	0	0	2	5	6	29	1	0	1	1	4	10	1	1	0	3	1	9	7	1	12	4	2	1
RP1-197B17.3	22	14	11	17	20	8	15	19	10	24	32	16	30	10	21	18	21	13	32	23	34	22	14	12	28	33	5	11	19	25	122	1	18	5	10	54	29	5	11	15	40	17	37	25	14	40	22	6	29
RP11-396B14.2	10	7	2	4	0	8	4	0	2	7	1	1	3	2	6	0	0	2	1	1	2	0	4	1	4	0	1	0	21	0	8	2	0	2	3	4	3	1	2	0	12	2	3	16	2	4	9	3	15
AC005808.3	1	0	0	0	0	0	0	0	0	0	11	0	0	1	0	0	0	0	1	0	0	0	0	0	1	0	0	0	0	0	0	0	0	0	0	0	0	1	0	0	4	0	0	0	0	0	0	0	0
CTD-2162K18.4	2	0	0	1	16	2	5	1	1	0	5	2	6	15	2	3	0	0	1	6	2	4	4	9	4	0	0	0	4	1	2	0	0	0	0	1	1	0	0	1	2	2	4	5	0	6	3	1	4
CTD-2308B18.3	0	0	0	0	0	0	0	0	0	0	0	0	0	0	0	0	0	0	0	0	0	0	0	4	0	0	2	0	0	0	0	0	0	0	0	0	0	0	0	0	0	0	0	0	0	0	0	0	0
RP11-124O11.1	0	0	0	0	0	0	0	0	0	0	1	1	0	0	2	0	0	0	2	0	1	0	0	7	1	0	0	0	1	0	0	0	0	0	0	0	0	0	0	0	0	1	1	1	2	0	0	0	0
GS1-278J22.1	0	0	0	0	0	0	0	0	0	0	0	0	0	0	0	0	0	0	0	0	0	0	0	0	0	0	0	0	0	0	0	0	0	0	0	0	0	0	0	0	0	0	0	0	0	0	0	0	0
RP11-196G18.3	1	19	4	1	2	1	1	1	0	8	11	0	22	6	1	0	0	1	1	13	7	8	2	78	10	10	1	0	1	10	9	0	0	3	5	0	0	2	2	8	0	5	0	0	2	19	5	1	9
GS1-278J22.2	0	0	0	0	0	0	0	0	0	0	2	0	0	0	0	0	0	0	0	0	1	0	0	4	0	0	0	0	0	0	0	0	0	0	0	0	0	0	0	0	0	0	0	0	0	0	0	0	0
AC009473.1	4	3	2	0	0	0	0	0	0	3	16	2	3	3	1	0	0	2	0	9	4	1	1	71	6	5	0	1	5	2	0	1	0	0	2	4	5	0	0	1	10	4	3	2	4	6	4	0	10
RP11-993B23.3	0	0	0	0	0	0	0	0	4	0	3	1	0	0	2	0	1	0	0	0	0	0	0	4	1	0	2	0	3	0	0	0	0	0	0	0	1	0	0	0	6	1	1	0	0	0	0	0	0
RP11-383J24.1	13	2	4	11	2	2	1	1	0	3	4	1	130	6	22	12	2	2	1	28	30	0	1	2	6	5	4	1	1	23	11	0	0	1	4	0	5	0	2	3	126	1	1	5	1	43	1	3	6
RP11-876F14.1	0	0	0	0	0	0	0	0	0	0	0	0	0	0	0	0	0	0	0	0	0	0	0	3	0	0	0	0	0	0	0	0	0	0	0	0	0	0	0	0	0	0	0	0	0	0	0	0	0
RP11-211C9.1	1	2	1	12	0	1	8	0	0	3	18	0	4	18	0	1	3	4	0	0	11	0	0	0	21	80	0	2	4	20	1	0	1	0	1	6	11	4	1	0	0	4	3	0	0	2	2	0	50
RP11-305O6.4	11	2	2	4	14	18	8	2	8	21	283	1	6	3	15	4	0	2	13	15	13	44	5	230	6	223	9	10	17	13	16	7	15	7	29	4	1	1	5	7	16	5	25	5	16	17	30	3	33
CTD-2620I22.1	0	0	0	0	0	0	0	0	0	2	8	0	0	0	0	0	0	0	0	0	0	1	0	5	1	0	0	0	0	0	0	0	0	0	0	0	0	0	0	0	0	0	2	0	0	0	1	0	0
CTD-2620I22.3	0	3	0	2	6	4	0	0	2	4	11	1	1	29	1	0	0	1	0	3	4	2	0	38	15	2	0	1	2	0	0	0	1	0	0	1	1	0	0	0	0	2	0	1	1	9	7	3	2
OGFR-AS1	8	9	1	2	14	2	2	0	1	7	12	1	7	9	27	0	1	2	2	19	9	4	0	1	9	3	0	3	14	6	5	0	2	3	1	2	6	3	6	1	6	2	7	8	0	5	11	3	5
RP11-411K7.1	0	4	3	1	2	4	2	0	0	2	9	0	0	3	79	0	0	4	3	2	2	1	1	12	3	0	1	0	1	0	2	0	3	0	0	5	0	2	4	0	55	5	2	0	0	0	0	2	0
AC011193.1	0	0	0	0	0	0	0	0	0	0	0	0	0	0	0	0	0	0	0	0	0	0	0	1	0	0	0	0	0	0	0	0	0	0	0	0	0	0	0	0	0	0	0	0	0	0	0	0	0
MCCC1-AS1	10	10	4	7	8	13	13	6	2	10	76	3	11	4	8	14	0	4	8	7	19	3	5	63	22	28	4	16	23	9	5	1	6	7	6	3	17	20	8	5	43	7	6	8	8	13	26	15	7
RP11-667M19.10	3	1	1	0	2	2	1	0	0	1	18	0	3	1	2	1	0	0	0	1	4	2	0	19	6	0	0	0	5	2	1	0	0	1	2	1	0	0	0	0	5	0	1	2	0	3	3	0	4
RP11-121C2.2	73	337	70	74	145	94	96	15	43	165	573	59	204	74	252	87	18	43	139	209	170	76	19	466	208	398	33	85	144	211	75	22	30	76	143	70	123	20	71	23	184	48	85	140	47	216	215	74	200
AC124057.5	0	0	0	0	0	0	0	0	0	0	0	0	0	0	0	0	0	0	0	0	0	0	0	0	0	0	0	0	0	0	0	0	0	0	0	0	0	0	0	0	0	0	0	0	0	0	0	0	0
RP4-806M20.4	0	0	0	0	0	2	0	1	0	12	0	2	32	0	0	0	0	0	1	3	0	0	0	5	11	0	0	1	4	2	0	0	0	1	1	5	0	1	2	1	12	0	6	0	3	1	0	2	0
RP11-2L8.1	1	0	0	0	0	0	0	0	0	0	0	0	0	1	0	0	1	0	0	0	1	0	0	0	2	0	0	0	0	0	1	0	0	0	0	0	0	0	0	0	0	0	0	0	0	0	0	0	0
RP3-332B22.1	0	0	0	1	0	0	0	0	0	0	0	0	0	0	0	0	0	0	0	1	1	0	0	10	0	0	0	0	0	0	0	0	0	0	0	0	0	0	0	0	0	0	0	0	0	0	0	0	0
RP11-42I10.1	17	5	2	6	22	11	5	3	12	43	3	3	9	47	8	3	8	0	15	23	10	9	2	39	20	18	20	20	39	32	23	1	5	4	28	11	23	16	11	6	16	6	8	34	8	65	36	11	38
CTD-2547L16.1	1	6	2	7	8	5	7	3	2	19	14	7	14	6	7	5	1	1	11	6	69	15	4	8	11	6	3	15	4	19	13	2	4	4	8	15	9	1	8	4	14	9	6	23	10	17	28	5	9
KB-1107E3.1	0	0	0	0	0	0	0	0	0	0	0	0	0	0	0	0	0	0	0	0	0	0	0	0	0	0	0	0	0	0	0	0	0	0	0	0	0	0	0	0	0	0	0	0	0	0	0	0	0
AC137932.5	12	20	1	8	4	4	0	5	0	18	43	10	19	4	19	2	3	2	2	3	7	1	1	38	41	14	0	1	7	7	1	0	0	6	1	3	5	16	10	0	56	8	6	7	2	11	4	2	26
AC137932.4	50	72	33	67	60	80	37	27	22	51	220	29	50	49	65	20	24	21	32	45	81	23	6	118	150	53	8	45	100	62	15	11	12	38	35	26	55	66	53	15	220	41	34	54	30	50	98	37	41
LINC00320	0	0	0	0	0	0	0	0	0	0	0	0	0	0	0	0	0	0	0	0	0	0	0	5	0	0	0	0	0	0	0	0	0	0	0	0	0	0	0	0	0	0	0	0	0	0	0	0	0
RP11-95M15.1	6	0	3	9	6	1	3	2	7	5	0	0	2	19	8	4	0	2	16	0	6	3	0	10	2	0	0	1	44	1	109	0	4	0	0	4	6	11	1	5	23	1	8	4	1	5	2	2	0
LINC00322	0	1	0	0	0	0	0	0	1	1	2	1	0	0	0	0	0	0	0	5	4	0	0	0	0	0	0	0	2	0	0	0	0	0	0	0	1	0	0	0	1	0	0	0	0	1	0	0	3
GATA3-AS1	0	2	2	1	2	0	0	2	0	0	0	0	1	0	1	1	0	0	1	3	1	0	0	0	2	0	1	0	0	1	0	3	0	0	1	0	0	0	1	0	3	0	0	0	0	2	0	0	0
LINC00324	77	73	53	72	93	56	49	42	94	80	49	140	104	101	32	53	61	46	161	175	135	148	61	4	66	93	171	76	99	69	262	31	105	13	33	91	97	49	28	51	81	54	220	255	153	87	65	54	167
LINC00326	2	1	0	0	0	0	0	0	0	0	2	0	0	0	0	0	0	0	0	0	0	0	0	21	0	0	4	0	0	0	0	0	0	0	0	0	0	0	0	0	0	0	0	0	1	0	0	0	0
LINC00327	3	0	0	0	7	1	0	1	2	1	2	1	4	1	2	1	3	2	0	5	2	0	0	13	1	0	0	0	0	4	2	0	3	0	1	1	3	0	0	0	5	1	6	3	0	6	1	0	22
CTA-992D9.8	0	0	0	0	0	1	0	0	0	0	0	0	0	0	0	0	0	0	0	1	0	0	0	6	1	0	0	0	0	0	2	0	0	0	1	0	0	0	0	0	0	0	1	0	0	1	0	0	2
CTC-484P3.3	0	0	1	0	0	0	0	0	0	0	29	0	0	0	0	0	0	0	0	0	0	0	0	129	1	0	0	0	0	0	0	0	0	1	0	0	0	0	0	0	1	0	0	0	0	0	0	0	14
RP13-46H24.1	0	2	0	2	11	1	12	3	0	3	9	0	46	0	0	0	5	0	2	38	7	4	0	10	101	4	0	1	1	12	5	0	2	2	4	1	15	1	1	0	20	0	3	8	1	6	3	1	3
RP4-660H19.1	0	0	0	0	0	0	0	0	0	0	0	0	0	1	0	0	0	0	0	0	45	0	2	34	0	0	0	0	0	1	0	0	0	0	0	0	0	0	0	0	59	0	0	0	0	0	0	0	42
RP11-34P13.7	0	0	0	0	1	0	1	1	8	40	1	0	2	1	0	0	0	0	0	0	0	0	0	5	0	12	0	0	0	2	0	0	0	0	1	2	1	1	1	2	1	0	0	2	1	1	0	0	1
RP11-107N15.1	0	2	0	2	0	0	4	0	0	1	4	2	3	1	6	0	1	0	2	3	5	1	0	3	5	0	1	0	11	4	2	0	2	1	1	1	0	3	2	0	1	1	1	0	0	14	3	0	11
AC004471.10	3	0	0	0	3	1	5	2	0	4	2	1	4	2	1	0	0	2	0	9	0	0	1	0	8	0	1	0	0	0	1	0	0	0	0	0	3	1	0	0	4	1	0	8	0	2	4	0	3
RP4-806M20.3	0	0	0	0	0	0	0	0	0	13	0	0	24	0	0	0	0	3	0	0	0	0	0	6	27	0	0	0	2	3	0	0	0	0	0	2	0	0	0	1	18	0	1	2	0	9	0	0	1
RP11-148B6.1	5	9	0	1	1	4	3	3	1	6	56	1	2	2	4	2	0	0	3	1	5	5	0	6	9	10	1	1	4	2	2	4	1	1	0	0	1	2	2	0	8	1	5	4	5	4	3	1	7
RP11-34P13.8	0	0	0	0	0	0	0	0	0	0	0	0	0	0	0	0	0	0	0	0	0	0	0	0	0	0	0	0	0	0	0	0	0	0	0	0	0	0	0	0	0	0	0	0	0	0	0	0	0
C3orf56	0	0	0	0	0	0	0	0	0	0	0	0	0	1	0	0	0	0	0	2	0	0	0	3	0	0	0	0	0	0	0	0	1	0	0	0	0	0	0	0	0	0	0	0	0	0	0	0	0
RP11-192H23.7	1	6	0	7	3	4	2	3	0	8	120	0	11	1	6	4	0	2	3	10	7	2	0	55	16	53	0	1	0	8	0	0	1	2	1	0	2	3	7	3	31	0	0	2	0	2	4	6	10
XX-FW83563B9.5	47	77	30	52	162	43	43	51	38	76	93	23	79	91	141	29	14	59	77	64	148	33	12	13	148	78	19	29	90	68	48	12	32	24	44	54	47	34	47	23	193	31	60	133	22	82	104	20	47
RP11-550H2.1	0	2	3	0	0	0	17	0	0	0	0	0	1	0	0	0	0	0	0	0	0	0	0	5	0	2	0	0	0	0	2	0	0	0	0	2	0	0	0	0	0	0	0	0	0	0	0	0	0
RP11-661A12.9	29	41	29	12	12	3	5	4	2	7	47	8	64	8	68	4	5	17	4	20	16	13	4	7	16	5	5	5	39	11	8	0	13	8	3	25	4	15	55	2	76	10	0	3	5	0	6	11	15
RP11-550H2.2	0	0	1	0	0	0	11	0	0	0	1	0	0	0	0	0	1	0	0	0	0	0	0	1	0	0	0	0	0	0	1	0	0	1	0	3	0	0	0	0	0	0	0	1	0	0	0	0	2
RP11-415C15.1	0	0	0	0	0	0	0	0	0	0	1	0	0	0	0	0	0	0	0	0	1	0	0	0	0	0	1	0	1	0	0	0	0	0	0	0	0	0	0	0	0	0	0	0	0	0	0	0	0
AC008982.2	13	35	2	5	35	5	5	2	0	8	44	0	14	9	24	8	3	7	10	12	13	9	2	50	22	35	1	1	14	21	3	0	1	10	8	9	9	7	13	9	69	0	10	19	2	11	14	3	39
RP11-415C15.3	0	0	0	0	0	0	0	0	0	0	0	0	0	0	0	0	0	0	0	0	0	0	0	0	0	0	0	0	0	0	0	0	0	0	0	0	0	0	0	0	0	0	1	0	0	0	0	0	0
RP11-415C15.2	0	0	0	0	1	1	0	0	1	0	8	1	0	0	0	0	0	0	0	4	1	1	0	9	0	0	0	0	15	0	0	0	0	1	0	0	2	1	0	1	2	0	1	1	0	2	0	0	0
RP11-337L12.1	0	0	0	1	0	0	0	1	0	0	7	0	0	0	0	0	0	0	0	0	0	0	0	5	0	0	0	0	0	0	0	0	3	0	0	1	0	0	0	0	0	0	0	0	0	0	0	0	0
RP11-25E2.1	0	0	0	0	0	0	0	0	0	0	0	0	0	0	0	0	0	0	0	0	0	0	0	1	0	0	0	0	0	0	0	0	0	0	0	0	0	0	0	0	0	0	0	0	0	0	0	0	0
RP11-173L6.1	0	0	0	0	0	0	0	0	0	0	0	0	0	0	0	0	0	0	0	0	0	0	0	0	0	0	3	0	0	0	0	0	0	0	0	0	0	0	0	0	0	0	0	0	0	0	0	0	0
RP11-996F15.6	9	20	17	7	36	22	8	1	10	36	212	15	27	24	28	14	1	6	33	15	30	36	0	97	40	95	7	16	48	45	14	6	7	18	33	16	38	2	10	9	43	6	18	27	29	27	74	16	62
RP4-735C1.4	1	0	0	0	1	0	1	1	0	0	1	0	3	0	1	0	2	0	2	0	0	0	0	0	3	0	3	0	1	2	0	0	0	0	0	6	1	0	0	0	2	0	1	0	1	2	1	1	0
RP11-519M16.1	0	0	2	1	0	0	0	0	0	0	1	1	0	0	2	1	0	0	0	0	9	0	0	11	0	0	0	0	4	3	0	0	0	0	1	0	0	0	0	0	0	0	0	0	0	0	0	0	13
CHKB-AS1	24	12	32	26	12	21	7	6	10	23	3	40	37	32	23	1	15	32	27	21	30	37	15	1	36	51	15	11	27	55	12	10	9	14	21	49	23	43	35	21	28	16	36	15	28	54	44	7	15
RP11-770J1.7	1	0	1	0	1	4	3	0	0	0	30	0	1	0	1	0	0	0	0	0	1	1	0	6	1	0	0	0	3	1	0	1	0	0	0	0	0	0	0	0	0	0	0	0	1	0	2	0	0
RP11-20I23.8	11	6	0	0	4	0	0	0	0	3	24	0	6	9	5	0	2	3	7	2	0	0	1	3	5	1	0	0	7	23	5	0	0	1	2	1	3	5	3	2	9	0	11	1	1	1	4	0	7
RP11-644C3.1	0	1	0	1	0	0	0	0	0	1	0	0	0	0	1	0	1	0	0	0	0	0	0	8	1	0	0	0	0	1	0	1	0	0	0	0	0	0	1	0	2	0	0	0	0	0	0	0	0
RP11-543P15.3	0	2	0	1	1	0	2	0	0	0	29	0	1	1	0	0	0	0	1	0	0	0	0	41	1	0	0	0	0	1	0	0	0	0	2	0	0	0	2	0	0	1	0	0	0	0	1	0	1
LLNLR-246C6.1	9	9	5	15	22	5	6	4	4	7	33	7	9	10	9	12	1	5	6	8	15	15	3	61	19	18	0	9	14	13	5	2	5	2	12	1	4	2	13	5	29	6	6	19	16	10	40	6	29
CTC-457E21.6	0	0	0	0	0	0	0	0	0	0	0	0	0	0	0	0	0	0	0	0	0	0	0	11	0	0	0	0	0	0	0	0	0	0	0	0	0	0	0	0	0	0	0	0	0	0	0	0	0
RP11-301N24.3	0	0	0	0	0	0	0	0	0	0	0	0	0	0	0	0	0	0	0	0	0	0	0	2	0	0	0	0	0	0	0	0	0	0	0	0	0	0	0	0	0	0	0	0	0	0	0	0	0
RP11-77K12.10	0	0	4	2	1	4	4	0	1	0	3	18	0	1	1	0	0	1	18	0	8	0	1	6	17	7	0	0	63	0	1	1	3	2	0	19	19	1	1	0	2	0	10	1	1	2	2	1	6
RP11-455J20.3	6	4	2	2	3	4	14	0	0	29	21	1	2	2	7	3	0	0	2	0	7	16	3	27	10	16	0	4	8	7	8	2	2	3	1	16	7	4	2	1	6	2	2	11	6	6	9	4	4
CTC-510F12.4	22	4	22	6	10	1	8	4	2	11	2	3	15	12	3	2	1	10	23	11	3	3	2	11	10	0	1	3	38	13	19	0	12	4	16	6	3	7	14	1	19	4	5	11	7	20	28	5	22
RP11-594N15.3	3	2	0	1	1	0	2	0	2	6	21	0	2	3	4	4	0	0	0	1	1	2	0	53	6	0	0	1	3	11	0	1	0	0	1	1	2	0	1	2	2	4	6	1	1	2	0	4	0
CTD-3012A18.1	0	0	0	0	0	0	0	0	0	0	1	0	0	0	0	1	0	0	0	0	0	0	0	5	0	0	0	0	0	0	0	0	0	0	0	0	0	0	0	0	0	0	0	0	0	0	0	0	0
XXbac-BPG252P9.10	8	3	5	12	33	7	3	17	16	27	14	3	29	41	17	5	6	9	86	33	92	33	7	7	36	3	16	9	172	14	17	2	5	2	17	23	14	6	1	13	13	3	16	23	9	18	64	4	6
RP11-80H8.3	0	0	0	0	0	0	0	0	0	0	0	0	0	0	0	0	0	0	0	0	0	0	0	0	0	0	0	0	0	0	0	0	0	0	0	0	0	0	0	0	0	0	0	0	0	0	0	0	0
RP11-80H8.4	0	11	0	1	2	1	0	0	0	1	1	1	1	0	0	1	0	0	2	0	1	2	0	7	1	0	2	0	1	1	0	0	0	0	0	0	4	0	1	0	1	1	0	0	0	0	0	1	1
PHKA1-AS1	2	0	0	0	1	0	0	0	0	3	16	0	0	2	0	0	0	0	0	0	0	0	0	2	0	15	0	0	0	0	1	0	0	0	1	0	0	0	0	0	2	0	0	0	0	0	1	1	7
RP5-906C1.1	0	6	0	1	3	2	1	0	0	2	15	2	2	0	1	2	0	3	1	1	0	1	0	38	5	22	1	2	1	0	8	0	1	1	0	1	4	0	4	1	2	0	8	3	5	0	2	1	6
CTD-2074D8.1	0	0	0	0	0	0	0	0	0	0	1	0	0	0	0	0	0	0	0	0	0	0	0	0	0	0	0	0	0	0	0	0	0	0	0	0	0	0	0	0	0	0	0	0	0	0	0	0	0
RP11-85B7.5	0	0	0	0	0	2	1	0	0	0	0	0	1	2	1	3	1	0	1	2	3	0	0	1	2	4	0	0	1	4	0	0	0	0	0	1	1	0	0	1	1	0	0	0	0	1	0	0	0
CMP21-97G8.2	0	0	0	0	0	0	0	0	0	0	0	0	0	0	0	0	0	0	0	0	0	0	0	0	0	0	0	0	0	0	0	0	0	0	0	0	0	0	0	0	1	0	0	0	0	0	0	0	0
MGAT3-AS1	21	2	9	5	1	2	4	4	1	0	19	3	4	0	17	0	4	9	5	13	1	2	0	18	21	3	3	0	11	2	0	3	0	1	2	13	5	2	4	1	6	9	4	0	2	8	2	1	39
RP11-85B7.2	2	0	2	0	0	0	0	1	3	0	2	0	1	0	0	0	2	0	1	2	2	0	0	62	1	4	0	0	5	0	0	0	0	0	4	5	2	2	2	1	4	0	1	7	0	0	2	1	5
RP11-486L19.2	1	0	1	1	0	0	0	0	0	0	4	0	0	0	0	0	0	1	0	0	0	0	0	4	0	1	0	0	0	2	0	0	0	0	0	0	1	0	0	0	0	0	0	0	0	0	0	0	0
AC062029.1	26	25	13	24	48	37	71	11	14	207	48	46	62	69	38	28	20	15	61	57	74	77	19	34	69	34	6	51	98	80	39	23	14	7	62	89	66	34	20	39	102	40	90	143	67	111	81	17	149
CTC-558O19.1	0	0	0	0	0	0	0	0	0	0	13	0	0	0	0	0	0	0	0	0	0	0	0	43	0	11	0	0	0	0	0	0	0	0	0	0	0	0	0	0	0	0	0	0	0	0	0	0	7
AC010723.1	0	0	0	0	0	0	0	0	0	0	0	0	0	0	0	0	0	0	0	0	0	0	0	0	0	0	0	0	0	0	0	0	0	0	0	0	0	0	0	0	0	0	0	0	0	0	0	0	0
RP11-109G23.3	1	1	0	2	2	0	0	0	0	3	4	0	1	1	3	2	0	0	0	3	3	1	0	13	2	15	0	1	2	0	2	0	1	2	1	0	0	0	0	1	1	0	2	1	0	0	2	0	1
RP11-488C13.7	0	0	0	0	0	0	0	0	0	0	0	0	0	0	0	0	0	0	0	0	0	0	0	0	0	0	0	0	0	0	0	0	0	0	0	0	0	0	0	0	0	0	0	0	0	0	0	0	0
CTB-191K22.6	0	4	0	1	1	3	1	1	2	2	1	1	9	6	2	3	1	3	1	2	3	0	2	4	1	0	2	2	2	6	1	0	1	1	3	1	2	7	1	2	9	0	2	7	1	4	3	0	5
ZNF571-AS1	4	17	3	5	19	28	0	4	3	19	175	5	10	13	9	6	0	2	11	9	15	1	1	129	19	92	0	6	11	92	11	6	2	3	14	3	32	5	3	8	13	8	24	18	10	6	43	7	34
RP11-218I7.2	0	0	0	0	1	0	0	0	0	1	1	0	0	0	0	2	0	0	1	0	0	0	0	0	0	0	0	0	0	0	0	0	0	0	0	0	0	1	1	0	0	0	0	0	0	0	2	0	0
RP11-526F3.1	0	0	0	0	0	0	0	0	0	0	17	0	0	0	0	0	0	0	1	0	0	1	0	20	0	0	0	0	0	0	1	0	0	0	0	0	0	0	0	0	0	0	1	0	0	0	0	0	10
RP11-118F19.1	2	1	1	3	3	0	0	0	0	0	248	0	1	1	1	0	0	0	3	0	2	0	0	124	1	57	1	0	1	1	1	0	0	3	0	0	1	3	0	0	5	0	2	0	0	1	0	2	14
RP11-962G15.1	0	0	0	0	1	22	0	0	0	5	0	22	0	2	0	0	0	0	0	0	55	0	0	35	0	0	0	0	4	5	0	0	0	0	6	0	0	0	0	0	0	0	0	0	0	0	0	0	0
CTD-3222D19.11	0	0	0	0	0	0	0	0	0	0	0	0	0	0	0	0	0	0	0	0	0	0	0	0	0	0	0	0	0	0	0	0	0	0	0	0	0	0	0	0	0	0	0	0	0	0	0	0	0
RP11-742B18.1	6	20	0	2	2	0	3	0	0	1	3	0	2	2	0	0	0	0	0	0	0	3	0	83	18	2	0	0	1	21	2	0	1	0	5	0	15	0	0	1	0	0	0	0	11	5	0	0	47
RP11-770G2.5	0	0	0	0	0	0	0	0	0	0	0	0	0	0	0	0	0	0	0	0	0	0	0	0	0	0	0	0	0	0	0	0	0	0	0	0	0	0	0	0	0	0	0	0	0	0	0	0	0
RP11-5C23.1	76	38	24	18	52	34	57	21	25	58	77	45	42	88	32	45	6	19	64	84	53	28	18	80	91	70	13	27	111	50	120	31	36	19	53	53	87	27	20	20	114	29	72	112	48	86	99	9	55
RP11-328K2.1	0	0	0	0	0	0	0	0	0	0	13	0	0	0	0	0	0	0	0	0	0	0	0	23	0	11	0	0	1	0	0	0	2	0	0	0	0	0	0	0	0	0	0	0	0	0	0	0	23
RP11-5C23.2	14	15	7	4	7	2	18	2	7	9	65	12	4	6	5	10	3	6	10	11	15	1	2	42	30	16	5	9	28	3	55	0	1	4	12	8	21	10	4	4	29	2	11	12	2	20	20	6	6
RP11-326A19.4	1	1	1	0	14	0	0	4	1	1	0	0	4	2	1	0	0	0	0	5	0	7	0	8	3	0	0	3	3	2	0	0	0	1	5	0	5	0	0	0	3	0	1	1	0	2	1	0	2
EIF1AX-AS1	1	2	2	1	3	0	1	1	0	0	245	0	0	3	4	1	0	2	1	0	7	2	0	136	5	61	0	1	0	3	0	0	0	0	2	0	1	0	1	0	4	0	0	2	0	0	0	1	9
CTC-513N18.6	0	0	0	0	1	0	0	0	0	1	6	0	0	0	0	0	0	0	0	0	33	0	0	4	0	0	0	0	0	1	0	0	0	0	1	0	0	2	0	0	1	0	0	1	0	0	0	0	1
CTD-2186M15.3	50	50	35	100	105	87	35	43	72	348	113	39	126	241	151	39	28	80	123	115	221	118	74	19	104	39	118	115	123	199	140	61	96	44	125	109	131	177	86	55	80	86	215	279	154	196	204	41	72
RP11-6O2.4	1	0	4	0	1	1	1	1	0	1	16	0	2	2	2	0	0	0	1	1	0	0	0	2	4	4	0	0	0	4	0	0	0	0	0	0	3	0	1	0	1	0	3	1	0	0	6	0	0
RP11-378E13.3	1	2	0	0	0	1	2	1	0	1	0	1	3	3	0	0	1	0	3	0	3	3	0	13	9	6	0	0	4	10	3	0	3	0	1	1	1	2	0	3	2	0	1	4	1	4	3	0	2
RP11-610J23.1	0	0	0	0	0	0	0	0	0	0	0	0	0	1	0	0	0	0	0	0	0	0	0	13	0	0	0	0	0	0	0	0	0	0	0	0	0	0	0	0	0	0	0	0	0	0	0	0	0
C10orf91	33	11	7	14	25	4	23	4	16	110	16	12	35	37	40	0	5	27	21	84	13	24	5	13	16	38	35	1	20	51	69	5	127	153	56	49	11	46	142	17	61	10	12	28	4	27	41	4	21
RP11-408N14.1	0	0	0	0	0	0	0	0	0	0	0	0	0	0	0	0	0	0	0	0	0	1	0	3	0	0	0	0	0	0	1	0	0	0	0	0	0	0	0	0	0	0	0	0	0	0	0	0	1
AC012442.5	2	3	5	0	6	0	0	2	3	6	0	1	1	2	1	3	6	2	3	5	4	7	1	0	13	0	2	1	7	2	7	0	5	2	6	27	2	1	1	4	11	1	3	7	2	9	4	4	0
RP11-20G13.1	1	0	0	0	0	0	3	2	0	0	0	2	1	0	1	0	2	2	3	3	1	0	1	6	1	1	0	0	9	1	1	0	0	0	1	3	3	2	3	6	3	1	1	1	0	2	2	1	3
RP11-20G13.2	2	1	1	0	1	0	0	0	1	0	9	7	3	0	15	1	0	5	1	5	2	4	0	19	1	19	1	9	9	2	0	1	0	1	1	2	0	4	3	0	1	1	1	1	1	12	1	0	2
RP11-20G13.3	1	0	4	0	1	0	1	1	0	0	19	3	6	0	13	0	0	2	1	2	8	3	0	14	0	19	4	4	9	0	1	1	0	0	2	0	1	2	2	1	2	1	1	0	0	8	1	2	3
RP11-156E6.1	655	514	242	220	580	484	443	77	118	717	1413	338	553	672	524	428	61	196	586	578	672	891	165	563	490	1581	193	420	552	852	727	192	321	407	1056	435	441	260	191	205	852	334	349	445	599	846	836	254	1052
RP11-393I23.4	0	0	0	0	0	0	0	0	0	0	0	0	0	0	0	0	0	0	0	0	0	0	1	13	0	0	0	0	0	0	0	0	0	0	0	0	0	0	0	0	1	0	0	0	0	0	0	0	0
RP11-118M9.3	3	9	3	1	5	2	3	0	0	1	21	1	2	3	0	0	0	2	0	0	1	1	0	0	6	13	2	1	2	6	5	0	1	1	2	3	0	0	0	0	4	0	2	4	3	2	1	2	3
ISM1-AS1	4	3	0	0	1	1	0	1	1	7	18	0	3	4	2	2	0	1	1	1	5	4	0	15	2	11	0	0	2	0	0	0	0	0	1	0	0	1	0	0	1	2	0	0	0	0	4	1	5
RP11-575H3.1	1	12	0	0	0	1	0	1	0	0	4	0	12	8	1	1	0	3	9	6	63	0	0	7	0	0	1	0	2	6	0	0	5	0	14	0	0	0	0	1	5	1	2	0	1	2	3	1	0
RP11-1060G2.1	7	3	1	4	7	2	1	0	4	3	5	4	1	6	3	2	2	6	5	1	8	3	0	5	10	12	1	3	0	3	14	2	1	2	3	9	2	0	1	0	10	1	3	2	4	6	0	2	18
C20orf78	0	0	0	0	0	0	0	0	1	1	0	0	0	0	0	0	0	0	0	0	0	0	0	0	0	0	0	0	0	0	0	0	0	0	0	0	0	0	0	0	0	0	0	0	0	2	0	0	2
RP4-676L2.1	4	2	5	1	0	0	4	0	0	1	2	18	0	0	0	0	0	0	2	1	15	1	0	2	1	0	2	4	10	0	68	3	0	0	0	4	0	0	7	0	1	0	0	5	0	0	2	0	8
RP11-17M16.2	57	24	47	21	25	18	18	1	5	41	31	5	28	35	32	21	8	26	56	25	55	23	18	34	15	79	15	13	60	36	34	8	75	13	37	97	16	17	46	9	70	19	31	24	13	38	30	9	48
RP11-1060G2.2	1	2	0	2	3	4	2	2	0	0	15	2	1	0	1	4	0	0	0	0	0	4	0	15	0	0	0	0	1	4	2	1	0	0	2	0	2	1	0	0	12	0	0	3	1	0	3	1	11
RP11-34D15.2	0	0	0	0	0	0	0	0	0	1	1	0	1	0	0	0	0	1	0	1	1	0	0	3	1	1	0	0	0	0	0	0	0	0	2	0	0	0	0	1	0	1	3	1	0	1	1	0	0
GS1-21A4.1	0	0	0	0	0	0	0	0	0	0	0	2	0	0	0	0	0	0	0	0	0	0	0	0	0	0	0	0	0	0	0	0	0	1	0	1	0	0	0	0	0	0	0	1	0	0	0	0	0
RP5-1057J7.7	14	9	10	15	3	9	28	5	5	21	27	18	14	7	0	14	9	3	34	7	29	1	17	6	20	43	3	2	49	47	17	4	11	0	8	0	27	14	5	10	10	11	38	3	45	11	34	10	46
MEIS1-AS3	1	0	1	1	4	0	0	1	4	0	3	0	0	1	0	0	1	0	0	0	0	0	1	7	10	0	0	0	1	0	0	0	2	0	0	0	0	0	0	0	0	0	1	0	0	0	0	0	1
RP11-753A21.2	0	0	0	0	0	0	0	0	0	0	3	0	0	0	0	0	0	0	0	0	1	0	0	1	0	0	0	0	0	0	0	0	0	0	0	0	0	0	0	0	0	0	0	0	0	0	0	0	0
ALMS1-IT1	11	15	8	13	19	21	20	8	3	35	198	9	35	37	19	17	1	2	29	38	26	21	10	174	27	59	2	3	29	39	56	5	17	8	51	7	28	16	6	2	149	8	14	16	76	35	29	4	84
RP11-505P4.6	4	0	1	2	4	3	1	3	9	3	10	3	14	11	1	3	5	1	6	3	6	29	2	5	5	2	3	4	2	1	0	0	3	0	1	2	5	1	1	0	2	3	4	6	1	10	15	6	5
RP11-103J8.1	1	3	6	3	2	2	2	3	1	4	10	2	1	0	1	5	0	2	13	0	2	5	2	6	9	39	16	1	10	0	2	0	1	3	3	6	6	0	1	6	8	5	3	1	2	2	13	4	2
CTD-2126E3.1	5	5	0	1	3	0	9	3	0	3	1	3	4	3	3	0	0	1	4	0	0	0	1	0	3	0	1	0	4	4	0	0	1	4	1	0	0	0	0	0	83	0	1	2	0	0	1	3	2
CTD-2126E3.3	2	2	1	2	1	0	1	0	0	1	6	0	1	1	1	0	1	0	1	1	2	0	0	1	1	12	1	0	6	1	1	0	0	2	0	0	0	0	0	0	4	0	1	1	0	0	3	0	2
RP1-140A9.1	2	16	1	8	10	22	13	0	1	40	8	4	6	8	4	3	7	7	10	5	32	4	8	0	19	4	16	4	41	54	15	2	16	4	12	6	11	6	6	4	5	9	18	6	2	57	20	2	2
AC000124.1	0	1	0	0	0	0	0	0	0	0	13	0	0	0	0	0	0	0	0	0	0	0	1	9	1	0	0	0	1	0	0	0	0	0	2	0	0	1	0	0	1	0	0	1	0	0	2	0	0
RP11-486G15.2	1	6	1	2	5	2	3	6	1	8	2	0	8	0	3	0	4	1	2	9	2	1	3	23	6	1	1	1	2	16	0	9	0	0	8	13	1	1	1	1	10	0	3	3	1	9	3	4	2
CTB-107G13.1	0	0	0	1	0	0	2	0	0	0	3	0	0	0	0	0	0	0	0	0	1	0	0	3	0	0	0	0	1	0	0	0	0	0	0	0	0	0	0	0	0	0	0	1	0	1	0	0	2
PARD3-AS1	3	1	0	3	3	4	2	1	0	3	1	1	2	4	3	0	4	0	4	6	11	2	1	0	4	0	0	0	3	5	0	0	2	0	1	0	3	2	0	3	1	1	1	1	3	4	7	0	0
RP11-501C14.5	0	0	0	0	0	0	0	0	0	2	0	0	0	0	0	0	0	0	0	0	0	0	0	0	0	0	0	0	0	0	0	0	0	0	0	0	0	0	0	0	0	0	0	0	0	0	0	0	0
RP11-328C8.5	0	0	0	0	0	0	0	0	0	0	0	0	0	0	0	0	0	0	0	0	0	0	0	6	0	0	0	0	0	0	0	0	0	0	1	0	0	0	0	0	0	0	0	0	0	0	0	0	0
RP11-328C8.4	0	0	1	1	3	0	0	0	0	1	8	0	1	0	0	0	0	0	0	0	1	0	0	14	1	9	0	0	0	0	1	3	1	0	0	0	0	1	0	0	2	0	0	0	0	0	1	0	0
AP000146.2	0	0	0	0	0	0	0	0	0	0	1	0	0	0	0	0	0	0	0	0	0	0	0	5	0	0	0	0	0	0	0	0	0	0	0	0	0	0	0	0	0	0	0	0	0	0	0	1	0
C9orf147	11	5	0	13	9	9	4	4	9	16	61	8	17	8	10	2	9	7	8	13	15	11	1	38	18	25	4	5	21	16	11	2	2	5	5	18	11	3	7	2	34	8	6	12	4	22	22	3	11
RP11-398G24.2	0	0	0	0	0	0	0	0	0	0	0	1	1	0	0	0	0	0	0	0	0	0	0	19	0	0	0	0	0	0	0	0	0	0	0	0	0	0	0	0	0	0	0	1	0	1	0	0	0
AC007740.1	0	0	0	0	0	0	0	0	0	0	4	0	0	0	0	0	0	0	0	0	0	0	0	0	0	0	0	0	0	0	0	0	0	0	2	0	0	0	0	0	0	0	0	0	0	0	0	0	0
RP11-25O10.2	1	0	0	0	0	0	2	0	0	0	4	0	0	0	0	0	0	0	1	0	1	1	0	4	0	11	0	0	2	0	0	0	0	0	0	0	0	0	0	0	0	0	0	0	0	0	0	0	0
CTD-3247H4.2	0	1	0	1	1	0	3	0	0	0	21	0	3	2	0	1	0	0	3	2	0	0	0	76	1	0	0	0	0	1	0	0	0	0	3	1	1	0	1	0	0	0	0	3	0	3	1	0	8
ALG13-AS1	4	3	0	3	6	2	1	0	0	8	44	1	4	5	4	6	0	1	3	2	14	3	1	69	6	33	2	2	2	13	3	1	0	2	4	1	7	0	0	0	26	0	4	10	0	5	24	0	23
RP11-114F3.4	1	3	7	1	4	3	1	0	1	8	63	2	1	4	2	4	1	5	1	3	1	4	1	24	4	26	7	2	4	1	9	0	2	1	3	1	1	4	6	2	0	5	0	2	1	2	1	1	11
CTD-2176I21.2	0	0	0	0	0	0	0	0	0	0	0	0	0	0	0	0	0	0	0	0	0	0	0	0	0	0	2	0	0	0	0	0	0	0	0	0	0	0	0	0	0	0	0	0	0	0	0	0	0
RP11-535A19.2	6	2	0	4	4	6	0	0	3	7	4	5	25	2	6	2	2	0	1	15	9	0	1	9	10	0	0	0	8	13	8	2	2	2	2	1	3	11	2	4	13	3	1	5	5	17	1	0	9
AC079117.1	0	0	0	0	0	0	0	0	0	0	0	0	0	0	0	0	0	0	0	0	0	0	0	3	0	0	0	0	0	0	0	0	0	0	0	0	0	0	0	0	0	0	0	0	0	0	0	0	0
CTA-390C10.9	0	0	0	3	1	9	3	3	0	10	1	0	8	2	0	2	5	0	0	2	0	5	0	2	9	7	0	2	0	14	1	0	9	2	6	3	0	2	0	0	0	2	0	5	3	4	9	1	0
RP11-126K1.6	3	29	4	4	14	2	1	3	6	5	4	1	6	9	5	6	4	5	5	18	12	13	5	6	6	17	1	0	8	7	15	4	8	5	14	11	11	3	5	6	9	4	10	3	3	9	12	1	2
XXbac-BPG300A18.13	3	2	0	1	0	3	6	0	0	1	2	0	1	0	2	3	0	0	1	0	0	1	0	7	0	0	0	0	2	0	0	0	1	0	0	0	2	0	0	0	1	0	2	6	2	1	6	0	1
RP11-126K1.2	17	11	5	4	23	15	6	3	10	39	10	10	34	27	36	1	18	4	19	15	22	30	13	0	48	11	9	9	32	32	20	2	16	5	24	19	12	14	15	14	39	10	16	20	18	36	25	5	14
RP11-798L4.1	0	0	0	0	0	1	0	0	0	0	12	1	0	0	0	1	0	0	0	0	1	1	0	2	0	0	0	0	0	0	0	0	1	0	0	0	0	0	0	0	0	0	0	0	0	0	0	0	0
RP11-21B21.4	11	5	5	10	11	3	12	3	3	3	39	3	5	2	13	0	13	6	2	4	11	2	0	20	19	7	0	6	2	15	7	7	2	1	0	2	1	6	3	2	29	2	1	10	1	4	4	3	5
RP11-75C9.2	0	0	0	0	0	0	0	0	0	1	0	0	0	0	0	0	0	0	0	0	0	0	0	0	0	0	0	0	0	0	0	0	0	0	0	0	0	0	0	0	0	0	0	0	0	0	0	0	0
RP11-126K1.8	0	0	0	0	0	0	0	0	0	0	0	0	0	0	0	0	0	0	0	0	0	0	0	0	0	0	0	0	0	0	0	0	0	0	0	0	0	0	0	0	0	0	0	0	0	0	0	0	0
RP1-146A15.1	0	0	0	0	0	0	0	0	0	0	6	0	0	0	0	0	0	0	0	0	0	0	0	0	0	0	0	0	0	0	0	0	0	0	0	0	0	0	0	0	0	0	0	0	0	0	0	0	3
RHOXF1-AS1	12	6	3	1	8	2	6	2	8	9	20	3	34	26	2	1125	5	3	4	7	8	3	0	49	16	4	0	1	29	21	10	12	1	3	6	0	20	64	3	71	7	6	28	40	4	39	84	2	4
LL22NC01-81G9.3	1	0	0	0	0	0	0	0	0	0	0	0	0	0	0	0	0	0	0	0	0	0	0	4	0	4	0	0	0	0	0	0	0	0	0	0	0	0	0	0	0	0	0	0	0	1	0	0	0
RP11-97N19.3	0	0	0	2	0	0	0	1	1	0	13	0	0	0	0	0	0	0	0	0	0	0	0	15	1	5	0	0	1	1	2	0	0	0	0	0	0	0	0	0	0	0	0	0	1	0	0	0	4
RP11-286N3.1	0	0	0	0	0	0	0	0	0	0	23	0	0	0	0	0	0	0	0	0	0	0	0	47	0	32	0	0	0	0	0	0	0	0	0	0	0	0	0	0	0	0	0	0	0	0	0	0	4
PRMT5-AS1	17	17	22	20	14	17	18	21	3	7	57	6	14	7	15	11	17	17	11	19	30	5	1	76	33	47	6	9	15	16	8	4	15	11	9	20	8	4	28	12	48	7	3	10	4	13	20	7	26
RP11-656E20.5	0	0	0	0	0	0	0	0	0	0	0	0	0	0	0	0	0	0	0	0	0	0	0	0	0	0	0	0	0	0	0	0	0	0	0	0	0	0	0	0	0	0	0	0	0	0	0	0	0
AC005772.2	0	0	0	0	0	0	0	0	0	0	0	0	0	0	0	0	0	0	0	0	0	0	0	0	0	0	0	0	0	0	0	0	0	0	0	0	0	0	0	0	0	0	0	0	0	0	0	0	0
AC069513.4	6	2	3	2	3	4	6	1	0	13	20	5	1	2	10	1	1	3	3	12	5	1	5	20	29	7	2	12	13	3	16	0	2	3	3	4	3	2	5	3	28	5	5	7	5	10	3	1	3
RP11-308D13.3	2	0	0	0	0	0	0	0	0	0	3	0	0	0	0	3	0	1	2	2	0	0	0	37	0	0	0	0	0	0	13	0	0	0	1	5	0	0	0	0	1	0	0	0	0	1	0	0	0
RP11-831A10.2	0	0	0	0	1	0	0	0	0	0	1	0	0	0	0	0	0	0	0	0	0	0	0	0	0	0	0	0	0	0	0	0	0	0	0	0	0	0	0	0	0	0	0	0	0	0	0	0	0
RP11-358B23.5	4	0	0	0	0	2	1	0	0	3	179	0	0	0	4	1	0	0	0	1	1	1	0	99	2	63	0	1	1	2	0	0	0	0	1	1	3	0	4	0	10	0	0	0	0	0	0	0	18
RP11-435O5.5	13	3	1	21	5	10	9	4	3	22	20	13	31	22	17	3	15	4	16	14	18	16	6	16	28	16	4	6	24	17	53	0	19	11	11	16	20	6	23	8	22	11	11	29	14	37	32	2	20
RP11-358B23.7	1	2	3	0	1	2	0	0	0	2	103	0	0	1	2	0	0	1	1	0	1	0	0	97	1	90	2	2	0	3	1	0	0	2	1	3	1	0	4	0	10	0	2	0	0	0	0	2	11
RP11-358B23.1	1	4	0	1	3	0	0	0	0	4	17	0	5	1	1	0	0	2	0	2	0	4	0	9	2	11	0	3	0	4	1	0	0	2	1	1	0	0	0	1	1	0	0	4	0	2	2	1	6
AC067945.2	0	0	0	0	0	0	0	0	0	0	0	0	0	0	0	0	0	0	0	0	0	0	0	0	0	6	0	0	0	0	0	0	0	0	0	0	0	0	0	0	0	0	0	0	0	0	0	0	0
RP11-435O5.7	1	0	0	15	4	2	0	0	0	6	18	1	5	4	2	11	1	0	2	1	14	4	1	11	4	16	0	7	3	1	12	2	5	1	2	3	3	1	2	7	8	3	3	7	5	6	32	2	4
AC067945.4	1	5	2	3	4	2	2	2	0	1	9	0	4	2	2	0	0	2	2	1	5	3	2	7	5	42	0	0	1	1	1	1	1	2	2	3	4	2	2	3	7	5	6	0	0	4	0	0	8
RP11-149I2.4	0	0	0	0	1	0	0	0	0	0	1	0	1	0	0	0	3	0	0	5	0	0	1	0	0	0	2	0	0	1	0	0	0	0	0	0	0	0	2	0	1	0	0	0	0	0	0	0	3
LINC01023	5	38	13	25	34	14	3	25	16	92	8	22	23	32	23	3	15	16	53	27	41	64	34	2	29	12	15	42	108	76	145	9	10	19	53	29	22	27	22	39	69	26	60	37	25	34	105	7	41
TGFA-IT1	0	0	0	0	0	0	0	0	0	0	18	0	1	0	0	0	0	0	0	0	0	0	0	24	0	4	0	0	0	0	0	0	0	0	0	0	0	0	0	0	0	0	0	0	0	0	0	0	2
BRWD1-IT1	0	2	1	1	0	0	0	0	0	1	56	0	0	0	0	0	1	0	0	0	0	0	0	120	0	43	0	0	0	0	0	0	0	1	0	1	0	0	0	0	1	0	0	0	2	0	0	0	6
CTD-3214K23.1	1	2	0	0	4	6	2	0	0	1	10	0	4	5	3	1	0	1	0	9	7	1	1	14	4	0	0	2	6	10	0	1	0	0	2	5	5	3	0	1	5	1	1	4	3	9	14	1	4
RP11-126K1.9	1	1	0	0	0	1	0	0	0	0	0	0	0	0	1	1	0	0	0	1	0	0	0	0	3	9	0	0	1	2	1	0	1	0	0	0	0	0	0	1	0	0	1	0	0	0	0	0	0
RP11-268J15.5	82	103	33	183	74	127	39	43	98	22	67	25	109	35	580	13	106	192	45	739	51	29	21	36	243	99	8	130	139	152	18	6	62	24	37	43	98	51	40	24	631	41	73	80	100	78	290	68	35
LINC02205	0	0	0	0	0	0	0	0	0	0	3	0	0	0	0	0	0	0	0	0	0	0	0	0	0	0	0	0	0	0	0	0	0	0	0	0	0	0	0	0	1	0	2	0	0	1	0	1	0
RP11-567M16.6	97	54	46	68	39	29	44	41	39	99	82	136	49	51	135	48	51	86	135	56	113	104	23	55	255	137	64	34	121	95	111	27	48	46	30	138	87	44	68	33	178	22	82	146	84	114	86	29	217
LINC02207	1	0	2	4	6	5	1	1	0	0	5	1	2	1	1	0	0	7	19	3	1	0	1	34	3	9	4	2	0	2	5	1	2	1	0	4	2	0	3	0	1	2	5	0	0	1	0	0	10
LINC02206	1	0	1	0	0	0	0	0	0	3	2	0	1	0	0	0	0	0	0	1	0	0	0	0	1	0	0	0	0	0	0	0	0	0	0	0	0	0	0	0	3	0	1	0	0	1	0	0	2
LINC02201	0	0	0	0	0	0	0	0	0	0	1	0	1	0	0	0	0	0	1	1	0	2	0	23	0	0	2	2	0	0	1	0	2	0	0	1	0	0	0	0	0	0	0	0	0	0	0	0	0
LINC02200	0	0	0	0	0	0	0	0	0	0	0	0	0	0	0	0	0	0	0	0	0	0	0	0	1	0	0	0	0	0	0	0	4	0	0	0	0	0	0	0	0	0	0	0	0	0	0	0	0
LINC02203	0	0	0	0	0	0	0	0	0	0	0	0	0	0	0	0	0	0	0	0	1	0	0	0	0	0	0	0	0	0	0	0	0	0	0	0	0	0	0	0	0	0	0	0	0	0	0	0	0
LINC02202	5	7	5	7	7	10	3	13	10	10	10	2	14	7	5	0	6	7	13	10	0	9	4	10	11	0	2	7	14	10	3	3	1	4	10	6	9	3	3	1	10	4	13	11	2	13	9	4	11
AC104113.3	2	0	0	0	0	1	0	0	0	1	15	0	1	0	0	0	0	0	0	1	1	4	0	18	0	21	0	0	3	0	1	1	1	0	0	1	0	0	1	0	3	0	1	2	0	3	2	0	0
AC007652.1	0	0	0	0	0	0	0	0	0	0	0	0	0	0	0	0	0	0	0	0	0	0	0	2	0	0	0	0	0	0	0	0	0	0	0	0	0	0	0	0	0	0	0	0	0	0	0	0	0
LINC02209	0	0	0	0	0	0	0	0	0	0	0	0	0	0	0	0	0	0	0	0	0	0	0	3	0	0	1	0	0	0	0	0	0	0	0	0	0	0	0	0	0	0	0	0	0	0	0	0	0
LINC02208	0	0	0	0	0	0	0	0	0	0	0	0	0	0	0	0	0	0	0	0	1	0	0	2	0	0	0	0	1	1	0	0	0	0	2	0	0	0	0	0	1	0	0	2	0	0	1	0	0
RP11-98I9.4	51	42	26	58	52	48	19	29	8	164	158	51	56	75	46	26	16	23	29	60	171	147	25	186	124	145	25	26	93	46	221	15	50	22	22	100	67	27	27	29	36	72	50	167	50	97	104	15	139
RP11-552D8.1	0	1	1	0	0	0	0	0	0	1	1	0	0	0	0	0	0	0	0	0	1	1	0	8	0	0	0	0	0	0	0	0	0	0	0	0	0	0	0	0	1	0	0	1	0	0	2	0	1
RP3-322G13.7	5	1	0	1	15	2	1	1	3	10	4	0	2	6	11	5	2	1	3	2	10	3	0	15	16	18	0	0	4	3	2	2	2	3	0	1	0	3	1	0	11	3	2	2	7	3	7	2	4
CTD-2195M15.3	0	1	1	0	0	0	0	0	0	0	2	0	0	0	0	0	0	0	0	0	0	0	0	0	1	0	0	0	0	0	0	0	0	0	0	0	0	0	0	0	0	0	0	0	0	0	0	0	0
RP11-222N13.1	0	0	0	0	0	0	0	0	0	0	0	0	0	0	0	0	0	0	0	0	0	0	0	0	0	0	0	0	0	0	0	0	0	0	0	0	0	0	0	0	0	0	0	0	0	0	1	0	0
RP11-1078H9.5	0	0	0	0	0	1	0	0	0	0	29	0	0	1	0	0	0	0	0	1	1	0	0	26	1	21	0	0	0	1	1	0	0	0	0	0	1	1	0	0	0	0	1	0	0	0	1	1	12
CTD-2384B11.2	1	0	0	0	0	1	0	0	0	2	27	0	1	3	0	0	0	0	0	0	0	0	0	14	1	11	0	0	3	2	0	0	0	1	0	0	0	1	0	0	3	1	2	0	1	0	1	0	3
TTTY1	0	0	0	0	0	0	0	0	0	0	0	0	0	0	0	0	0	0	0	0	0	0	0	0	0	0	0	0	0	0	0	0	0	0	0	0	0	0	0	0	0	0	0	0	0	0	0	0	0
AC012501.2	0	2	0	0	2	1	0	0	0	91	20	0	0	19	9	16	0	0	0	0	1	1	0	69	0	0	0	7	7	0	0	0	0	8	20	0	0	10	0	7	0	10	0	92	17	2	25	0	4
RP11-313A24.1	0	0	0	0	0	0	0	0	0	0	31	1	0	0	0	0	0	0	1	2	0	0	1	69	0	10	0	0	2	0	0	0	0	1	0	3	2	1	0	0	0	1	0	0	1	0	1	1	2
RP11-10A14.9	1	0	1	8	0	1	0	0	0	7	9	0	7	2	0	6	0	1	2	3	12	7	1	32	4	10	1	2	0	10	0	0	0	1	5	0	13	0	3	3	7	0	1	5	9	3	3	3	8
RP11-94C24.8	7	1	6	3	5	8	4	2	2	6	43	3	4	5	12	1	4	2	0	9	4	3	1	0	14	22	2	4	3	11	1	0	1	3	2	1	6	9	3	1	13	4	7	4	5	1	27	4	0
LINC00442	0	0	0	0	0	0	0	0	0	0	0	0	0	0	0	0	0	0	0	0	1	0	0	7	0	0	0	0	0	0	0	0	0	0	0	0	0	0	0	0	0	0	0	0	0	0	0	0	0
RP11-154H17.1	0	0	0	0	0	0	0	0	0	0	0	0	0	0	0	0	0	0	0	0	0	0	0	0	0	0	0	0	0	0	0	0	0	0	0	0	0	0	0	0	0	0	0	0	0	0	0	0	0
NALT1	11	67	5	31	15	10	26	37	12	18	21	4	19	24	14	1	67	10	4	53	41	12	8	7	63	21	8	10	40	32	13	7	0	6	12	63	25	26	37	11	102	9	16	24	35	16	50	8	2
RP11-379B8.1	29	26	15	23	100	105	7	5	23	101	12	13	79	218	4	45	1	0	70	82	19	9	29	77	121	75	1	6	2	217	355	11	8	11	31	4	77	43	0	55	96	124	19	242	52	6	47	3	7
RP11-671P2.1	0	0	0	0	0	1	0	0	0	1	0	0	0	0	5	4	0	0	1	0	0	0	0	14	0	0	5	1	1	2	0	0	0	0	1	0	0	4	0	1	0	0	0	0	0	0	1	0	0
RP11-703I16.1	36	20	4	28	37	24	33	11	11	34	21	50	85	33	16	25	11	15	86	69	56	37	20	15	121	33	6	16	170	261	50	10	29	15	35	39	52	12	17	15	44	23	68	41	38	57	48	13	49
RP4-663N10.1	0	0	0	0	1	0	0	1	0	0	2	0	0	0	0	1	0	0	0	1	0	0	0	9	3	2	0	0	0	0	0	0	0	1	1	0	1	0	0	0	0	0	0	0	0	0	0	0	2
ZNF346-IT1	4	6	2	4	6	8	6	1	3	13	57	5	4	6	14	7	0	0	6	9	12	8	2	85	16	12	0	10	12	9	11	0	5	1	1	7	10	7	3	0	39	3	7	11	11	14	18	3	14
RP11-60L3.2	0	0	0	0	0	0	0	0	0	0	0	0	0	0	0	0	0	0	0	0	0	0	0	0	0	0	0	0	0	0	0	0	0	0	0	0	0	0	0	0	0	0	0	0	0	0	0	0	0
CITF22-49D8.1	0	0	0	0	0	0	0	0	2	0	0	0	0	1	0	0	0	2	0	2	2	0	0	3	0	0	0	0	0	0	0	0	0	0	0	0	0	0	0	0	0	0	1	1	0	0	0	0	0
RP11-802H3.2	0	0	0	0	0	0	0	0	0	0	0	0	0	0	0	0	0	0	0	0	0	0	0	5	0	0	0	0	0	0	0	0	0	0	0	0	0	0	0	0	0	0	0	0	0	0	0	0	0
RP11-720N19.2	0	1	0	0	1	0	0	0	0	0	15	0	1	0	0	0	0	0	0	0	0	0	0	30	0	22	0	0	0	0	0	0	0	0	0	1	0	0	1	0	0	0	0	2	0	0	0	0	11
RP11-815J21.3	0	0	2	1	0	0	0	0	0	0	164	0	0	1	0	0	0	0	0	0	0	0	0	241	0	40	0	1	0	0	0	0	0	0	0	0	0	0	0	0	0	0	0	0	0	0	1	1	33
MIR3142HG	138	55	108	125	166	133	65	16	22	92	185	44	46	24	168	91	17	22	52	282	63	79	223	605	47	201	125	39	731	81	28	34	253	28	26	78	50	139	44	97	32	174	78	158	39	102	143	41	51
RP11-426C22.4	13	15	11	2	43	5	6	49	37	19	11	1	8	12	1	3	25	25	4	31	8	7	3	100	39	40	14	3	5	9	2	2	6	0	8	4	19	3	11	5	8	18	0	15	0	42	5	4	103
RP11-426C22.7	0	2	0	1	0	0	0	0	2	3	5	0	4	8	0	3	0	1	2	1	9	2	0	23	0	0	0	0	1	1	2	0	1	2	13	0	0	4	1	4	5	3	1	9	1	4	8	0	0
RP11-426C22.6	6	1	0	0	1	0	1	0	0	0	0	0	1	0	3	1	0	0	1	26	6	0	0	9	0	3	0	0	1	3	0	0	0	0	3	1	2	2	1	2	15	2	1	3	0	1	0	0	13
RP5-991C6.4	0	1	0	0	0	0	0	0	0	0	25	0	0	0	0	0	0	0	0	0	1	0	0	86	0	0	0	0	0	0	0	0	0	0	0	0	0	1	0	0	1	0	0	0	0	1	1	0	4
FLJ31356	22	13	2	5	1	5	10	9	4	24	98	10	17	38	79	5	1	5	9	19	36	8	7	52	23	19	3	14	21	36	9	1	1	7	4	32	18	11	8	22	53	7	8	8	16	30	14	11	27
RP11-101E7.2	2	9	2	0	4	2	1	0	0	3	16	1	2	1	4	8	0	2	1	2	13	2	0	2	7	0	1	2	2	3	1	0	1	2	1	0	4	0	1	1	11	6	2	2	4	3	6	1	0
RP11-296K13.4	0	2	0	0	0	2	0	0	0	1	53	1	0	0	0	0	0	2	0	1	0	0	0	39	4	24	0	0	0	3	1	0	0	1	0	0	0	4	1	0	1	0	0	2	0	0	0	0	13
MIR3184	0	0	0	0	0	0	0	0	0	0	0	0	0	0	0	0	0	0	0	0	0	0	0	0	0	0	0	0	0	0	0	0	0	0	0	0	0	0	0	0	0	0	0	0	0	0	0	0	0
AC009005.2	154	68	22	99	182	51	26	65	57	127	47	63	47	97	27	76	113	44	421	84	168	460	30	14	110	185	138	18	308	58	390	15	66	47	205	17	50	25	42	58	235	37	98	271	26	140	185	22	54
NNT-AS1	529	435	115	198	445	347	476	98	172	749	1049	895	690	1019	325	459	51	77	528	601	876	1503	361	494	507	734	86	265	436	705	1068	94	169	165	703	40	762	139	79	174	1287	332	285	1200	489	1242	814	160	676
RP11-139H15.5	2	15	10	1	17	9	10	1	1	11	34	5	5	1	3	5	0	4	13	15	8	8	0	73	6	36	6	7	12	6	7	3	8	3	14	22	2	1	4	6	2	4	3	18	2	22	7	0	27
RP5-1044H5.1	0	0	0	0	0	0	0	0	0	1	15	0	0	0	0	0	0	0	0	2	1	0	0	17	0	0	0	0	0	1	0	0	0	0	0	0	1	1	0	0	0	1	0	0	0	2	1	0	1
WSPAR	0	0	0	0	0	0	0	0	0	0	1	0	0	0	0	0	0	0	0	0	0	0	0	0	0	0	0	0	0	0	0	0	0	0	0	0	0	0	0	0	0	0	0	0	0	0	0	1	0
RP1-158P9.1	0	0	0	0	0	0	0	0	0	0	6	0	0	0	0	0	0	0	0	0	0	0	0	0	1	5	0	0	0	1	0	0	0	1	0	0	0	0	0	0	0	0	0	0	0	0	0	0	0
RP11-321M21.1	0	0	0	0	0	0	0	0	0	0	2	0	0	0	0	0	0	0	0	0	0	0	0	2	0	0	0	0	0	0	0	0	0	0	0	0	0	0	0	0	0	0	0	0	0	0	0	0	0
RP11-321M21.3	0	0	0	0	0	0	0	0	0	0	0	0	0	0	0	0	0	0	0	0	0	0	0	6	0	0	0	0	0	0	0	0	0	0	0	0	0	0	0	0	0	0	0	0	0	0	0	0	0
RP11-321M21.4	0	0	0	1	0	0	0	0	0	0	0	0	0	0	0	0	0	0	1	0	0	0	0	0	0	0	0	0	1	0	0	0	0	0	0	0	0	0	0	0	0	0	0	0	0	0	1	0	0
RP11-244F12.2	0	0	0	0	0	0	0	0	0	0	0	0	0	0	0	0	0	0	0	0	0	0	0	0	0	0	0	0	0	0	0	0	0	0	0	0	0	0	0	0	0	0	0	0	0	0	0	0	0
RP11-256P1.1	0	0	0	0	0	0	0	0	0	0	0	0	0	0	0	0	0	0	0	0	0	0	0	0	0	0	0	0	0	0	0	0	0	0	0	0	0	0	0	0	0	0	0	0	0	0	0	0	0
RP1-102E24.10	24	37	28	25	13	17	34	13	5	19	66	7	14	17	28	19	8	4	34	29	36	3	4	31	21	73	11	12	87	13	5	15	15	17	28	23	33	14	4	17	58	16	64	26	17	16	29	13	14
TXNDC12-AS1	1	2	0	0	1	1	0	0	0	1	72	0	2	0	3	1	0	1	0	0	2	0	0	19	1	33	0	2	1	1	0	0	0	1	0	1	0	1	2	0	1	0	0	0	2	1	1	1	11
AGAP11	0	1	2	0	1	2	0	0	3	0	3	0	0	0	3	0	0	0	0	6	4	3	0	3	1	0	0	0	0	5	0	0	0	0	0	0	0	0	0	0	15	1	2	1	1	2	2	1	1
C8orf49	0	0	0	0	0	0	22	0	0	0	0	0	20	0	0	0	0	0	0	0	0	0	0	2	0	0	0	0	43	0	0	1	0	0	1	0	0	0	5	0	0	0	0	0	0	30	0	0	11
RP11-398J5.1	0	0	0	0	3	0	0	0	0	3	1	1	0	2	1	0	0	0	1	3	0	0	0	1	0	8	8	0	2	0	0	0	21	0	0	3	0	3	14	3	3	0	0	0	0	0	0	0	0
RP11-710F7.3	6	7	0	2	0	1	0	0	0	2	24	3	2	2	3	0	1	0	0	2	4	3	0	28	4	10	1	1	7	0	1	0	0	0	3	1	2	0	1	1	1	1	0	4	0	2	10	1	0
RP11-476H20.1	0	0	0	0	0	0	0	0	0	0	3	0	0	0	0	0	0	0	0	0	0	0	0	0	0	0	0	0	0	0	1	0	0	0	0	0	0	0	0	0	0	0	0	0	0	0	0	0	0
AC004862.6	0	0	0	0	0	0	0	0	0	0	11	0	0	0	0	0	0	0	0	0	0	0	0	33	0	0	0	0	0	0	0	0	0	0	0	0	0	0	0	0	0	0	0	0	0	0	0	0	0
RP11-269G24.4	2	8	0	0	1	1	2	0	0	5	6	20	3	2	0	0	0	1	2	4	0	0	0	7	1	5	1	0	3	3	0	0	2	0	2	8	2	0	1	0	3	0	4	4	1	5	8	2	5
CTC-455F18.1	15	59	3	0	1	0	1	0	2	4	0	2	1	2	61	0	0	4	3	539	2	0	0	3	3	0	0	0	2	5	50	0	0	5	1	1	6	4	1	12	19	2	1	0	0	0	0	1	2
RP11-452B18.2	0	0	0	0	0	0	0	0	0	0	0	0	0	0	0	0	0	0	0	0	0	0	0	7	0	0	0	0	0	0	0	0	0	0	0	0	0	0	0	0	0	0	0	0	0	0	0	0	0
RP11-498E2.9	0	5	1	0	2	2	1	2	2	0	4	1	2	2	0	1	1	0	2	0	0	0	0	19	1	0	1	0	4	6	1	0	1	1	0	0	2	1	0	2	2	2	7	4	1	2	3	0	5
RP11-586K12.4	0	0	0	0	0	0	0	0	0	0	0	0	0	0	0	0	0	0	0	0	0	0	0	0	0	0	0	0	0	0	0	0	0	0	0	0	0	0	0	0	0	0	0	0	0	0	0	0	0
RP5-1051H14.2	0	0	0	0	0	0	1	0	0	0	1	0	0	0	0	0	0	0	0	0	0	0	0	0	0	0	0	0	0	0	0	0	0	0	0	8	0	0	0	0	0	0	0	0	0	0	0	0	0
CTD-2017F17.2	19	16	8	14	11	32	49	3	0	14	14	6	6	38	58	62	0	3	13	15	21	56	10	15	15	6	3	13	65	31	18	4	4	29	25	4	11	15	11	9	22	18	14	10	12	113	141	18	1
AC006369.2	0	5	2	0	5	2	2	1	0	0	5	0	1	0	0	0	0	0	2	4	2	0	2	0	3	1	0	0	2	1	0	0	1	0	1	1	0	2	2	1	4	2	2	1	0	3	0	0	0
RP11-671C19.2	0	0	0	0	0	0	0	0	0	0	0	0	0	0	0	0	0	0	0	0	0	0	0	3	0	0	0	0	0	0	0	6	0	0	0	0	0	0	0	0	0	0	0	0	0	0	0	0	0
GLIS2-AS1	4	2	0	0	5	0	0	2	0	11	8	0	3	10	0	1	8	0	2	2	1	3	2	6	3	9	1	0	8	3	0	0	0	0	5	0	3	1	0	5	17	1	0	9	5	9	18	0	2
RP11-805F19.1	0	0	0	0	0	0	0	0	0	0	0	0	0	0	0	0	0	0	0	0	0	0	0	4	0	0	0	0	0	0	0	0	0	0	0	0	0	0	0	0	0	0	0	0	0	1	0	0	0
AC005954.3	1	8	4	3	4	3	1	5	0	1	2	2	2	3	1	0	1	0	1	0	3	4	1	6	4	8	3	2	2	1	1	0	0	5	0	0	1	0	0	0	3	1	0	5	4	4	3	1	5
RP11-148O21.4	0	0	1	0	0	2	0	1	1	0	0	0	0	1	0	0	0	0	1	2	0	0	0	0	0	0	0	0	0	0	0	0	0	0	0	0	0	0	0	2	0	2	0	0	0	1	0	0	0
PTPRVP	0	27	3	43	6	7	2	6	3	16	20	0	34	6	9	0	11	8	1	8	32	1	2	17	26	5	1	0	65	4	1	2	3	4	1	16	6	37	7	10	113	15	20	6	6	5	17	2	6
RP11-148O21.6	0	0	1	0	0	0	0	0	0	0	1	0	0	0	0	0	0	0	0	0	0	0	0	2	0	0	0	0	0	0	0	0	0	0	0	0	0	3	0	0	1	0	1	0	0	0	0	0	0
RP11-433J20.1	0	0	0	0	0	1	0	0	2	0	0	0	0	2	0	0	0	0	0	0	0	0	0	10	0	0	0	0	0	0	0	0	0	0	0	3	0	0	0	0	0	0	4	0	0	1	2	0	1
RP11-433J20.2	0	0	0	0	0	0	0	0	0	0	0	0	0	0	0	0	0	0	0	0	0	0	0	2	0	0	0	0	0	0	0	0	0	0	0	0	0	0	1	0	0	0	0	0	0	0	0	0	0
RP11-332H17.1	0	0	0	0	0	0	0	0	0	0	15	0	0	0	0	0	0	0	0	0	0	0	0	30	0	3	0	0	0	0	1	0	0	0	0	0	0	0	0	0	0	0	0	0	0	1	0	0	6
AC008697.1	0	3	1	0	2	0	0	1	0	1	4	0	0	0	0	1	0	0	0	0	0	5	4	13	0	2	1	1	0	0	0	1	1	0	0	1	0	1	0	0	6	0	0	2	0	0	0	0	0
RP11-626E13.1	4	1	0	0	1	0	1	0	0	0	23	0	4	3	0	2	1	1	1	3	0	0	0	47	2	0	1	0	0	4	0	0	0	1	1	1	2	2	0	0	1	0	2	4	1	0	0	0	10
RP11-231E6.1	1	12	0	13	0	5	1	63	2	0	5	38	40	97	2	5	0	7	22	1	52	14	1	17	273	41	13	2	53	149	0	21	9	2	0	1	88	51	19	17	4	50	36	1	22	2	18	2	20
CTD-3060P21.1	4	8	2	0	1	6	6	3	1	0	19	3	2	0	0	1	0	1	1	13	1	0	1	81	1	0	1	1	0	6	1	0	0	0	1	0	1	1	6	0	6	0	2	0	0	0	0	2	7
B3GALT5-AS1	12	4	24	16	7	9	39	3	4	0	3	38	9	4	3	1	1	2	28	12	1	1	0	10	21	0	3	4	0	4	45	0	0	2	2	0	11	13	0	4	13	75	16	7	0	10	2	79	17
CTC-218B8.3	0	0	1	0	0	1	1	0	0	0	45	1	0	0	0	1	0	1	0	0	0	0	0	29	0	5	0	1	1	1	0	0	0	0	0	0	0	0	3	0	1	0	0	0	0	0	0	0	4
CTC-575I10.1	1	0	0	0	0	1	0	0	0	0	32	1	0	1	0	0	0	2	3	1	2	0	2	10	2	3	0	0	4	1	0	0	0	0	0	0	0	0	0	1	0	0	0	0	0	1	0	0	1
FAM230B	0	0	0	0	0	0	0	0	0	0	0	0	0	0	0	0	0	0	0	0	0	0	0	3	0	0	0	0	0	0	0	0	0	0	0	0	0	0	0	0	0	0	0	0	0	0	0	0	0
FAM230C	0	0	0	0	0	0	0	0	0	0	0	0	0	0	0	0	0	0	0	0	0	0	0	4	1	0	0	0	79	0	0	0	0	0	0	0	0	0	0	0	0	0	0	0	0	0	0	0	0
RNF185-AS1	0	0	0	0	0	0	0	0	0	0	0	0	0	0	0	0	0	0	0	0	0	0	0	0	0	0	0	0	0	0	0	0	0	0	0	0	0	0	0	0	0	0	0	0	0	0	0	0	0
RP11-325F22.2	9	7	11	8	16	8	1	4	5	5	15	3	10	5	8	2	1	6	45	29	10	1	2	18	11	16	1	0	5	3	292	0	1	1	2	21	4	8	14	7	6	8	69	0	0	9	7	2	37
RP11-215P8.4	0	31	2	0	5	1	1	2	0	0	1	0	0	0	1	1	0	0	0	0	2	1	0	0	20	0	0	0	1	6	0	0	0	0	8	0	0	0	0	0	0	0	1	1	0	2	4	0	0
RP13-297E16.4	2	16	3	2	3	0	5	5	1	0	12	0	2	1	8	0	0	3	2	8	0	2	1	26	4	6	0	0	5	5	1	0	0	0	0	2	2	4	7	3	17	10	14	0	0	2	1	1	11
RP13-297E16.5	0	1	0	0	0	0	0	5	3	0	2	0	0	0	0	0	0	0	0	0	0	0	0	9	0	3	0	0	0	0	0	0	0	0	0	0	0	0	0	0	0	1	0	0	0	0	0	0	0
SALRNA3	0	0	0	0	2	0	0	1	0	1	5	0	1	0	0	0	0	0	0	1	2	0	0	4	0	0	0	0	1	0	0	0	0	0	1	0	2	0	0	0	0	0	1	0	0	0	0	0	0
RP11-680H20.2	2	3	3	1	0	0	0	0	0	2	9	0	0	3	6	0	0	0	1	2	6	0	0	8	1	1	2	0	3	0	2	0	0	1	1	0	1	0	0	0	0	3	1	4	2	3	2	0	2
HPYR1	1	0	0	0	0	0	0	0	0	1	2	0	1	0	0	0	0	0	1	0	0	0	0	4	0	0	0	0	0	0	3	0	0	0	0	0	0	0	0	0	2	0	0	0	0	0	0	0	0
CLYBL-AS2	0	0	0	3	1	1	0	0	0	1	52	0	1	0	1	0	0	0	0	0	2	0	0	78	2	10	0	1	1	0	0	0	0	0	1	1	1	0	1	0	3	0	1	0	1	2	0	0	0
RP5-998N21.4	2	2	2	0	1	0	2	2	0	0	7	0	3	1	2	0	0	3	0	4	1	1	0	26	2	4	0	0	1	0	0	0	0	0	1	1	1	0	2	2	1	0	0	1	0	4	0	1	13
RP5-998N21.7	0	0	0	0	1	0	0	0	0	0	0	0	0	0	0	0	0	0	0	0	0	0	0	0	0	0	0	0	0	0	0	0	0	0	0	0	0	0	0	0	0	0	0	0	0	0	0	0	5
CLYBL-AS1	0	0	0	1	0	1	0	0	0	0	62	0	0	0	0	0	0	0	0	0	1	0	0	25	0	0	0	0	0	0	0	0	0	0	0	0	0	0	1	0	1	0	0	0	0	0	0	0	1
RP11-571L19.7	0	0	0	0	1	0	0	0	0	0	2	0	0	1	0	0	0	0	0	1	1	0	0	3	0	0	0	0	0	1	0	0	0	0	0	0	0	1	0	0	0	1	0	0	2	1	0	0	0
AC113189.5	117	254	62	43	105	33	47	56	89	84	35	48	79	102	30	21	74	93	118	225	194	145	43	20	215	69	48	33	869	109	220	26	78	42	70	255	98	149	63	74	135	48	112	225	47	87	135	20	106
AC105393.2	0	0	0	0	0	0	0	0	1	0	2	0	0	0	0	0	0	0	0	0	0	0	0	8	0	0	0	0	0	0	0	4	0	0	0	0	0	0	0	0	0	0	0	0	0	0	0	0	0
AC105393.1	0	0	0	0	0	0	0	0	0	0	2	0	0	0	0	0	0	0	0	0	0	0	0	3	0	0	0	0	0	0	0	0	0	0	1	0	0	0	0	0	0	0	0	0	0	0	0	0	0
RP11-571L19.8	18	20	5	19	25	9	48	0	14	41	121	17	47	33	38	20	3	9	34	21	45	46	13	67	35	103	2	16	37	68	22	7	24	11	53	18	35	6	34	11	14	14	33	30	53	29	42	10	44
CTD-2329C7.2	0	0	0	0	0	0	0	0	0	0	3	0	0	0	0	0	0	0	0	0	0	0	0	0	0	0	0	0	0	0	0	0	0	0	1	0	0	0	0	0	0	0	0	0	0	0	0	0	0
AC010976.2	30	36	42	45	56	34	31	23	2	36	677	13	35	24	73	41	11	14	32	27	69	35	3	684	92	248	7	40	70	38	10	17	14	16	45	24	25	17	26	23	163	16	19	43	23	63	45	19	105
AC093159.1	3	2	0	2	0	1	0	0	2	1	2	1	1	0	1	0	0	0	2	0	1	0	1	1	5	0	1	4	0	1	0	0	3	0	0	0	2	0	0	0	1	0	4	1	2	0	3	1	0
RP11-182J1.10	0	0	0	0	0	0	0	0	0	0	0	0	0	0	0	0	0	0	0	0	0	0	0	0	0	0	0	0	0	0	0	0	0	0	0	0	0	0	0	0	0	0	0	0	0	0	0	0	0
RP11-182J1.13	0	1	0	0	3	0	0	0	0	1	0	0	2	2	3	0	1	1	0	0	2	0	0	3	4	0	0	0	5	1	0	0	0	0	1	0	7	0	0	0	22	0	1	0	0	0	1	0	0
RP11-420B22.1	0	0	0	0	0	0	2	0	0	0	43	0	0	0	0	0	0	0	0	0	0	0	0	90	0	16	0	0	0	0	0	0	0	0	0	0	1	4	0	0	0	0	1	0	0	0	1	1	14
RP11-354E11.2	0	4	0	5	5	10	4	0	1	1	7	1	6	1	9	1	1	10	30	1	2	2	9	22	7	7	3	0	1	2	4	1	0	2	0	6	7	5	2	8	34	9	31	1	5	7	0	1	22
RP11-182J1.18	4	2	1	0	4	3	2	2	0	2	3	0	2	5	0	0	0	2	4	5	0	7	1	6	5	1	1	0	6	2	0	0	0	1	1	4	0	0	2	1	2	1	5	2	3	4	2	0	7
RP11-227B21.2	0	0	0	0	0	0	0	0	0	0	0	0	0	0	0	0	0	0	0	0	0	0	0	0	0	0	0	0	0	0	0	0	0	0	0	0	0	0	0	0	0	0	0	0	0	0	0	0	0
RP11-1143G9.4	0	0	0	0	0	0	0	0	0	0	0	0	0	0	0	0	0	0	0	0	0	0	0	0	0	0	0	0	0	0	0	0	0	0	0	0	0	0	0	0	0	0	0	0	0	0	0	0	0
RSF1-IT1	0	2	0	0	2	2	1	0	0	1	44	0	0	2	1	1	0	1	1	1	1	6	0	74	0	35	1	1	2	3	19	0	2	1	0	1	0	0	1	1	4	1	1	4	0	2	0	0	21
TFAP2A-AS1	41	36	77	25	14	33	31	6	5	24	0	16	3	6	42	5	11	21	38	23	23	6	3	2	35	105	5	0	117	5	156	10	103	19	7	82	15	2	207	27	98	10	9	3	2	29	11	0	11
COL5A1-AS1	0	3	0	0	0	3	1	0	0	0	2	0	0	2	0	1	0	0	2	0	0	0	0	48	2	0	0	0	1	0	0	0	0	0	0	0	0	0	3	0	0	0	0	1	0	0	0	0	5
AC159540.2	2	0	0	1	0	1	0	0	1	0	0	1	0	0	0	0	0	0	0	0	0	0	0	1	0	0	0	0	0	0	0	0	3	0	0	0	2	0	0	0	0	0	0	0	0	0	0	0	0
RP1-253P7.4	30	28	12	3	23	13	9	3	5	11	93	6	13	6	13	7	5	18	22	13	29	7	1	87	44	60	2	9	26	17	8	1	4	10	3	5	24	10	25	6	68	6	14	12	1	9	4	6	36
RP11-981G7.3	1	0	0	0	1	3	0	0	0	1	8	0	0	0	0	0	0	0	0	1	0	0	0	1	0	3	0	1	1	0	1	0	0	1	0	0	0	1	0	0	0	2	0	1	0	0	0	0	7
RP11-252K23.2	6	9	6	5	5	12	5	16	4	24	37	11	12	13	4	14	3	4	3	7	5	6	4	76	5	31	11	4	12	14	16	2	5	3	2	25	13	19	6	10	14	4	6	4	19	2	4	8	15
RP1-253P7.1	0	0	0	0	0	0	0	0	0	0	0	0	0	0	0	0	0	0	0	0	0	0	0	0	0	0	0	0	0	0	0	0	0	0	0	0	0	0	0	0	0	0	0	0	0	0	0	0	0
RP5-947P14.1	0	0	0	0	0	0	0	0	0	0	0	0	0	0	0	0	0	0	0	0	0	0	0	1	0	0	0	0	0	0	0	0	0	0	0	0	0	0	0	0	0	0	0	0	0	0	0	0	0
RP11-385D13.3	1	0	0	0	4	1	3	0	0	0	47	0	0	2	1	2	0	0	1	3	0	1	0	36	1	14	0	0	0	3	2	0	0	0	0	0	0	2	1	0	5	1	2	0	0	1	0	0	15
RP11-103J17.2	0	0	0	0	3	3	0	0	0	3	1	0	0	2	0	2	0	0	1	0	0	0	1	3	2	4	0	0	1	2	0	0	0	1	0	0	2	6	0	2	0	0	24	1	0	1	4	2	0
RP5-963E22.6	7	5	1	10	12	2	4	1	3	13	2	6	28	13	8	0	2	1	11	38	12	5	4	0	22	0	3	7	9	36	14	1	2	3	20	5	11	6	1	12	12	13	6	9	7	32	21	0	6
RP5-963E22.5	0	0	0	2	0	0	0	0	0	1	3	0	0	0	0	0	0	0	1	0	2	0	0	0	0	1	1	0	0	0	0	0	0	0	1	0	1	0	0	0	0	0	0	0	0	0	1	0	0
RP5-963E22.4	3	0	0	3	7	0	0	1	0	2	1	1	0	1	2	0	1	1	1	1	3	0	0	0	0	0	2	0	3	2	0	0	0	2	0	0	1	0	1	1	1	3	0	2	0	7	8	1	0
RP11-386M24.6	40	1	9	6	2	5	52	1	1	2	29	35	9	1	1	1	4	1	11	25	5	10	1	298	5	2	2	3	152	11	13	0	0	2	5	9	2	11	2	3	14	0	22	7	0	11	3	11	66
CTD-2252P21.1	0	0	0	0	1	0	0	0	0	0	4	0	1	0	1	0	0	1	0	0	0	0	0	8	0	0	0	0	0	0	0	0	1	0	3	0	0	0	1	0	0	0	2	0	0	1	0	1	0
RP11-439C15.5	4	0	7	7	12	6	8	0	0	2	28	1	1	4	3	3	1	6	8	1	8	6	5	12	7	3	0	2	3	6	2	1	1	1	0	16	3	3	3	1	12	1	4	1	4	2	13	3	4
RP11-386M24.3	7	0	1	1	2	0	7	0	0	0	25	5	2	0	1	1	1	0	0	7	2	1	0	170	3	0	0	0	48	0	1	0	0	0	1	0	1	2	0	1	7	0	10	1	0	1	0	0	36
CH507-513H4.1	31	22	9	10	10	3	15	2	0	20	2	16	5	17	14	13	20	7	39	13	27	14	3	5	31	46	7	5	39	10	59	7	17	18	14	33	45	21	18	3	76	8	36	36	49	62	28	6	25
AF121898.3	0	0	0	0	0	0	0	0	0	0	4	0	0	0	0	0	0	0	0	0	0	0	0	14	0	0	0	0	0	1	0	0	0	0	0	0	0	0	0	0	0	0	0	0	0	0	0	0	0
RP11-344B2.2	0	0	0	0	0	0	0	0	0	0	7	0	0	0	0	0	0	0	0	1	0	0	0	10	0	0	0	0	0	0	0	0	0	0	0	0	0	0	0	0	0	0	0	0	0	0	0	0	0
WASIR1	0	0	0	2	2	0	0	0	0	0	0	2	0	0	0	0	0	0	0	0	0	3	0	1	0	0	0	0	0	1	0	2	0	0	0	4	0	3	0	0	12	0	0	0	0	5	0	0	0
WASIR2	0	23	1	0	21	1	4	6	4	17	3	1	1	7	2	4	3	3	0	38	17	15	0	3	12	0	5	1	41	23	11	2	0	2	11	14	10	7	5	12	18	3	1	7	1	10	1	0	11
RP11-2F20.1	0	0	0	0	0	0	0	0	0	0	1	0	0	0	0	0	0	0	0	0	0	0	0	3	0	0	0	0	0	0	0	0	0	0	0	0	0	0	0	0	0	0	0	0	0	0	0	0	0
AC022154.7	10	12	2	6	6	0	1	0	0	7	19	3	10	4	4	1	0	2	5	4	4	7	2	20	8	28	0	7	9	7	4	0	1	6	4	2	3	2	3	0	13	3	5	2	1	2	6	1	6
KB-1471A8.1	1	3	1	4	4	2	3	0	1	10	6	0	20	5	3	3	8	1	9	9	10	3	1	7	3	13	7	0	2	7	5	0	5	2	1	11	3	0	1	4	19	3	4	9	2	14	8	2	4
RP11-181E10.3	4	5	0	2	6	5	2	1	1	4	70	0	2	4	5	5	1	1	5	1	4	2	0	138	7	3	0	1	3	2	2	1	0	3	4	0	15	1	4	0	7	1	0	3	0	6	5	3	37
RP11-54A9.1	0	7	1	0	7	0	2	5	1	4	2	0	8	5	4	0	1	1	8	4	0	3	1	0	3	0	1	0	5	1	1	0	0	0	4	1	11	0	2	5	2	4	3	5	1	4	6	0	15
RP11-335E6.3	1	0	0	0	1	0	0	0	0	0	0	0	0	0	0	0	0	0	0	0	0	0	0	1	0	0	0	0	0	0	0	0	1	0	0	0	0	0	1	0	0	0	0	0	0	0	0	0	0
RP11-335E6.2	0	0	0	0	0	0	0	0	0	0	0	0	0	0	0	0	0	0	0	0	0	0	0	4	0	0	0	0	0	0	0	0	0	0	0	0	0	0	0	0	0	0	0	0	0	0	1	0	0
RP11-20E24.1	2	5	1	3	9	2	3	1	3	7	18	2	10	16	2	0	2	2	7	8	18	19	0	4	1	10	1	2	5	8	8	0	2	0	9	2	4	0	1	0	3	2	3	7	6	18	8	1	3
RP11-355E10.1	0	0	0	0	0	0	0	0	0	0	0	0	0	0	0	0	0	0	0	0	0	0	0	9	0	0	0	0	0	0	0	0	0	0	0	0	0	0	0	0	0	1	0	0	0	0	0	0	5
CSE1L-AS1	0	0	0	2	0	1	0	0	0	4	10	1	3	1	0	0	0	0	2	1	2	1	0	0	1	2	0	0	1	2	1	0	0	0	1	3	0	1	0	0	1	1	1	0	0	2	2	0	2
MZF1-AS1	89	97	38	43	54	17	32	32	29	49	72	33	85	72	91	24	18	37	84	66	115	37	9	41	131	109	60	19	162	85	80	6	102	31	46	48	43	22	121	24	235	24	66	90	11	61	87	13	46
CTB-129O4.1	15	36	10	24	20	12	18	13	10	25	18	12	23	34	41	23	8	7	16	19	34	31	6	1	60	18	2	16	26	20	48	4	7	15	17	25	23	13	22	5	94	8	14	34	9	52	55	9	7
RP11-335O4.1	0	0	0	0	0	0	0	0	0	0	1	0	0	0	0	0	0	0	0	0	1	0	0	7	0	0	0	0	0	0	0	0	0	0	0	0	1	0	0	0	0	0	0	0	0	0	0	0	0
RP11-215P8.3	8	10	5	1	2	6	1	3	2	10	42	2	16	6	8	4	6	1	7	8	19	10	1	30	8	24	2	7	7	15	12	8	3	3	5	6	14	0	7	6	8	3	5	6	9	13	5	1	10
RP11-452C13.1	1	11	3	7	2	1	0	3	1	1	57	1	7	2	0	2	0	1	2	4	0	0	0	20	5	0	0	2	1	2	5	1	0	0	0	1	9	3	0	2	2	1	7	1	0	9	4	1	5
RP5-1125N11.1	0	0	0	0	0	0	0	0	0	0	0	0	0	0	0	0	0	0	0	0	0	0	0	0	0	0	0	0	0	0	0	0	0	0	0	0	0	0	0	0	0	0	0	0	0	0	0	0	0
LA16c-23H5.4	0	0	0	0	0	0	0	0	0	0	0	0	0	0	0	0	0	0	0	0	0	0	0	0	0	0	0	0	0	0	0	0	0	0	0	0	0	0	0	0	0	0	0	0	0	0	0	0	0
CYP4A22-AS1	13	4	2	15	7	7	10	7	9	32	9	7	32	21	13	10	5	1	12	27	31	11	3	6	19	8	8	6	35	26	14	5	6	0	20	12	12	11	8	4	46	1	1	16	6	38	30	5	5
RP11-555H7.2	0	0	0	0	0	0	0	0	0	0	0	0	0	0	0	0	0	0	0	0	0	0	0	1	0	0	0	0	0	0	0	0	0	0	0	0	0	0	0	0	0	0	0	0	0	0	0	0	0
CTD-2139B15.2	0	0	1	0	0	0	0	0	0	0	0	0	0	0	0	0	0	0	0	0	0	0	0	0	0	0	0	0	0	0	0	0	0	0	0	0	0	0	0	0	0	0	0	0	0	0	0	0	0
RP11-181K12.2	0	13	2	5	1	1	1	0	0	2	39	1	0	1	0	2	1	1	0	2	0	0	0	27	3	0	0	9	0	5	1	0	1	4	0	0	0	2	5	2	3	1	1	0	1	0	2	0	11
RP11-169F17.1	0	5	0	0	1	1	2	2	0	0	2	0	1	2	0	0	182	0	0	0	0	0	1	33	256	5	0	0	0	0	0	0	0	0	7	0	0	8	1	0	1	1	1	4	0	0	2	0	0
LINC01079	5	1	2	7	4	3	0	0	0	11	3	24	9	1	6	0	0	1	5	0	7	10	0	6	3	0	0	0	91	9	7	0	2	0	7	20	0	1	1	6	10	0	3	0	1	11	1	2	26
CTD-2139B15.5	0	0	0	0	0	0	0	0	0	0	0	0	0	0	0	0	0	0	0	0	0	0	0	2	0	0	0	0	0	0	0	0	0	0	1	0	0	0	0	0	0	0	0	0	0	0	0	0	0
RP11-285G1.2	0	0	0	0	0	0	0	0	0	0	15	0	1	0	0	0	0	0	0	1	1	0	0	25	1	7	0	0	0	1	0	0	0	0	0	0	0	0	0	0	4	0	2	1	1	0	4	0	2
RP11-462G22.2	0	0	0	0	0	0	0	1	0	0	1	0	0	5	0	0	0	0	0	0	7	0	0	0	0	0	0	0	6	0	0	0	0	0	0	0	10	0	0	0	0	0	0	0	1	0	1	0	0
LINC02078	0	1	0	0	0	4	0	1	3	1	2	2	1	1	0	0	0	0	1	3	1	0	0	13	3	0	0	0	0	0	3	0	0	0	0	0	0	0	6	0	16	0	3	0	0	2	3	1	3
LINC02079	0	0	0	0	0	0	0	0	0	0	0	0	0	0	0	0	0	0	0	0	0	0	0	0	0	0	0	0	0	0	0	0	0	0	0	0	0	0	0	0	0	0	0	0	0	0	0	0	0
LINC02076	0	0	0	1	3	0	0	0	0	1	0	0	0	0	0	0	0	2	1	0	0	2	0	3	2	0	0	0	1	1	0	0	0	0	1	0	1	1	0	2	1	2	0	4	1	2	9	1	0
LINC02077	0	0	0	0	0	0	0	0	1	0	0	0	0	0	0	0	0	0	0	0	0	0	0	3	0	0	0	0	0	0	0	0	0	0	0	0	0	0	0	0	0	0	0	0	0	0	0	0	0
RP11-257I8.2	0	0	0	0	0	0	0	0	0	0	1	0	0	0	0	0	0	0	0	0	0	0	0	0	0	0	0	0	0	0	0	0	0	0	0	0	0	0	0	0	0	0	0	0	0	0	0	0	0
RP11-285G1.9	0	0	0	2	1	0	1	2	0	2	21	0	0	0	2	1	0	0	1	1	0	1	2	15	5	4	2	0	0	1	0	0	0	1	0	1	1	0	2	0	6	1	8	4	0	1	0	0	0
LINC02072	0	0	0	0	0	0	0	0	0	0	4	0	0	0	0	0	0	0	0	1	1	0	0	2	1	0	0	0	0	0	0	0	0	0	0	0	0	0	0	0	0	0	0	0	0	0	0	0	0
LINC02073	3	6	5	0	4	0	1	3	0	0	7	0	4	2	0	2	0	1	3	16	0	2	4	12	5	22	2	3	1	4	5	5	2	0	2	0	5	1	5	1	6	9	0	3	0	19	2	0	6
LINC02070	0	0	0	0	0	0	0	0	0	0	2	0	0	0	0	0	0	0	0	0	0	0	0	5	0	0	0	0	0	0	0	0	0	0	0	0	0	0	0	0	0	0	0	0	0	0	0	0	0
TTTY21B	0	0	0	0	0	0	0	0	0	0	0	0	0	0	0	0	0	0	0	0	0	0	0	0	0	0	0	0	0	0	0	0	0	0	0	0	0	0	0	0	0	0	0	0	0	0	0	0	0
RP11-379K17.12	0	0	0	0	0	0	0	0	0	0	0	0	0	0	0	0	0	0	0	0	0	0	0	0	0	0	0	0	0	0	0	0	0	0	0	0	0	0	0	0	0	0	0	0	0	0	0	0	0
AC026202.3	6	5	8	5	10	4	2	3	0	3	88	4	5	1	2	3	0	7	17	4	3	2	1	86	9	24	1	3	22	5	5	3	2	3	2	7	10	2	1	7	8	4	20	2	2	4	3	1	18
AC026202.5	0	0	0	0	0	0	0	0	0	0	0	0	0	0	0	0	0	1	0	0	0	0	0	0	0	0	0	0	0	0	0	0	0	0	0	0	0	0	0	0	0	0	0	0	0	0	0	0	0
RP5-998N21.10	2	7	0	0	3	0	0	1	2	4	0	0	2	1	1	0	0	1	2	1	5	0	0	0	1	0	0	0	1	0	0	0	0	0	0	0	1	0	0	0	0	0	7	0	1	1	1	0	17
RP1-56J10.8	0	1	0	0	2	1	0	1	0	0	1	0	1	2	0	1	0	1	0	0	1	0	0	4	0	0	0	0	0	1	1	0	0	0	1	0	0	0	0	0	0	0	0	0	0	0	0	0	2
RP11-67H2.1	0	0	0	0	0	0	0	0	0	0	0	0	0	0	0	0	0	0	0	0	0	0	0	6	0	0	0	0	0	0	0	0	0	0	0	0	0	0	0	0	0	0	0	0	0	0	0	0	0
RP11-259K5.1	0	0	0	0	1	0	0	1	0	0	1	0	0	0	0	0	0	0	0	0	0	0	0	0	1	0	0	0	0	0	0	0	0	0	0	0	2	0	0	0	0	0	0	0	0	0	0	0	0
AC009404.2	121	106	46	36	111	32	95	28	25	134	134	20	87	69	95	56	24	21	77	57	103	164	9	227	152	263	18	46	152	123	49	7	50	39	131	49	46	28	20	24	451	51	21	145	3	139	172	47	50
RP11-259K5.2	35	45	26	23	27	24	17	10	28	107	162	17	103	43	47	17	14	22	30	56	42	33	18	49	76	121	14	28	27	82	28	12	9	8	53	41	59	31	21	32	80	15	69	36	32	124	90	12	106
RP11-123O1.1	0	0	0	0	0	0	0	0	3	0	0	0	0	0	0	0	0	0	0	0	0	0	0	5	0	1	0	0	0	0	0	0	0	0	0	0	0	0	0	0	0	0	0	0	0	0	0	0	0
LL09NC01-139C3.1	1	2	1	0	10	1	2	0	1	11	5	0	4	5	0	2	0	1	4	3	7	8	1	3	14	6	2	2	3	5	12	0	4	0	1	3	3	3	1	0	9	1	1	5	2	7	8	1	4
LINC01070	0	0	0	0	0	1	0	2	3	0	4	0	0	0	0	0	9	0	0	0	0	0	0	14	0	0	0	0	0	0	0	0	0	0	0	1	0	0	0	0	0	0	0	0	0	1	0	0	0
RP11-328K15.1	0	0	0	0	0	0	0	0	0	0	0	0	0	0	0	0	0	0	0	0	0	0	0	0	0	0	0	0	0	0	0	0	0	0	0	0	0	0	0	0	0	0	0	0	0	0	0	0	0
AC073343.13	5	1	2	3	5	1	0	0	1	10	10	0	11	4	1	0	0	1	4	1	14	4	0	16	6	5	1	1	3	14	1	0	4	2	2	1	6	0	1	0	5	3	6	8	2	17	10	2	8
TTC21B-AS1	1	2	0	1	0	0	0	2	0	1	101	0	3	0	2	0	0	1	1	0	2	0	0	69	3	39	0	0	0	1	0	0	0	0	1	0	0	1	0	0	4	0	1	1	0	1	3	1	27
AC007620.3	0	0	0	0	0	0	0	0	0	0	0	0	0	0	0	0	0	0	0	0	0	0	0	0	0	0	0	0	0	0	0	0	0	0	0	0	0	0	0	0	0	0	0	0	0	0	0	0	0
RP11-479O16.1	0	0	0	0	0	0	0	0	0	1	0	0	0	0	0	0	0	0	0	1	0	0	0	11	0	0	3	0	0	0	0	0	0	0	0	0	0	0	0	0	0	0	0	0	0	1	0	0	0
RP11-273B20.3	0	0	0	0	0	0	0	2	0	0	1	0	0	0	0	0	0	0	0	0	0	0	0	1	0	0	0	0	0	0	0	0	0	0	0	0	0	0	0	0	0	0	1	1	0	0	0	0	0
RP11-273B20.1	37	138	59	53	97	24	25	32	6	33	173	2	44	35	98	15	28	31	28	56	76	40	1	84	130	72	2	8	71	47	8	3	4	27	19	31	21	12	51	17	265	30	20	58	10	32	114	39	25
GACAT2	2	8	0	1	2	1	2	0	0	5	7	5	1	2	3	0	1	0	3	55	0	0	1	4	5	3	3	0	2	16	31	6	1	1	0	1	1	0	3	0	1	0	6	2	2	5	2	0	0
GACAT3	5	0	1	0	2	0	2	1	2	1	0	5	0	1	0	1	0	0	1	0	5	20	3	2	0	0	3	0	3	0	3	0	0	1	1	3	1	2	0	0	0	0	0	3	0	0	0	0	3
GACAT1	0	0	0	0	0	0	0	0	0	0	6	0	0	0	0	0	0	0	0	0	0	0	0	8	0	0	0	0	0	0	0	0	0	0	0	0	0	0	0	0	0	0	0	0	0	0	0	0	0
CTD-2311M21.4	0	0	0	0	0	0	0	1	0	2	1	0	0	0	1	0	0	0	1	0	0	0	0	0	0	0	0	0	0	1	0	0	0	0	0	1	0	0	1	0	0	1	0	0	0	1	0	0	0
CTD-2311M21.5	0	2	0	0	0	2	0	0	0	1	2	0	0	1	0	0	0	0	0	0	0	0	0	2	0	0	0	0	0	1	0	0	0	0	0	0	0	0	0	0	0	0	2	0	0	0	1	0	0
RP4-535B20.4	1	2	0	1	3	2	0	1	0	0	41	0	2	2	2	1	0	0	2	3	0	1	0	45	8	1	0	1	6	2	1	0	1	0	1	1	1	1	0	0	6	0	2	1	0	4	1	1	1
RP11-350D17.2	0	1	0	0	0	0	0	0	0	0	1	0	0	0	0	0	0	0	0	0	0	0	0	0	0	6	0	0	0	0	0	0	0	0	0	0	0	0	0	0	0	0	0	0	0	0	0	0	0
RP11-739L10.1	5	2	8	1	5	1	2	2	3	4	11	0	3	5	0	10	0	2	10	10	6	2	6	19	8	22	2	5	2	1	1	2	3	4	0	9	3	0	2	5	20	6	8	0	2	4	0	2	5
RP4-535B20.1	1	0	0	0	0	0	0	0	3	1	5	0	0	4	1	1	0	0	0	1	0	0	0	0	0	6	0	0	0	1	4	0	1	0	1	0	1	0	1	0	1	1	0	1	0	2	0	1	3
RP5-1024N4.4	5	10	1	3	4	3	2	2	1	23	18	5	4	4	18	4	3	2	3	5	3	1	0	44	16	6	0	1	12	9	15	1	1	0	4	0	10	2	1	3	9	2	9	5	1	2	28	3	4
AC107079.1	0	1	0	0	0	0	2	0	0	0	18	0	2	0	0	0	0	0	0	1	2	0	0	4	0	13	0	0	0	0	0	0	0	0	1	0	0	0	0	0	0	0	0	0	0	0	2	0	0
RP5-1024N4.2	0	0	0	0	0	0	0	0	0	0	0	0	0	0	0	0	0	0	0	0	0	0	0	9	1	0	0	0	0	0	0	0	0	0	0	0	0	0	0	0	0	0	0	0	0	0	0	0	0
RP11-475A13.2	0	0	0	0	0	0	0	0	0	0	0	0	0	0	0	0	0	0	0	0	1	0	0	7	0	0	4	0	0	0	0	0	0	0	0	0	0	0	0	0	0	0	0	0	0	0	0	0	0
RP11-475A13.1	0	0	0	0	0	0	0	0	0	0	2	0	1	0	0	0	0	0	0	0	0	0	0	8	0	2	0	0	0	1	0	0	0	0	0	0	1	0	0	0	0	0	0	1	1	1	0	0	0
RP4-673M15.1	6	26	10	46	17	2	4	9	11	9	16	2	5	62	2	9	14	13	13	20	25	11	2	28	6	0	12	3	4	2	3	10	6	6	19	4	2	14	10	17	23	3	7	55	1	26	39	5	7
CTD-2270L9.2	0	3	0	2	2	2	0	0	0	0	3	0	1	0	3	0	0	0	0	0	0	1	0	6	1	0	1	2	1	1	1	0	0	1	2	0	1	2	2	0	5	0	1	1	0	1	1	0	6
CTD-2325A15.5	0	0	0	0	0	0	0	0	0	0	0	0	0	0	0	0	0	0	0	0	0	0	0	0	0	0	0	0	0	0	0	0	0	0	0	0	0	0	0	0	0	0	0	0	0	0	0	0	0
RP1-166H4.2	0	0	0	0	0	0	1	1	0	0	6	0	0	0	0	0	2	0	0	1	0	0	0	31	0	0	0	0	0	0	0	0	0	0	0	0	0	0	0	0	1	0	0	0	0	0	0	0	6
RP11-385F7.1	11	54	18	23	22	38	9	19	7	66	11	7	25	31	33	18	8	19	18	37	45	52	21	3	37	10	25	25	54	26	55	5	13	6	24	27	22	15	18	14	55	14	39	41	20	34	42	4	28
RP11-95F22.1	0	0	0	0	0	0	0	0	0	0	0	0	0	0	0	0	0	0	0	0	0	0	0	0	0	0	0	0	0	0	0	0	0	0	0	0	0	0	0	0	0	0	0	0	0	0	0	0	0
AC016730.1	0	0	0	0	0	0	0	0	0	0	1	0	2	0	0	0	0	0	0	0	6	0	0	5	0	0	0	0	0	2	0	0	0	1	0	0	0	0	0	0	0	7	0	0	0	0	0	0	0
RP1-46F2.3	0	0	0	0	5	0	0	0	0	1	0	0	0	1	1	0	0	0	0	0	0	0	0	0	1	0	0	0	1	0	0	0	0	0	0	0	0	0	0	0	1	0	0	0	0	2	0	0	0
ZFPM2-AS1	3	57	1	1	4	3	2	4	6	6	51	1	6	15	138	107	1	3	6	2	73	12	0	83	11	0	5	9	16	10	1	14	1	0	6	3	19	4	1	5	9	1	1	26	8	10	20	1	33
CTA-212A2.3	3	4	1	1	2	0	1	0	1	4	3	0	0	2	2	2	0	0	1	1	1	2	1	41	2	4	4	0	6	3	2	0	0	0	2	1	2	1	1	0	2	0	1	2	1	1	1	1	3
KRT7-AS	13	81	3	0	3	7	5	6	0	3	9	3	5	21	4	4	4	9	14	10	13	11	2	14	8	41	2	4	9	4	41	7	2	3	2	10	4	3	6	9	38	4	0	5	1	5	15	2	42
RP11-579D7.2	0	0	0	0	0	0	0	0	0	0	0	0	0	0	0	0	0	0	0	0	0	0	0	0	0	0	0	0	0	0	0	0	0	0	0	0	0	0	0	0	0	0	0	0	0	0	0	0	0
AF038458.5	2	2	1	0	3	1	2	1	2	0	0	2	1	0	1	0	1	1	3	0	0	1	0	0	3	1	0	0	2	0	0	3	2	1	4	0	0	0	1	4	2	0	3	3	0	0	1	1	1
Z83001.1	0	0	0	1	0	0	0	0	0	0	63	0	0	0	1	0	0	1	0	0	1	2	0	82	0	16	0	0	0	0	0	0	0	0	0	0	0	0	0	0	3	1	1	2	0	0	1	0	14
AF038458.3	2	1	0	0	1	0	2	1	1	0	2	0	3	0	0	0	0	2	2	0	0	0	0	4	3	0	1	0	2	1	0	0	0	1	1	2	0	0	1	1	2	0	0	1	2	0	0	0	4
RP11-9G1.3	0	1	0	0	0	0	0	0	0	0	7	0	1	0	0	0	0	0	0	1	0	1	0	10	0	0	0	0	0	0	0	0	0	0	0	0	1	0	0	0	0	0	2	0	0	2	0	1	6
LINC01521	27	23	17	18	37	13	46	7	17	46	18	15	55	49	24	1	11	8	34	69	40	14	10	8	66	26	6	5	48	65	50	5	33	11	20	37	35	18	34	11	50	15	17	51	4	67	20	6	66
LINC01520	0	0	0	0	0	0	0	0	0	0	2	0	0	0	0	0	0	0	0	0	0	0	0	7	0	0	0	0	0	0	0	0	0	0	0	0	0	0	0	0	0	0	0	0	0	0	0	0	0
LINC01523	0	0	0	0	0	0	1	0	0	0	1	0	0	0	0	0	0	0	0	1	1	0	0	0	0	0	0	0	0	0	0	0	0	0	0	0	0	0	0	0	0	1	0	0	0	0	0	0	0
LINC01522	5	0	1	0	0	0	0	0	0	0	0	0	0	0	0	3	0	0	2	7	3	0	0	0	0	0	3	0	0	0	1	0	0	0	0	3	1	0	0	0	0	1	0	0	0	1	1	0	0
LINC01525	0	0	0	0	0	0	0	0	0	0	3	0	0	0	0	0	0	0	0	0	0	0	0	0	0	0	0	0	0	0	0	0	0	0	0	0	0	0	0	0	0	0	0	0	0	0	0	0	0
LINC01524	0	0	0	0	3	1	0	1	2	0	7	0	0	5	0	1	0	0	0	0	1	6	0	20	0	1	0	0	1	0	5	0	0	0	3	0	0	0	0	0	0	0	0	1	1	1	2	0	7
LINC01527	0	0	0	0	0	0	0	0	0	0	0	0	0	0	0	0	0	1	0	0	0	0	0	13	0	0	0	0	0	0	0	0	0	0	0	0	0	0	0	0	0	0	0	0	0	0	0	0	0
LINC01526	1	3	0	0	1	1	0	0	0	3	2	1	0	4	0	0	0	1	1	2	0	0	0	5	0	34	0	0	0	0	4	0	0	0	3	0	1	0	1	1	2	2	0	1	1	4	1	0	0
LINC01259	1	0	2	0	0	0	0	0	0	0	4	0	0	0	1	0	0	0	0	0	0	0	0	1	0	0	0	0	0	0	0	0	0	0	0	0	0	0	0	0	1	0	0	0	0	0	0	0	0
LINC01258	1	0	0	0	0	0	0	2	0	6	10	0	3	2	1	0	1	0	0	1	4	2	0	7	6	0	0	1	2	9	0	0	1	0	0	1	1	0	0	1	0	0	0	0	1	2	1	0	0
RP11-510J16.6	0	0	0	0	0	0	0	0	0	0	0	0	0	0	0	0	0	0	0	0	0	1	0	0	0	0	0	1	1	0	0	0	0	0	0	0	0	0	0	0	0	0	0	0	0	0	0	0	1
RP11-510J16.5	9	4	1	3	11	1	11	0	0	1	29	5	3	16	3	12	5	2	5	10	7	18	2	8	0	11	14	0	0	3	32	0	4	2	6	0	4	1	1	6	15	3	4	26	6	10	18	0	7
LINC01177	0	0	0	0	0	0	0	0	0	0	5	0	0	0	0	0	0	0	0	0	0	0	0	7	0	0	0	0	0	0	0	0	0	0	0	0	0	0	0	0	0	0	0	0	1	0	0	0	0
RP11-793H13.3	2	0	0	1	1	0	0	0	1	0	15	0	2	0	2	0	0	1	3	0	1	1	1	7	0	0	0	0	1	0	0	0	0	1	1	0	2	0	1	1	1	1	3	0	0	0	0	3	0
XXbac-BPG299F13.14	3	4	8	4	9	3	1	0	0	10	11	4	1	11	4	1	0	2	4	3	7	2	0	28	8	5	0	3	4	5	4	0	0	2	3	2	2	5	3	3	18	1	12	4	0	4	12	0	5
RP1-170O19.24	5	0	1	5	13	12	1	15	4	62	16	1	2	31	0	4	9	3	0	8	25	58	3	0	6	0	27	13	18	17	0	0	8	10	22	0	0	23	0	24	0	16	21	28	20	1	96	3	1
L3MBTL4-AS1	2	14	14	1	9	3	2	4	6	2	13	5	14	11	2	1	1	4	10	20	0	7	1	10	6	71	3	1	2	4	20	2	1	2	2	3	9	1	5	3	11	5	7	3	5	23	3	3	29
RP1-170O19.22	0	2	0	1	0	0	0	0	0	5	1	0	4	2	0	0	0	0	0	4	0	8	0	0	0	0	0	0	0	3	6	0	1	0	1	4	0	0	0	0	2	0	1	2	0	0	1	0	0
RP1-170O19.23	3	0	0	0	0	1	1	4	2	0	4	0	1	2	0	0	0	0	0	4	0	3	1	0	3	0	1	1	0	1	0	0	2	0	1	0	0	5	0	0	1	1	3	7	1	0	1	0	2
RP1-202O8.2	0	2	0	2	1	0	0	2	2	1	12	1	5	0	0	0	0	0	1	9	0	0	0	3	5	0	3	0	10	5	2	0	0	2	0	1	0	1	0	0	11	1	1	0	2	0	2	2	3
RP11-401I19.1	0	0	0	0	0	0	0	0	0	0	0	0	0	0	0	0	0	0	0	0	0	0	0	7	0	0	0	0	0	0	0	0	0	0	0	0	0	0	0	0	0	0	0	0	0	0	0	0	0
RP11-578B16.1	9	8	0	3	48	5	97	1	1	8	14	1	3	32	1	15	0	0	1	16	15	70	0	247	4	0	2	0	29	11	10	2	15	11	77	5	2	1	0	1	10	8	1	57	8	42	17	4	12
RP11-213H15.4	0	0	0	0	0	0	0	0	0	0	0	0	0	0	0	0	0	0	0	0	0	0	0	0	0	0	0	0	0	0	0	0	0	0	0	0	0	0	0	0	0	0	0	0	0	0	0	0	0
RP11-46A10.2	1	1	0	0	1	0	0	0	0	1	3	0	0	0	0	0	0	0	0	1	0	0	0	2	0	0	0	1	0	1	0	0	0	0	2	1	1	0	1	0	1	0	0	1	0	2	0	0	14
RP11-213H15.1	1	1	3	1	2	2	1	1	1	2	11	8	0	0	3	0	0	1	9	2	7	0	2	238	2	20	0	2	9	1	4	0	0	0	0	6	1	0	5	2	1	3	2	1	0	1	0	1	24
RP11-572O6.1	4	5	4	5	5	7	11	0	1	5	23	5	5	5	6	3	1	1	3	4	14	6	0	22	10	0	4	7	10	8	1	2	1	0	5	2	6	1	4	3	11	2	5	5	10	1	18	2	4
RP11-321G12.1	9	0	17	11	21	19	8	6	8	25	30	4	3	10	2	32	0	10	370	4	39	98	72	11	5	140	1	17	159	3	1	4	14	21	20	21	27	63	17	80	34	6	244	87	6	7	161	7	31
RP13-735L24.1	17	30	7	10	10	10	22	0	0	8	11	4	1	1	12	8	4	2	3	19	3	15	7	38	4	22	13	2	33	8	5	3	2	17	21	6	5	4	6	6	29	12	13	5	6	3	21	5	8
DIO3OS	18	39	22	2509	82	339	15	202	330	429	88	17	596	54	422	406	967	43	848	544	41	26	317	330	1743	0	109	46	23	1045	6	94	40	131	493	8	631	1002	23	84	2682	80	264	307	648	602	2245	231	22
RP11-96O20.5	5	1	0	1	5	1	14	1	0	4	13	1	1	3	12	10	0	0	0	3	6	8	0	3	5	6	0	4	1	4	2	0	2	0	2	1	1	0	1	0	16	1	1	5	2	11	9	1	1
RP11-399F4.2	0	0	0	0	0	0	1	0	0	1	1	0	1	0	0	0	0	0	0	0	0	0	0	0	1	0	0	0	0	2	0	0	0	0	0	0	1	0	0	0	0	0	1	0	0	0	0	0	0
CTD-2281E23.1	0	0	0	0	0	1	0	0	0	0	2	0	0	0	0	0	0	0	0	0	0	0	0	3	0	0	1	0	0	0	0	0	0	0	0	0	0	0	0	0	0	0	0	0	0	0	0	0	4
CTD-2281E23.3	0	0	0	0	0	0	0	0	1	0	0	0	0	0	0	0	0	0	0	0	0	0	0	0	0	0	0	0	0	0	0	0	0	0	0	0	0	0	0	0	0	0	0	0	0	0	0	0	0
CTBP1-AS2	696	647	231	284	437	213	407	225	525	684	276	398	1358	616	419	226	680	337	932	662	955	210	174	159	1210	665	204	272	949	1077	938	170	409	204	596	520	834	265	352	322	1699	487	714	1425	136	1171	1060	169	630
AATBC	28	136	8	27	60	17	19	48	45	79	192	40	134	71	18	71	191	26	56	67	77	17	6	61	200	93	33	23	134	69	23	43	31	42	61	49	64	40	37	59	160	46	48	662	17	185	114	14	135
CTD-2526M8.2	0	0	0	0	0	0	0	0	0	0	11	0	0	0	0	0	0	0	0	0	0	0	0	1	0	0	0	0	0	0	0	0	0	0	0	0	0	0	0	0	1	0	0	1	0	0	0	0	0
CTD-2526M8.3	0	0	0	0	0	0	0	0	0	0	1	0	0	0	0	0	0	0	0	0	0	0	0	0	0	0	0	0	0	0	0	0	0	0	0	0	0	0	0	0	0	0	0	0	0	0	0	0	0
RP11-350G24.1	0	0	0	0	0	0	0	0	0	0	1	0	0	0	0	1	0	0	0	0	0	0	0	3	0	3	0	0	0	0	0	0	0	0	0	0	0	0	0	0	0	0	0	0	0	0	0	0	0
RP11-244G12.1	0	0	0	0	0	0	0	0	0	0	12	0	0	0	0	0	0	0	0	0	0	0	0	85	0	6	0	0	0	0	0	0	0	0	0	0	0	0	0	0	0	1	0	0	0	0	1	0	7
C3orf67-AS1	2	0	0	0	1	0	0	2	4	4	96	1	0	1	0	1	0	0	0	0	0	0	1	100	1	34	0	0	2	0	0	0	0	0	2	2	7	1	0	0	0	0	0	1	1	0	3	0	4
AP000696.2	2	0	0	0	0	0	15	0	0	0	0	1	2	5	1	0	0	0	0	6	4	1	2	5	0	0	7	0	0	0	0	0	0	0	1	0	0	0	0	0	4	0	0	0	1	0	7	0	4
RP11-90B22.1	0	0	0	0	0	0	0	0	0	0	3	0	0	0	0	0	0	0	0	0	0	0	0	5	0	0	0	0	0	2	0	0	0	0	0	1	0	0	0	0	0	0	1	0	0	0	0	0	0
AP000343.2	0	0	0	0	0	0	0	0	0	0	3	0	0	1	0	0	0	0	1	1	0	0	0	0	0	0	0	0	2	0	1	0	0	2	0	0	0	0	0	0	0	0	1	0	0	0	3	1	0
RP11-734K21.2	23	5	3	2	0	5	9	1	5	1	14	5	0	2	27	0	0	3	4	13	10	1	1	3	0	34	0	1	22	3	4	2	0	0	4	16	0	1	0	6	16	2	0	0	2	21	0	0	27
RP11-734K21.3	3	1	1	1	0	0	5	1	0	2	3	5	0	1	0	2	0	1	1	1	4	0	4	2	0	0	0	1	53	1	16	0	1	1	0	6	0	0	1	1	8	1	0	0	0	0	2	0	4
RP11-734K21.4	0	0	0	0	0	0	0	0	0	0	2	0	0	0	0	0	0	0	0	0	0	0	0	1	0	6	0	0	1	0	0	0	0	0	0	1	0	0	0	0	0	0	0	0	0	0	0	0	0
RP11-504A18.1	6	1	1	1	2	1	0	0	0	0	13	0	4	4	1	1	0	1	2	4	2	1	0	13	3	0	0	3	7	2	2	0	0	0	1	2	2	0	2	0	4	0	3	2	2	2	5	1	7
RP11-44K6.3	0	4	0	0	0	0	0	0	0	0	3	0	1	0	0	0	0	0	0	0	0	0	3	4	0	0	0	0	0	0	0	0	0	0	0	0	2	0	0	0	0	1	1	0	0	1	0	0	0
RP11-44K6.2	0	8	10	0	3	0	0	1	0	0	29	0	2	0	1	0	0	1	0	2	0	0	0	38	10	31	0	0	2	1	0	2	7	0	0	0	2	0	10	0	2	2	0	0	0	2	1	0	9
PSD2-AS1	1	0	0	0	0	0	0	0	0	0	36	0	1	0	1	0	0	0	0	3	2	0	0	0	3	0	0	0	0	0	6	0	0	0	0	0	0	0	0	0	30	0	0	0	0	0	0	0	0
RP11-506B6.6	1	5	1	1	0	1	1	2	2	1	29	1	3	5	0	0	1	2	7	1	2	2	1	78	4	8	5	0	1	8	0	0	0	1	2	0	1	0	2	1	7	0	2	3	0	5	6	1	18
AC019330.1	0	0	0	0	8	1	0	1	3	12	145	0	19	32	0	6	0	0	6	0	10	27	2	16	20	32	5	1	0	7	0	0	0	2	14	0	12	2	0	1	1	6	18	42	19	20	21	0	0
RP11-44K6.4	1	13	17	0	9	1	0	0	0	0	10	0	2	1	1	1	0	2	0	1	0	1	0	15	4	12	1	0	2	0	1	2	5	1	1	0	1	0	11	0	2	0	0	0	0	4	1	0	0
RP11-20I20.4	39	95	12	20	68	22	22	30	12	25	39	8	39	11	64	16	11	19	19	90	40	3	0	88	63	0	13	41	18	31	68	9	17	6	33	11	24	8	17	17	105	20	11	32	5	18	41	11	46
AC003986.6	2	14	0	1	2	5	0	0	0	0	2	0	0	0	0	0	0	0	1	2	0	0	2	68	2	3	1	0	0	0	0	1	0	0	1	0	0	0	2	0	0	0	1	0	0	3	1	0	5
RP11-223C24.1	5	2	5	9	18	14	2	2	2	6	26	3	9	27	6	44	0	3	30	3	14	4	3	0	13	52	4	6	25	6	0	4	2	3	4	3	56	1	16	11	0	5	47	6	6	4	21	1	5
RP11-20I20.2	0	3	0	0	0	0	0	0	0	0	3	0	0	0	0	0	0	0	0	1	0	2	1	15	0	0	0	0	0	0	0	0	2	0	1	0	0	0	0	1	0	1	1	0	0	0	0	0	1
RP11-649A16.1	1	0	0	0	0	0	0	0	0	0	1	0	0	0	0	0	0	0	0	0	0	0	0	7	0	0	0	0	0	0	0	0	0	0	0	0	0	0	0	0	0	0	0	0	0	0	0	0	0
RP11-145H9.3	0	0	0	0	1	0	0	0	1	1	0	0	0	1	0	0	0	0	0	2	1	0	0	0	0	0	0	0	0	0	0	0	0	0	0	1	0	0	0	1	2	0	0	1	0	1	0	0	11
CTD-2269F5.1	1	15	2	14	7	2	0	2	3	4	10	1	7	6	3	6	8	2	10	2	1	6	0	28	12	0	2	0	11	12	2	0	0	3	5	3	10	1	1	7	14	6	37	13	2	16	10	1	31
AC008278.3	0	0	1	0	0	0	0	0	0	0	0	0	1	0	0	0	0	0	0	0	0	0	0	3	0	0	0	0	1	0	0	0	0	1	0	0	0	0	1	0	1	0	0	0	0	1	0	0	0
AC008278.2	0	1	0	0	1	0	0	0	0	1	0	0	0	0	0	2	0	0	1	2	0	3	0	3	0	6	0	0	0	0	1	0	0	0	0	1	0	0	0	0	1	0	1	1	0	0	2	0	1
RP11-300J18.2	1	0	0	0	0	0	0	0	0	0	3	0	0	0	0	0	0	0	0	0	0	0	0	7	0	13	0	0	0	0	0	0	0	0	0	0	0	0	0	0	0	0	0	0	0	1	0	0	1
RP11-40E6.2	0	0	0	0	0	1	0	0	0	0	3	0	0	0	1	0	0	0	2	0	0	2	0	0	0	0	0	0	0	0	1	0	0	0	0	2	0	0	0	0	6	0	0	0	1	0	0	0	0
AC002128.5	11	7	2	5	24	4	6	7	3	9	177	6	12	8	27	7	1	3	9	16	17	6	0	83	23	84	1	6	9	18	2	4	4	8	3	4	6	6	16	6	43	3	4	15	2	12	5	8	14
LINC01568	0	0	0	0	0	0	0	0	0	0	1	0	0	0	0	0	0	0	0	0	0	1	0	24	0	0	0	1	0	0	0	0	0	0	0	0	0	0	0	0	0	0	0	0	0	0	0	0	0
RP11-442H21.2	0	0	0	0	0	0	0	0	0	0	0	0	0	0	0	0	0	0	0	0	0	0	0	0	0	0	0	0	0	0	0	0	0	0	0	0	0	0	0	0	0	0	0	0	0	0	0	0	0
RP11-688I9.4	0	0	0	0	0	0	0	0	0	0	0	0	0	0	0	0	0	0	0	0	1	0	0	0	0	0	0	0	0	0	0	0	0	0	0	0	0	0	0	0	0	0	1	0	0	0	0	0	0
RP11-688I9.2	0	0	0	0	0	0	0	0	0	0	2	0	0	0	0	0	0	0	0	0	0	0	0	1	0	0	1	0	0	0	0	0	0	0	0	0	0	0	0	0	0	0	0	0	0	0	0	0	3
LINC00690	0	0	0	0	0	0	0	0	0	0	2	0	0	0	0	1	0	0	0	0	0	0	0	1	0	0	0	0	0	0	0	0	0	0	0	0	0	0	0	0	0	0	0	0	0	0	0	0	0
LINC00691	1	0	0	0	3	0	0	0	0	0	13	0	0	0	0	0	0	0	0	0	1	0	0	23	0	0	0	0	0	0	0	0	0	0	0	0	0	0	0	0	0	0	0	1	1	1	0	0	0
LINC00692	0	0	0	0	0	0	0	0	0	0	1	0	0	0	0	0	0	0	0	0	0	0	0	6	0	0	0	0	0	0	0	0	0	0	0	0	0	0	0	0	0	0	0	0	0	0	0	0	0
RP11-346C4.3	0	0	0	0	0	0	1	0	0	0	3	0	1	1	0	0	0	1	0	4	3	0	0	23	2	3	1	0	2	1	0	6	0	0	0	0	0	0	0	0	0	0	0	0	0	3	0	0	20
LINC00698	3	0	0	1	1	1	1	1	1	10	25	0	9	1	75	7	1	0	1	0	24	0	1	8	14	17	10	4	4	1	0	2	0	3	3	7	1	2	0	1	13	4	0	1	1	3	2	1	8
RP11-560J1.2	6	7	8	6	5	22	8	9	3	36	13	9	13	26	14	3	3	5	13	19	38	19	11	4	32	22	7	21	19	16	22	3	9	6	16	16	22	19	12	18	15	9	7	18	14	43	20	3	19
APCDD1L-AS1	8	60	0	1	4	0	3	5	4	5	77	0	13	3	2	0	0	5	5	8	4	0	3	31	30	0	0	0	1	6	1	6	0	2	1	0	3	5	3	0	8	2	5	3	4	23	5	4	42
RP11-305P14.1	0	0	0	0	0	0	0	0	0	0	0	0	0	0	0	0	0	0	0	0	0	0	0	0	0	0	0	0	0	0	0	0	0	0	0	0	0	0	0	0	0	0	0	0	0	0	1	0	0
MIR181A1HG	1	3	1	2	0	0	0	0	0	0	115	0	0	1	1	0	0	0	0	0	0	3	0	263	2	42	0	0	0	8	2	0	0	1	1	2	4	0	0	1	3	0	2	1	0	0	2	0	59
AC009236.2	0	0	0	0	0	0	0	0	0	0	0	0	0	0	0	0	0	0	0	4	2	2	0	0	0	0	0	0	0	2	0	0	0	0	0	0	0	0	0	0	4	0	0	1	0	3	0	0	1
RP11-417F21.1	4	12	9	6	17	5	1	0	1	5	153	3	10	5	18	4	1	2	4	6	6	4	2	675	15	47	2	0	12	16	2	0	1	7	5	6	4	6	5	5	11	5	0	2	4	4	5	4	33
RP11-472N13.3	2	4	0	2	6	0	0	0	1	1	2	2	3	5	0	1	1	2	1	3	1	4	0	3	5	0	2	0	3	3	0	0	0	1	0	1	6	2	2	3	4	1	3	0	1	4	2	0	6
RP11-472N13.2	0	1	0	0	0	0	0	0	0	0	0	0	0	0	0	0	0	0	2	1	0	0	0	0	2	0	0	0	0	1	1	3	0	1	0	0	0	0	0	0	5	0	1	0	0	1	1	0	0
VWA8-AS1	0	2	0	1	0	0	0	0	1	3	26	1	9	5	2	3	0	0	2	2	8	5	3	22	9	23	0	3	1	2	3	0	2	1	2	1	2	3	0	0	4	0	2	1	5	5	3	0	3
C17orf102	0	0	0	0	0	0	0	0	5	0	1	0	0	0	0	0	0	0	0	0	1	0	0	2	0	0	0	0	0	0	0	0	0	0	0	0	0	0	0	0	0	0	0	0	0	0	1	0	0
RP11-955H22.3	0	0	0	0	1	0	0	0	0	0	0	0	0	0	0	0	0	0	0	0	0	0	0	0	0	0	0	0	0	0	0	0	0	0	0	0	0	0	0	0	0	0	0	0	0	0	0	0	0
RP11-955H22.1	0	0	0	0	0	0	0	0	0	0	2	0	1	0	2	0	0	0	0	0	0	1	0	6	0	0	0	0	0	0	0	0	0	0	0	0	0	0	0	0	0	0	0	0	0	0	0	0	1
CTD-2353F22.1	0	8	1	8	8	3	3	4	0	23	24	3	2	25	11	1	4	8	4	16	0	10	2	60	3	8	1	1	2	0	3	0	0	1	6	3	3	3	2	1	0	0	30	2	3	4	2	1	18
LINC02011	0	0	0	0	0	4	0	0	0	4	0	0	1	1	6	0	0	1	1	2	0	0	0	14	1	4	1	3	0	0	0	0	0	0	0	0	0	0	0	0	4	0	1	1	0	0	0	1	0
RP13-895J2.3	18	2	1	3	7	4	11	2	9	1	15	0	1	3	0	0	4	2	0	13	1	4	0	0	0	6	9	4	1	0	7	0	2	1	1	2	6	0	16	0	98	12	2	2	1	4	5	0	8
RP13-895J2.2	26	0	1	12	18	2	8	3	13	2	9	0	1	1	0	0	1	1	0	25	0	2	0	3	1	75	4	3	0	1	20	0	4	1	2	6	7	3	21	0	121	4	2	6	2	5	0	0	9
RP13-895J2.7	0	0	0	2	1	2	0	0	0	0	1	0	0	0	0	0	0	0	0	0	0	1	0	0	0	0	0	5	0	0	0	0	0	0	0	0	0	0	0	0	22	0	0	0	0	0	1	0	0
AC073130.3	2	4	1	4	6	4	2	0	2	4	216	0	5	8	6	2	0	1	4	2	25	4	0	150	16	33	0	3	9	11	1	0	0	1	4	3	4	1	5	0	18	0	4	3	2	3	9	1	9
CTC-340I23.2	0	0	0	1	0	0	0	2	1	0	4	0	1	0	0	4	0	0	5	2	3	0	0	26	0	9	0	1	1	0	0	0	0	0	0	3	0	2	0	1	0	0	0	2	0	0	3	0	9
RP11-727A23.7	1	3	0	0	1	2	0	0	0	0	6	0	1	2	0	0	0	1	0	0	1	3	0	28	4	2	4	0	2	2	0	2	0	1	2	0	3	0	1	0	3	0	0	1	0	3	0	1	1
RP11-231E19.1	1	0	0	0	1	1	0	0	1	0	41	1	2	0	2	0	0	2	3	0	3	1	0	20	1	19	0	2	0	0	0	0	0	0	2	1	1	1	0	0	1	0	0	3	0	0	0	0	1
RP11-174J11.1	0	0	0	0	3	0	0	0	0	0	5	0	1	0	0	0	0	0	1	0	0	4	0	1	0	0	0	0	0	1	0	0	0	0	1	0	1	0	0	0	1	0	2	0	0	0	1	0	2
RP11-666A20.4	2	2	0	0	2	1	0	1	0	3	62	4	9	3	1	4	0	0	7	5	15	2	0	14	10	11	1	0	8	6	2	2	2	2	0	2	6	3	0	0	7	3	10	2	8	4	14	0	7
RP11-855O10.2	0	0	0	1	4	3	0	1	2	14	5	3	18	12	5	2	5	0	3	7	5	2	3	4	0	6	1	0	14	113	4	0	0	0	1	1	2	6	0	0	19	0	11	2	5	20	1	3	3
RP11-855O10.3	0	0	0	0	0	0	0	0	0	0	2	0	0	0	0	0	0	0	1	0	0	0	0	0	1	1	0	0	2	2	0	0	0	0	0	0	0	0	0	0	0	0	0	0	0	0	0	0	0
RP11-1137G4.3	0	1	1	0	0	0	0	0	0	0	3	0	2	0	0	0	0	0	1	0	0	0	0	10	0	0	0	0	0	0	0	0	0	0	0	0	0	0	0	0	0	0	2	0	0	1	0	0	1
RP11-199F6.4	0	0	0	0	0	0	0	0	0	0	1	0	0	0	0	0	0	0	0	0	0	0	0	2	0	0	0	0	0	0	0	0	0	0	0	0	0	0	0	0	0	0	0	0	0	0	0	0	0
LINC00346	97	176	97	44	122	169	24	111	211	115	133	152	144	204	212	223	32	68	276	1430	270	43	42	174	294	130	115	138	77	64	19	42	7	65	115	16	249	134	41	73	299	69	70	186	317	86	85	81	206
LINC00347	0	0	0	0	0	0	0	0	0	0	6	0	0	0	0	0	0	0	0	0	0	0	0	24	0	4	0	0	0	0	0	0	0	0	0	0	0	0	0	0	0	0	0	0	0	0	1	0	0
LINC00345	1	0	0	0	0	0	0	0	0	0	1	0	0	3	0	0	1	0	0	0	0	4	0	0	5	0	0	0	0	3	0	0	0	0	2	0	0	0	0	0	0	0	0	0	0	0	0	0	4
AC011897.2	0	0	0	0	0	0	0	0	0	0	5	1	0	1	0	0	0	0	0	1	0	0	0	2	1	0	0	0	0	0	0	0	0	0	0	0	0	0	0	0	1	0	0	0	0	0	1	1	0
LINC00343	0	0	0	0	0	0	0	0	0	3	2	0	0	0	0	0	0	0	0	0	0	2	0	57	0	0	3	0	0	0	0	0	0	0	1	0	0	1	0	0	2	0	0	0	1	0	0	0	0
UCKL1-AS1	22	34	13	48	122	33	15	15	24	34	421	8	225	40	119	5	27	26	20	98	44	28	7	136	227	48	1	77	37	101	10	6	13	35	21	5	35	48	31	15	208	36	13	51	19	79	27	58	47
RP11-290O12.2	1	2	0	0	1	0	0	0	0	3	0	0	2	2	1	0	0	1	1	5	0	0	0	51	3	0	0	1	3	0	1	0	0	0	2	1	2	0	1	0	0	0	0	1	0	5	0	0	22
LINC00348	0	0	0	0	0	0	0	0	0	0	4	0	0	0	0	0	0	0	1	0	1	0	2	7	0	0	0	1	0	0	0	0	0	0	1	1	0	1	0	0	0	0	0	0	0	0	0	0	0
LINC00349	0	0	0	0	0	0	0	0	0	0	0	0	0	0	0	0	0	0	0	0	0	0	0	1	0	0	0	0	0	0	0	0	0	0	0	0	1	0	0	0	0	0	0	0	0	0	0	0	0
AF015262.2	0	1	0	0	0	0	0	0	0	0	1	0	1	0	0	1	0	0	1	0	1	3	0	3	0	2	0	0	2	1	0	0	0	0	1	0	0	0	0	0	0	0	0	0	0	2	4	1	1
RP11-96H17.3	12	0	0	0	0	0	0	0	2	6	4	0	0	0	4	0	0	0	0	16	0	0	0	1	1	0	0	0	0	0	5	0	0	1	0	0	0	0	0	0	0	0	0	0	5	1	1	0	0
RP11-96H17.1	44	0	0	2	2	0	0	0	10	22	4	0	1	0	17	0	0	1	7	70	0	0	0	15	1	0	5	9	0	0	5	0	0	0	0	0	1	0	0	2	0	1	0	0	25	4	0	0	0
RP5-866L20.1	0	0	0	0	0	0	0	0	0	1	0	0	0	0	0	0	0	0	1	0	1	0	0	1	0	0	0	0	0	0	0	0	0	0	0	0	0	0	0	0	0	0	0	0	0	0	1	0	0
RP11-82L18.2	21	77	9	47	38	38	20	95	8	21	14	1	72	31	10	21	7	3	35	65	72	26	36	37	14	62	4	7	68	156	60	4	19	14	102	1	31	19	9	11	27	25	9	109	12	61	81	5	9
RP11-21L1.1	0	0	0	0	0	0	0	0	0	0	6	0	0	0	0	0	0	0	0	0	0	0	0	7	1	0	0	0	0	0	0	0	0	0	0	0	0	0	0	0	0	0	0	0	0	0	0	0	0
RP11-433J8.1	0	1	0	1	0	1	0	0	4	1	2	0	2	0	1	0	0	0	2	1	1	0	0	9	3	7	0	0	0	0	0	0	0	0	0	1	0	0	1	0	1	0	3	0	4	3	2	2	5
RP11-325K19.1	0	0	0	0	0	0	0	0	0	0	0	0	0	0	0	0	0	0	0	0	0	0	0	3	1	0	0	0	0	0	0	0	0	0	0	0	0	0	0	0	0	0	0	0	0	0	0	0	0
RP11-433J8.2	0	0	0	0	0	0	0	0	0	0	0	0	0	0	0	0	0	0	0	0	0	0	0	4	0	0	0	0	0	0	0	0	0	0	0	0	0	0	0	0	0	0	0	0	0	0	0	0	1
AC005224.2	16	56	10	7	31	19	22	2	5	20	64	11	26	25	18	31	2	10	21	22	65	11	2	21	30	88	11	3	59	43	25	15	14	7	17	33	17	7	17	7	2	8	22	14	8	15	51	3	21
PCSK6-AS1	9	2	0	1	1	0	0	1	0	1	27	0	0	1	0	0	0	0	2	1	0	0	0	20	0	19	2	0	0	1	0	0	0	0	0	0	0	0	1	0	1	0	0	3	0	0	1	1	1
RP11-498C9.15	359	344	110	168	359	79	307	40	112	268	629	89	203	153	492	162	49	72	268	291	262	187	41	157	171	422	23	155	224	334	176	89	135	323	448	147	230	58	150	74	206	159	162	97	126	244	246	123	254
RP11-138E2.1	0	0	0	0	1	0	0	3	0	1	0	0	1	1	2	0	0	0	0	0	0	0	0	13	1	1	2	0	1	0	0	0	0	0	0	2	3	0	0	1	0	0	0	0	0	0	1	1	5
RP11-44N21.4	1	0	0	0	0	0	0	0	0	0	0	0	0	0	0	0	0	0	0	0	0	0	0	0	0	0	0	0	0	0	0	0	0	0	0	0	0	0	0	0	1	0	0	0	0	0	0	0	2
RP11-171N4.4	0	0	0	0	0	0	0	0	0	0	2	0	0	0	0	0	0	0	0	0	0	0	0	4	0	0	0	0	0	0	0	0	0	0	0	0	0	0	0	0	0	0	0	0	0	0	0	0	0
CTC-564N23.2	0	0	0	0	0	0	0	0	0	0	0	0	0	0	0	0	0	0	0	0	0	0	0	0	0	0	0	0	0	0	0	0	0	0	0	0	0	0	0	0	0	0	0	0	0	0	0	0	0
RP11-171N4.2	0	0	0	0	0	0	0	0	0	0	1	0	0	0	0	0	0	0	0	0	0	0	0	0	0	0	0	0	0	0	0	0	0	0	0	0	0	0	0	0	0	0	0	0	0	0	0	0	0
RP11-171N4.3	0	0	0	0	0	0	0	0	0	0	0	0	0	0	0	0	0	0	0	0	0	0	0	0	0	0	0	0	0	0	0	0	0	0	0	0	0	0	0	0	0	0	0	0	0	0	0	0	0
RP11-208N20.1	0	0	0	1	0	0	0	0	0	0	0	0	0	0	0	0	0	0	0	0	0	0	0	3	0	0	0	0	0	0	0	0	0	0	0	0	0	0	0	0	0	0	0	0	0	0	0	0	0
OIP5-AS1	4448	2970	1478	1869	3506	1679	3319	661	625	3844	5832	1872	3418	2274	2722	2624	312	1296	4295	3445	3883	3767	1039	4365	3828	6880	1128	1656	2499	2715	2652	1525	1401	1560	2583	3927	3143	1228	1484	669	6517	1703	4301	3138	2246	3866	4322	1675	6886
RP11-306G20.1	0	0	0	2	1	0	1	0	0	5	11	1	0	6	3	1	0	0	0	1	3	0	1	4	3	7	1	2	0	1	0	0	2	0	0	1	0	0	1	2	0	0	0	2	0	1	5	0	0
RP11-893F2.5	0	4	0	0	0	1	0	1	0	0	0	0	0	0	1	0	0	1	0	1	0	0	0	0	1	0	1	0	2	0	0	0	0	0	0	0	2	0	0	0	0	1	0	0	0	0	0	0	5
AC139712.4	0	0	0	0	0	3	0	0	0	0	0	0	0	0	0	0	0	0	0	0	0	0	0	0	0	0	0	0	0	0	0	0	0	0	0	0	0	0	0	0	0	0	0	0	0	0	0	0	1
AC010641.1	1	0	0	0	0	0	0	0	0	0	0	0	0	0	0	0	0	0	0	0	0	0	0	6	0	0	0	0	2	0	0	0	0	0	0	0	0	0	1	0	1	0	0	0	0	0	1	0	1
RP11-707G18.1	3	7	1	7	7	3	2	0	1	3	2	1	3	12	1	2	0	3	6	1	7	4	0	6	6	8	3	1	8	9	1	0	1	2	4	1	0	0	3	1	22	3	5	7	5	2	8	3	13
RP1-267D11.6	60	102	29	55	99	80	38	38	59	154	107	45	84	141	127	58	13	33	92	100	207	122	31	63	168	61	67	69	204	147	162	36	40	46	138	67	92	88	38	101	250	78	85	143	101	123	227	24	82
RP11-470F18.1	0	0	0	0	0	0	0	0	0	0	0	0	0	0	0	0	0	0	0	0	1	0	0	2	0	0	0	0	0	0	0	0	0	0	0	0	0	0	0	1	0	0	0	0	0	0	0	0	0
CTD-2515H24.4	0	0	0	0	0	0	0	0	0	2	3	0	0	0	0	0	0	0	0	0	0	1	0	10	0	0	0	0	0	0	0	0	0	0	0	0	0	0	0	0	2	0	0	1	0	0	0	0	2
CTD-2588J1.1	0	0	0	0	0	1	0	0	0	0	2	0	0	0	0	0	0	0	0	0	0	0	0	0	0	0	0	0	0	0	0	0	0	0	0	0	0	0	0	0	0	0	0	0	0	0	0	0	0
CTD-2515H24.2	0	1	0	1	4	0	2	1	0	1	1	3	0	0	4	4	0	0	0	0	7	1	0	7	2	0	0	0	0	1	6	0	0	1	0	0	0	1	0	1	1	0	1	9	1	0	5	1	0
CTD-2515H24.3	0	0	0	0	0	0	0	0	0	0	0	0	0	1	1	0	0	0	0	0	0	0	0	4	0	0	0	1	0	0	0	0	0	0	0	0	0	0	0	1	0	0	0	0	0	0	0	0	0
RP11-731D1.4	5	4	0	5	8	2	2	4	1	5	4	3	25	16	7	2	0	0	17	13	8	2	7	4	20	23	7	2	7	10	2	0	1	0	4	1	17	2	2	5	2	3	23	14	8	9	5	2	18
TRBV11-2	0	13	8	5	5	0	2	0	0	0	4	0	2	3	1	2	1	0	11	6	0	2	3	0	12	0	1	0	1	10	2	0	8	2	3	1	8	1	5	7	4	5	10	4	2	8	1	1	6
RP11-298J20.4	8	3	3	7	10	3	3	4	7	12	10	2	15	12	12	5	7	8	19	13	9	8	2	6	23	7	3	2	11	10	9	4	4	4	6	2	6	5	8	1	30	4	13	6	7	19	5	2	35
RP11-15J22.8	1	0	0	0	0	0	0	1	0	0	3	0	1	0	0	1	0	0	0	0	0	0	0	5	0	3	0	1	0	1	0	0	0	0	0	0	4	0	0	0	0	0	0	1	0	1	3	0	2
RP11-298J20.3	0	0	0	0	0	5	0	0	0	0	98	0	0	0	0	1	0	0	0	1	4	0	0	124	0	45	0	0	0	0	0	3	0	0	0	0	0	0	1	0	1	1	1	0	0	0	0	1	26
RP11-51J9.4	1	0	1	0	4	0	0	0	0	1	8	0	2	0	0	0	1	1	1	1	2	3	0	5	3	5	0	0	1	2	1	0	0	0	1	0	0	0	1	1	0	0	0	1	0	3	4	0	3
RP11-946L16.2	0	0	1	0	0	1	0	0	0	0	182	0	1	2	2	1	0	1	0	2	0	1	0	109	0	142	0	0	1	1	1	0	0	0	0	0	3	0	0	2	2	1	0	0	1	1	0	1	30
RFX3-AS1	14	92	8	16	3	6	3	1	3	12	38	1	6	10	10	3	0	3	14	36	8	5	2	27	35	50	3	3	16	8	17	1	7	2	3	8	21	6	15	4	19	0	12	10	3	5	7	1	26
RP11-946L16.1	0	0	0	0	3	0	0	0	0	0	9	1	5	2	3	0	0	1	2	2	4	2	1	1	6	0	0	1	4	3	4	0	0	0	9	1	3	0	0	1	7	0	2	1	0	4	0	0	8
RP4-549L20.3	0	0	0	0	0	0	0	0	0	0	0	0	0	0	0	0	0	0	0	0	0	0	0	0	0	0	0	0	0	0	0	0	0	0	0	0	0	0	0	0	0	0	0	0	0	0	0	0	0
BCDIN3D-AS1	18	16	8	5	24	11	15	3	11	28	56	10	25	30	15	8	3	5	18	23	29	26	2	17	67	61	5	2	22	42	19	2	6	11	14	28	24	8	3	9	51	9	16	20	10	37	33	6	27
RP11-51J9.6	5	6	0	2	8	13	6	2	0	19	8	11	7	5	6	8	1	2	5	1	15	4	0	13	6	3	0	3	27	8	18	7	0	3	8	7	12	0	6	2	7	5	4	6	10	7	18	4	5
RP11-171I2.1	0	0	0	0	0	0	0	1	0	0	7	0	0	2	0	1	0	0	1	0	0	0	3	26	1	0	0	0	0	1	0	0	0	0	1	0	0	0	1	0	4	0	0	2	1	0	2	0	0
RP11-349J5.2	0	0	0	0	0	0	0	0	0	1	0	0	0	0	0	0	0	0	0	0	0	1	0	4	0	3	0	0	0	0	0	0	0	0	0	0	0	0	0	0	0	0	0	0	0	0	0	0	0
RP11-171I2.2	2	19	2	0	6	8	5	2	0	0	121	1	20	31	25	8	1	2	7	23	31	0	2	256	33	10	5	2	19	36	33	0	0	3	9	10	11	11	4	4	8	15	7	24	6	21	22	1	15
RP11-59D5__B.2	16	35	2	13	26	0	11	1	44	11	34	2	26	73	21	19	4	3	48	1	75	18	4	5	5	9	5	10	2	24	13	2	3	5	6	8	33	7	1	7	197	4	1	18	12	11	35	0	13
RP11-171I2.4	1	2	0	1	1	5	5	0	0	0	28	2	3	2	14	5	0	0	1	3	12	0	0	25	7	0	0	0	8	3	1	0	2	0	0	1	2	0	0	0	18	0	3	3	1	1	14	1	0
RP5-1096J16.1	1	2	2	0	0	0	0	1	2	0	0	0	2	1	1	0	0	0	0	1	0	1	0	1	3	9	2	0	0	1	4	0	1	0	2	1	1	0	0	1	0	1	0	0	0	3	0	1	6
RP11-5N11.3	0	0	0	0	0	0	0	0	0	0	0	0	0	0	0	0	0	0	0	0	0	0	0	0	0	0	0	0	0	0	0	0	0	0	0	0	0	0	0	0	0	0	0	0	0	0	0	0	3
KCTD21-AS1	22	61	34	31	59	66	10	24	6	26	50	24	50	113	25	29	15	19	52	93	162	101	2	37	161	43	16	17	88	119	36	16	25	13	68	45	93	13	9	48	190	16	37	14	44	131	155	5	17
RP11-24C3.2	0	0	0	0	0	0	0	0	0	1	0	0	0	1	0	0	0	0	0	1	0	0	0	0	0	0	0	0	0	1	0	0	0	1	0	0	0	0	0	0	1	0	1	0	0	2	0	0	4
AC115522.3	31	18	8	3	3	12	14	13	6	13	1	11	7	14	5	7	1	9	15	7	6	2	16	4	11	63	8	0	35	6	16	5	33	6	2	7	11	8	21	7	5	15	8	6	26	6	2	7	9
AP006285.6	0	0	0	0	0	0	0	0	0	0	0	0	0	0	1	0	0	0	0	0	0	0	0	0	0	0	0	0	0	0	0	0	0	0	0	0	0	0	0	0	11	0	0	0	0	0	0	0	0
AP006285.7	0	0	0	0	0	0	0	0	0	0	0	0	0	0	1	0	0	0	0	0	1	0	0	0	0	0	0	0	0	0	0	0	0	0	0	0	0	0	0	0	38	0	0	0	0	0	0	0	0
RP11-5N11.5	0	0	0	0	0	0	0	0	0	0	0	0	0	0	0	0	0	0	0	0	0	0	0	7	0	0	0	0	0	0	0	0	0	0	0	0	0	0	0	0	0	0	0	0	0	0	0	0	0
PCGEM1	0	0	0	0	0	0	0	0	0	0	1	0	0	0	0	0	0	0	2	0	0	0	0	0	0	0	0	0	0	0	0	0	0	0	0	0	0	0	0	0	0	0	0	0	0	0	0	0	0
RP11-449O16.2	0	0	0	0	0	0	0	0	0	1	12	0	0	0	0	1	0	0	0	0	0	0	0	21	0	15	0	0	0	0	0	0	0	0	1	0	0	0	0	0	0	0	0	0	0	0	0	0	1
RP11-713N11.6	0	8	1	3	3	1	2	0	0	0	14	0	3	1	1	2	0	1	1	2	0	1	0	32	3	6	0	0	0	0	1	1	2	0	1	1	1	0	1	1	1	1	6	1	0	1	1	1	2
RP11-483P21.6	0	0	2	0	1	1	0	0	0	1	36	0	0	1	1	0	0	1	1	0	0	0	0	1	2	0	0	0	3	1	1	0	0	0	2	0	0	3	1	0	4	0	1	0	1	1	1	1	2
RP11-582J16.3	0	0	0	0	1	0	0	1	0	0	0	0	0	0	1	0	0	0	1	2	0	0	0	0	1	0	0	1	0	2	1	0	0	0	0	0	1	0	0	0	0	0	0	0	2	0	0	0	0
RP11-582J16.4	28	18	16	10	31	16	30	7	10	13	364	2	24	21	17	21	2	8	25	26	54	24	10	352	31	151	4	20	23	47	13	0	6	4	20	6	49	6	11	11	60	13	57	57	29	43	54	17	71
RP11-582J16.5	160	67	38	79	134	66	70	51	27	46	90	40	81	39	88	42	47	69	89	90	218	35	4	28	110	129	28	69	150	84	101	21	39	20	31	66	77	14	75	17	188	34	94	122	31	52	172	47	100
RP11-483P21.2	6	6	2	1	4	0	4	4	8	3	2	2	9	0	1	4	1	2	6	9	3	1	1	12	4	17	6	3	2	1	3	1	4	1	3	6	1	5	1	11	2	4	24	6	1	6	1	2	14
ANO1-AS1	0	0	0	0	0	0	0	0	0	0	0	0	0	0	0	0	0	0	0	0	0	0	0	0	0	0	0	0	0	0	0	0	0	0	0	0	0	0	0	0	0	0	0	0	0	0	0	0	0
RP11-379B18.6	5	1	0	3	3	1	0	2	2	2	128	0	7	2	0	0	1	0	0	2	19	2	6	25	2	32	2	2	3	1	9	1	2	0	8	3	5	1	0	0	4	0	2	2	6	1	21	0	6
RP11-179B15.5	3	0	1	1	0	4	2	0	0	0	1	1	1	1	0	0	0	0	3	2	5	0	0	1	7	0	0	0	1	1	0	0	0	2	0	1	2	0	0	1	0	0	0	0	2	0	3	3	1
RP11-179B15.6	0	1	0	0	3	0	0	0	0	1	0	0	0	0	0	0	0	0	0	3	0	0	0	5	2	0	1	0	0	0	0	0	0	0	1	0	1	0	0	0	0	0	1	0	0	0	2	0	0
RP11-245P10.4	1	2	1	1	2	2	3	3	0	12	14	1	4	4	11	1	2	3	1	0	9	5	1	7	21	2	0	2	16	10	13	0	0	2	2	13	4	0	1	1	29	2	3	4	1	14	7	3	7
RP11-245P10.6	5	3	2	0	5	3	0	2	0	3	9	0	1	1	0	2	0	0	0	2	1	6	0	0	3	1	0	0	12	0	0	1	0	2	1	0	3	0	0	1	2	2	0	1	0	0	3	1	2
RP11-397C12.1	0	0	0	0	0	0	0	0	1	0	0	0	0	0	0	0	0	0	0	0	0	0	0	18	0	12	0	0	0	0	0	0	0	0	0	0	0	0	0	0	0	0	0	0	0	0	0	0	3
RP11-25O3.1	0	0	0	0	0	0	0	0	0	0	0	0	0	0	0	0	0	0	0	0	0	0	0	0	0	0	0	0	0	0	0	0	0	0	0	0	0	0	0	0	0	0	0	0	0	0	0	0	0
RP11-512C24.3	0	0	0	0	0	0	0	1	0	1	3	0	0	0	0	0	0	0	1	0	1	0	0	13	0	0	0	0	1	0	0	0	0	0	0	7	0	0	0	0	0	0	0	0	0	0	0	0	6
RP13-49I15.6	8	1	3	0	2	0	3	0	0	0	0	0	1	1	0	0	0	3	1	4	3	1	1	6	0	0	1	1	0	0	3	0	2	0	1	4	0	0	1	0	3	0	2	2	2	3	3	1	3
CTB-174O21.2	1	4	1	6	1	1	3	0	3	3	21	0	1	1	3	0	0	3	1	1	1	1	4	4	3	9	6	2	1	1	0	1	1	3	1	0	1	3	11	0	5	1	1	1	0	1	3	0	9
RP11-426A6.5	27	10	4	20	19	11	18	11	3	9	3	5	10	4	30	4	7	15	12	12	9	4	0	0	27	3	1	2	24	8	14	10	3	4	7	11	4	11	11	3	34	6	6	7	7	8	32	7	1
RP1-137H15.2	0	0	0	0	0	0	0	0	0	0	1	0	0	0	0	0	0	0	0	0	0	0	0	0	0	0	1	0	0	0	0	2	0	0	0	0	0	0	0	0	0	0	0	0	0	0	0	0	0
RP11-424N24.2	1	1	0	0	3	0	1	0	1	7	0	0	0	1	1	0	1	1	2	1	0	1	0	0	3	1	7	1	6	1	4	0	2	0	2	4	1	3	3	4	1	0	2	0	4	0	4	1	7
XXbac-BPG258E24.10	1	0	0	0	0	0	0	0	0	1	0	0	0	0	1	0	0	0	0	0	0	0	0	0	0	0	0	0	0	0	3	0	0	0	0	0	0	0	0	0	0	0	0	1	0	0	0	0	0
RP11-114G22.1	2	0	0	0	1	0	1	0	0	0	9	0	0	2	1	2	0	0	2	0	5	0	0	26	0	0	0	0	0	0	9	0	0	0	0	0	0	0	0	0	0	1	0	2	0	0	0	0	0
PTOV1-AS2	60	142	71	95	259	85	94	71	42	106	56	55	87	86	146	44	37	45	76	81	98	69	22	32	241	77	16	75	224	154	50	15	45	96	101	48	52	59	88	31	214	45	56	134	43	90	221	66	47
RP1-28H20.3	4	2	0	1	10	1	3	1	1	19	5	2	5	11	1	2	0	2	7	7	16	5	5	2	6	0	3	16	6	8	15	1	0	4	12	5	1	1	1	3	4	5	1	10	3	11	13	1	0
RP11-312J18.6	0	0	0	0	0	0	0	0	0	0	3	0	0	0	1	0	0	0	0	0	1	0	0	0	0	0	0	0	0	0	0	0	0	0	0	0	0	0	0	0	0	0	0	0	0	0	0	0	0
RP4-777O23.1	0	0	0	0	0	0	0	0	0	0	0	0	0	0	0	0	0	0	0	0	0	0	0	0	0	0	0	0	0	0	0	0	0	0	0	0	0	0	0	0	0	0	0	0	0	0	0	0	0
RP4-777O23.2	0	0	0	2	0	1	1	1	1	1	32	0	2	2	3	0	0	2	2	2	1	1	0	26	15	7	0	2	5	3	0	1	1	0	0	1	4	1	0	1	12	2	3	3	3	3	0	2	4
RP11-539L10.2	35	31	11	18	9	23	25	17	14	21	87	32	24	12	44	21	12	17	26	36	44	7	9	22	32	26	3	7	124	28	56	9	10	9	13	37	25	31	24	22	109	46	68	17	17	17	14	14	61
RP11-539L10.3	3	3	5	12	6	21	9	6	12	10	29	15	34	37	12	40	6	8	16	11	149	31	2	2	70	39	16	15	27	95	63	11	14	10	45	12	80	22	10	3	29	26	44	30	28	107	105	15	47
AGAP1-IT1	24	8	4	9	5	9	29	4	4	18	113	52	10	4	14	6	11	7	49	70	10	3	4	67	5	57	12	8	125	27	94	3	28	7	3	19	12	9	15	17	18	9	28	31	5	22	6	7	61
SFTA3	0	3	0	0	0	0	0	0	0	0	0	0	6	0	0	0	0	0	0	0	0	0	0	0	8	0	0	0	0	2	0	0	0	0	0	0	0	0	0	0	0	0	0	0	0	0	0	0	6
RP11-429B14.3	0	0	1	0	1	0	0	0	0	1	5	0	0	0	1	0	0	0	0	0	1	0	0	6	0	0	0	0	0	0	0	0	0	0	0	0	0	0	1	0	0	0	0	0	0	0	1	0	1
RP11-429B14.1	4	0	1	0	1	0	1	0	0	1	13	1	0	0	0	0	0	0	0	0	0	0	0	9	0	16	0	0	1	0	0	1	0	1	0	0	0	0	0	0	0	0	0	0	0	1	1	0	10
RP11-429B14.4	0	1	0	0	0	0	0	0	1	0	1	0	0	0	0	0	1	0	0	0	0	0	0	1	0	0	0	0	1	0	0	0	0	1	0	0	2	0	0	0	2	0	1	0	0	0	1	0	0
RP11-757A13.1	0	2	0	1	0	0	0	0	0	0	0	0	0	0	1	2	0	0	0	0	1	0	0	0	2	0	0	0	2	0	0	0	0	0	0	0	1	0	0	0	1	0	0	0	0	0	0	0	0
RP5-908M14.9	40	41	24	75	107	32	24	25	49	129	55	23	68	94	87	11	34	39	49	59	204	62	21	0	97	56	32	76	95	218	137	8	30	41	81	107	34	44	35	21	74	56	43	84	34	179	195	12	63
C9orf163	11	43	6	20	26	9	17	16	27	38	44	22	24	19	28	2	13	10	17	33	29	18	6	16	64	21	10	14	41	34	16	9	18	7	8	28	6	18	24	10	78	11	7	14	17	25	18	3	22
RP5-908M14.5	31	1	0	104	177	13	26	17	34	131	80	3	7	58	30	26	200	6	74	15	60	69	7	3	140	24	6	12	33	24	6	1	4	20	49	24	22	15	9	13	130	6	4	84	18	38	159	36	1
RP5-1057I20.6	4	2	0	0	5	1	0	0	3	1	24	1	2	0	3	1	1	1	1	3	0	3	0	33	2	16	2	6	0	1	1	0	1	1	1	1	2	1	1	0	11	0	0	1	0	0	0	0	11
RP11-626G11.6	10	3	0	1	0	4	0	1	2	5	1	1	1	1	2	2	0	2	1	11	6	0	3	25	8	0	3	0	14	2	9	0	0	1	2	0	3	12	7	2	8	0	1	5	4	3	8	0	6
RP11-102N11.1	0	0	0	0	0	0	0	0	0	0	2	0	0	0	0	0	0	0	0	0	0	0	0	3	0	0	0	0	0	0	0	0	0	0	1	0	0	0	0	0	0	0	0	0	1	0	0	0	0
RP11-1348G14.5	3	5	0	2	3	0	0	1	2	8	6	1	2	4	6	2	3	0	3	2	2	2	0	19	5	0	0	1	0	3	0	0	1	0	0	0	2	0	4	0	16	0	1	0	2	5	3	0	5
RP11-756G20.1	0	3	0	1	1	1	1	1	1	4	3	0	2	4	2	2	0	3	1	4	5	5	0	0	0	3	0	3	0	0	0	0	2	2	1	0	3	4	2	0	6	4	6	5	0	6	10	0	12
DANT1	0	1	0	0	0	0	0	0	0	0	0	0	0	0	0	0	0	0	0	0	0	0	0	0	0	0	0	0	0	0	0	0	0	0	0	0	0	0	0	0	0	0	0	0	0	0	0	0	0
DANT2	7	7	1	4	0	0	2	0	0	3	86	2	1	4	7	8	0	3	4	0	0	1	0	88	2	8	5	5	9	0	6	3	1	2	6	5	1	0	1	2	10	0	4	1	1	0	6	4	192
DPP9-AS1	10	16	11	15	10	11	7	12	6	8	30	8	7	9	30	6	1	7	9	19	27	10	3	35	17	3	1	10	16	13	4	2	6	8	5	6	9	4	13	4	59	1	14	16	6	6	30	12	7
RP11-295H24.4	23	31	21	31	29	29	41	2	2	52	149	17	8	25	54	17	2	4	26	40	43	29	16	91	27	30	8	20	32	56	16	3	5	12	54	14	33	2	5	13	47	4	31	53	20	22	77	19	21
RP11-78I14.1	0	1	0	0	0	0	2	1	0	0	31	1	1	1	0	0	1	0	1	1	0	0	0	19	0	19	0	0	1	0	0	0	0	0	0	0	0	0	2	0	0	0	1	0	1	0	0	1	8
RP11-856M7.1	2	0	0	0	0	0	1	0	0	1	0	0	1	0	0	0	0	0	0	0	1	0	0	3	0	0	2	0	0	0	0	0	0	0	0	0	1	0	0	0	0	0	0	0	0	1	0	0	0
DCUN1D2-AS	5	5	0	3	4	1	2	1	1	11	49	1	5	3	11	1	0	1	4	0	6	1	1	18	8	20	0	7	2	5	0	0	2	3	3	2	3	0	6	0	13	3	2	1	0	1	6	7	4
RP11-121M22.1	4	8	3	4	6	12	5	5	5	28	10	13	33	12	0	18	7	2	5	18	19	6	11	11	20	20	11	4	10	23	4	0	3	5	11	6	24	13	5	5	29	7	13	19	12	31	16	8	6
RP11-787B4.2	0	0	0	0	0	0	1	0	0	0	2	0	0	0	0	0	0	0	0	0	0	0	0	0	0	0	0	0	0	0	0	0	0	0	0	0	0	0	0	0	0	0	0	0	0	0	0	0	0
RP11-280K24.4	0	1	0	1	0	1	0	0	0	0	1	1	0	0	0	0	0	0	0	1	0	1	0	18	1	17	0	0	0	0	0	0	0	0	1	0	0	1	0	0	0	0	0	0	0	1	0	0	1
ROR1-AS1	0	10	0	0	2	0	0	0	0	1	20	0	0	0	0	0	0	3	2	9	0	1	3	13	0	0	0	0	1	1	1	0	0	0	1	1	2	0	0	0	2	0	2	2	2	5	2	0	5
RP11-889D3.1	0	0	0	0	0	0	0	0	0	0	1	0	1	0	0	0	0	0	0	0	2	0	0	6	0	0	0	0	0	0	0	0	0	0	0	0	0	0	0	0	0	0	0	0	0	0	0	0	0
AC009506.1	51	21	34	64	73	28	81	34	45	114	31	79	63	99	37	28	37	40	209	133	116	89	45	36	105	116	48	57	120	65	83	23	50	22	115	137	72	54	28	100	231	42	155	261	51	109	105	35	80
RP11-33N14.5	3	8	0	1	4	3	12	0	2	3	27	1	3	3	2	0	0	2	4	5	2	5	0	18	0	8	0	0	1	3	1	0	0	1	1	4	7	1	3	1	1	0	0	5	1	0	3	0	4
RP11-532M24.1	23	11	1	7	0	9	8	3	8	22	58	5	21	6	15	4	0	2	5	14	50	12	6	72	15	38	5	4	18	17	11	3	3	0	13	11	5	6	1	5	3	3	5	9	3	20	20	3	19
RP11-513G19.1	2	4	1	1	13	6	1	0	3	3	135	1	1	4	2	4	1	1	5	6	16	11	0	156	7	299	0	3	16	3	0	0	0	1	14	0	6	0	2	0	14	0	4	4	3	3	10	2	26
RP11-174M13.2	0	0	0	0	0	0	0	0	0	0	1	0	0	0	0	0	0	0	0	0	0	0	0	0	0	0	0	0	0	0	0	0	0	0	0	0	0	0	0	0	0	0	0	0	0	0	0	0	0
KB-1836B5.1	6	3	0	4	10	0	5	10	2	12	40	8	17	6	6	10	0	2	0	4	26	8	2	7	5	14	0	9	26	25	20	0	6	3	10	8	1	4	3	1	5	3	1	6	6	12	7	3	10
CTD-2203K17.1	27	13	7	16	16	27	12	10	12	68	15	93	60	19	21	2	5	9	22	12	30	41	5	14	18	37	0	13	46	40	28	6	14	6	15	17	35	16	10	9	27	15	42	33	13	36	19	1	34
CTC-338M12.6	9	8	5	0	0	2	12	3	0	0	6	6	4	1	2	0	1	5	1	6	0	3	5	0	5	0	2	0	6	1	20	1	4	1	0	5	1	2	10	0	8	1	1	1	1	0	3	0	4
KB-1254G8.1	0	6	0	0	1	1	0	1	0	1	320	0	1	1	0	0	0	0	0	0	0	1	0	404	0	56	0	0	0	1	1	0	0	0	0	0	0	0	3	0	3	0	0	0	0	1	0	0	29
RP4-704D23.1	0	0	0	0	0	0	0	0	0	0	94	0	0	1	0	0	0	0	0	0	0	0	0	6	1	0	0	0	1	0	1	0	0	0	0	0	1	0	0	0	0	0	1	0	0	0	0	1	2
LINC02197	0	0	0	0	0	0	0	0	0	0	0	0	0	0	0	0	0	1	1	0	0	0	0	6	0	0	0	0	1	0	0	0	0	0	0	0	0	0	0	0	0	0	0	0	0	0	0	0	0
LINC02196	0	0	0	0	1	0	0	0	0	0	7	0	0	1	0	0	0	0	0	0	1	0	0	6	3	0	0	0	0	0	1	0	0	0	0	0	1	0	0	0	1	0	0	0	0	0	0	0	1
LINC02191	0	0	0	0	0	0	0	0	0	0	1	0	0	0	0	0	0	0	0	0	0	0	0	0	0	0	0	0	0	0	0	0	0	0	0	0	0	0	0	0	0	0	0	0	0	0	0	0	0
LINC02190	0	0	0	0	0	0	0	0	0	0	3	0	0	0	0	0	0	0	0	0	1	0	0	5	0	0	0	0	0	0	0	0	0	0	0	0	0	0	0	0	0	0	0	0	0	0	0	0	0
LINC02193	2	7	3	1	7	1	4	2	0	11	15	0	3	12	1	10	0	0	2	15	5	6	0	16	8	1	0	4	5	7	4	0	2	3	10	2	10	2	1	1	6	3	16	22	0	8	3	0	11
LINC02192	1	0	0	0	1	0	0	0	0	0	0	1	0	0	0	0	0	0	0	0	0	0	0	1	0	0	0	0	1	1	0	0	0	0	0	0	0	0	0	0	0	0	0	0	0	0	1	0	0
RP11-807G9.2	0	0	0	0	0	0	0	0	0	0	0	0	0	0	0	0	0	0	0	0	0	0	0	0	0	0	0	0	0	0	0	0	0	0	0	0	0	0	0	0	0	0	0	0	0	0	0	0	0
LINC02199	0	1	0	0	0	0	0	1	0	0	1	0	0	0	0	0	0	0	0	0	1	0	0	4	0	0	0	0	0	0	93	0	0	1	0	0	0	0	0	0	0	1	0	1	1	0	0	0	0
LINC02198	0	2	0	0	0	0	1	0	0	8	7	0	13	6	1	6	0	0	0	0	13	5	2	4	0	0	0	2	1	29	7	0	0	2	10	1	2	2	0	6	6	1	2	5	0	2	18	2	1
RP11-401F2.4	0	1	0	0	0	0	0	0	0	0	49	0	0	2	0	0	0	0	0	0	0	0	0	56	0	5	0	0	0	0	0	0	0	1	0	0	0	0	0	0	0	0	0	0	0	1	0	0	7
RP11-626G11.3	0	0	0	0	0	0	0	0	0	0	0	0	0	0	0	0	0	0	0	0	0	0	0	0	0	0	0	0	0	0	0	0	0	0	0	0	0	0	0	0	0	0	0	0	0	0	0	0	0
CTB-161M19.4	2	2	0	0	0	0	0	0	0	0	1	1	0	1	1	1	1	0	0	1	4	2	0	9	0	3	1	0	4	2	1	0	0	0	4	1	2	0	1	0	5	0	1	3	1	1	4	0	3
KB-1639H6.2	0	0	0	0	0	0	2	0	0	0	2	0	0	0	0	0	0	0	0	0	0	0	0	8	0	0	0	0	0	0	0	0	0	0	0	0	0	1	0	2	2	0	0	1	0	1	0	0	6
RP11-680F8.4	3	5	1	1	1	0	2	0	0	3	143	0	1	0	2	3	1	2	2	8	2	0	0	151	2	16	1	2	3	3	1	0	0	3	1	1	1	1	2	1	16	2	1	2	0	2	3	0	26
GRM5-AS1	0	1	0	0	0	0	0	0	0	0	1	1	0	0	0	0	0	0	0	0	1	0	0	7	0	0	0	0	0	0	0	0	0	0	0	0	0	0	0	0	1	0	0	0	0	0	0	0	0
RP11-680F8.1	52	98	162	100	37	5	13	209	6	260	26	26	6	11	23	8	67	15	107	78	19	4	18	8	37	0	6	18	2	9	11	0	13	30	6	3	22	23	2	16	146	158	405	26	416	265	54	128	25
RP11-354I10.1	0	0	0	0	0	0	0	0	0	0	1	0	0	0	0	0	0	0	0	0	0	0	0	1	0	0	0	0	0	0	0	0	0	0	0	0	0	0	0	0	0	0	0	0	0	0	0	0	0
RP11-680F8.3	5	9	3	6	7	4	7	3	2	14	6	1	13	8	10	5	2	5	22	15	15	7	3	12	12	5	3	6	8	4	5	0	2	2	11	2	5	9	2	7	17	8	21	9	3	18	7	2	5
RP11-2N1.3	1	0	0	0	0	0	0	0	0	0	0	0	0	0	0	0	0	0	0	0	0	0	0	0	0	0	0	0	0	0	0	0	0	0	0	0	0	0	0	0	0	0	0	0	0	0	0	0	0
AF129408.17	0	0	0	0	0	0	0	0	0	0	0	0	0	0	0	0	0	0	0	0	0	0	0	0	0	0	0	0	0	0	0	0	0	0	0	0	0	0	0	0	0	0	0	0	0	0	0	0	0
RP11-552F3.10	12	16	12	12	33	16	14	10	7	12	6	10	10	15	35	4	9	11	6	20	13	10	2	6	28	6	10	12	24	17	5	9	2	13	13	7	9	21	13	11	21	11	6	14	15	22	25	15	8
RP11-510I5.4	0	1	0	0	0	0	0	0	0	0	2	0	0	0	0	0	0	0	0	0	0	0	0	0	0	0	0	0	0	0	0	0	0	0	0	0	0	0	0	0	1	0	0	0	0	0	0	0	0
RP11-2N1.1	0	0	0	0	0	0	0	0	0	0	0	0	0	0	0	0	0	0	0	0	0	0	0	66	1	0	0	0	0	0	0	0	0	0	0	0	0	0	0	0	0	0	0	0	0	0	0	0	0
RP11-250B2.5	15	13	4	18	12	19	19	0	2	10	133	6	8	16	22	22	1	5	14	22	33	19	1	273	36	22	2	5	157	11	9	3	2	13	19	13	26	9	5	6	29	4	28	15	5	9	48	5	33
RP11-119H12.6	0	0	0	0	0	0	0	0	0	0	0	0	0	0	0	0	0	0	0	0	0	0	0	3	1	0	0	0	0	0	0	0	0	0	0	0	1	0	0	0	0	0	0	0	0	0	0	0	0
LINC02220	0	0	0	0	0	0	0	0	0	0	0	0	0	0	0	0	0	0	0	0	0	0	0	0	0	0	0	0	0	0	1	0	0	0	0	0	0	0	0	0	0	0	0	0	0	0	0	0	0
AC009508.1	0	0	0	0	0	0	0	0	0	0	0	0	0	0	0	0	1	0	0	0	0	0	0	1	0	0	0	0	0	0	0	0	0	0	0	0	0	0	0	0	0	0	0	0	0	0	0	0	0
RP11-69C13.1	0	0	0	0	0	2	0	0	0	0	1	0	0	0	0	0	0	0	0	0	0	0	0	11	0	0	0	0	0	0	0	0	0	3	0	0	0	0	0	0	3	0	0	0	0	0	0	0	0
ELFN1-AS1	323	160	77	122	326	72	313	49	302	403	19	19	707	1243	148	55	96	190	566	427	1065	242	156	0	333	32	70	149	650	183	1946	39	81	45	587	965	560	310	108	140	567	32	13	443	980	621	683	42	13
RP11-428L9.2	0	0	0	0	0	0	0	0	0	0	2	0	0	0	0	0	0	0	0	0	0	0	0	1	0	0	0	0	0	0	0	0	0	0	0	0	0	0	0	0	0	0	0	0	0	0	0	0	0
RP11-428L9.1	0	0	0	0	0	0	0	0	0	0	0	0	0	0	0	0	0	0	0	0	0	0	0	3	0	0	0	0	0	0	0	0	0	0	0	0	0	0	0	0	0	0	0	0	0	0	0	0	2
ZNF32-AS3	0	0	0	0	0	0	0	0	3	0	8	0	0	1	0	0	0	0	2	0	0	0	0	12	0	4	0	0	0	0	1	0	0	0	0	0	1	1	1	0	0	0	0	1	0	0	0	0	3
ZNF32-AS2	29	20	6	15	37	14	5	3	2	29	55	7	12	28	20	4	3	3	6	50	99	21	3	57	64	22	1	7	19	35	1	3	10	7	16	0	26	14	1	13	97	5	10	60	13	24	60	6	16
ZNF32-AS1	7	3	1	1	12	7	0	1	2	3	28	3	3	9	3	2	1	1	1	8	19	11	2	11	14	24	1	3	7	5	0	0	4	3	5	1	10	0	1	0	29	0	3	5	0	7	26	5	5
RP11-624M8.1	1	1	0	0	0	0	0	3	0	2	1	0	0	0	3	1	1	0	1	5	2	0	0	9	1	0	0	0	0	0	0	0	1	0	0	0	0	0	0	0	0	0	2	2	1	1	0	0	1
RP11-196H14.3	0	0	0	0	0	0	0	0	0	0	0	0	0	0	0	0	0	0	0	0	0	0	0	0	0	0	0	0	0	0	0	0	0	0	0	0	0	0	0	0	0	0	0	0	0	0	0	0	0
RP11-196H14.2	0	0	0	2	1	0	1	0	0	0	25	0	0	1	0	0	0	0	0	0	0	1	0	65	0	0	0	0	1	1	2	0	0	0	1	0	2	0	0	0	0	0	0	1	0	0	0	0	5
RP11-196H14.4	0	2	1	0	0	0	0	1	0	0	24	0	1	0	0	0	1	1	0	0	0	0	0	35	0	5	0	0	0	1	0	0	0	0	0	0	0	0	0	0	2	0	1	0	0	0	0	0	3
RP11-552M11.8	72	10	10	12	23	30	46	8	18	48	160	6	43	44	15	49	1	3	12	27	21	55	6	236	36	145	5	25	76	36	24	2	7	10	59	29	63	9	9	3	20	3	11	43	52	20	22	21	35
RP3-460G2.2	5	6	3	4	6	3	3	3	2	30	4	2	3	44	16	8	4	3	13	4	278	14	7	2	2	216	1	0	15	3	7	25	2	1	59	16	6	9	0	3	2	2	13	1	15	20	1	3	5
RP5-973N23.4	0	0	0	1	0	1	0	0	0	0	9	0	0	0	1	0	1	0	0	0	1	0	0	17	1	1	1	1	0	2	0	0	0	0	0	3	0	0	0	0	2	0	1	0	0	0	0	0	0
LINC00592	1	2	0	0	1	0	0	1	1	1	1	0	4	1	0	0	0	1	0	6	4	4	0	17	4	0	1	0	0	0	2	0	0	0	4	2	3	2	1	1	10	1	0	1	1	2	2	0	4
SCEL-AS1	0	0	0	0	0	0	0	0	0	0	3	0	0	0	0	0	0	0	0	0	0	0	0	78	0	0	0	0	0	0	0	0	0	0	0	0	0	0	0	0	0	0	0	0	0	0	0	0	5
LINC00596	0	0	0	0	0	0	0	0	0	0	22	0	0	2	1	0	0	0	0	0	0	1	0	13	0	6	0	0	0	0	0	0	0	0	0	0	0	1	0	0	0	0	0	0	0	1	0	0	0
CTC-487M23.5	26	26	9	9	30	12	11	18	21	24	119	5	43	24	20	20	0	7	24	19	16	26	4	43	25	37	6	25	10	20	12	6	6	15	32	9	28	2	10	7	82	10	22	31	12	32	20	6	31
RP11-76E12.1	0	0	0	0	0	0	0	0	0	0	0	0	0	0	0	0	0	0	0	0	0	0	0	13	0	0	0	0	1	0	0	0	0	0	0	0	0	0	0	0	1	0	0	0	0	0	0	0	0
LINC00599	0	0	1	0	0	0	0	0	0	1	2	0	0	0	0	1	0	0	0	0	0	0	0	5	2	0	1	0	0	0	0	0	0	0	0	0	0	0	0	0	0	0	0	0	1	0	0	0	0
LINC00598	20	3	1	9	2	10	2	0	2	7	106	1	6	2	13	0	0	5	3	6	0	3	0	63	13	13	7	12	2	5	2	1	4	4	1	0	23	2	4	0	11	2	5	3	1	8	4	3	14
RP11-598D14.1	0	0	0	0	0	0	0	0	0	0	0	0	0	0	0	0	0	0	0	0	0	0	0	2	0	0	0	0	0	0	0	0	0	0	0	0	0	0	0	0	0	0	0	0	0	0	0	0	0
DSCR9	1	8	3	2	3	8	8	3	3	14	25	3	3	4	4	4	1	1	0	9	11	8	1	9	2	0	1	10	11	13	5	0	2	4	12	3	2	7	5	2	9	2	1	12	10	13	10	2	9
RP11-619J20.1	0	0	0	0	0	0	0	0	0	0	14	0	0	0	0	0	0	0	0	0	0	0	0	26	1	0	0	0	0	0	0	0	0	0	0	0	0	0	0	0	1	0	2	0	0	1	0	0	31
RP11-742D12.2	0	0	0	0	0	0	0	0	0	0	11	0	0	0	1	0	0	0	0	0	0	0	0	27	0	0	0	1	0	0	0	0	0	1	0	0	0	0	0	0	1	0	0	0	0	0	0	0	5
LBX2-AS1	456	348	204	411	319	192	238	85	111	500	73	225	414	620	391	133	88	180	653	713	243	106	162	19	573	42	120	125	804	604	597	58	163	145	407	291	267	262	233	353	1175	208	590	754	206	1106	625	108	94
AC009495.4	1	0	1	2	1	4	0	1	1	7	12	2	5	4	6	0	0	0	6	1	7	10	2	4	7	10	0	1	16	1	11	2	0	1	0	5	4	1	0	5	1	1	4	8	3	9	2	0	1
RP11-213G21.2	0	0	0	0	0	2	0	0	0	0	0	0	0	0	0	0	0	0	1	0	0	1	0	2	2	0	0	0	0	0	0	0	0	0	1	0	1	0	0	0	0	0	0	0	0	1	0	0	2
RP11-435J9.2	3	3	0	2	0	0	2	0	0	4	8	1	0	0	3	1	0	0	3	3	3	1	0	9	2	12	0	2	0	5	0	0	0	0	1	1	0	2	3	0	3	0	1	0	0	0	2	0	9
AC009495.3	1	0	0	0	1	0	0	0	0	1	12	0	0	0	2	0	0	0	1	0	0	0	0	7	3	21	0	0	1	2	0	0	0	0	0	1	0	0	0	0	1	0	1	1	0	1	3	2	3
AC009495.2	5	4	7	6	16	11	6	12	9	29	26	9	21	18	10	8	4	5	22	3	29	21	4	14	29	7	5	11	64	13	23	2	9	2	21	19	26	7	2	15	26	11	29	14	7	50	11	1	15
CTB-114C7.4	4	5	16	1	8	4	2	3	2	2	3	2	3	0	3	2	0	14	10	5	0	4	4	105	5	14	1	0	3	1	1	1	8	3	0	4	10	2	13	3	2	7	1	1	2	3	2	2	23
AC005518.2	0	0	0	0	0	0	0	0	0	0	1	0	0	0	0	0	0	0	0	0	0	0	0	12	0	0	0	0	0	1	0	0	0	0	0	0	0	0	0	0	0	0	0	0	0	0	0	0	0
RP11-629N8.3	2	0	0	0	1	0	0	0	0	0	2	0	0	0	0	0	0	0	1	1	0	1	0	6	2	0	0	0	1	1	0	0	0	0	1	0	0	0	0	0	1	0	0	1	0	1	1	0	0
AP000442.4	3	0	1	1	1	2	1	3	1	5	0	1	0	10	0	1	0	0	3	4	1	2	0	0	6	0	1	0	6	2	1	0	3	2	7	5	6	2	1	4	3	0	2	9	2	1	10	1	5
RP11-765K14.1	0	0	0	0	0	0	0	0	0	0	0	0	0	0	0	0	0	0	0	0	0	0	0	0	0	0	0	0	0	0	0	0	0	0	0	0	0	0	0	0	0	0	0	0	0	0	0	0	0
AP000442.1	20	25	17	11	27	31	10	10	6	34	41	13	20	23	36	15	5	12	20	23	35	31	12	53	40	22	8	8	21	26	34	6	15	3	26	30	23	12	15	6	44	11	21	59	15	24	27	13	7
RP11-630D6.5	1	1	0	0	1	0	0	0	0	1	52	0	1	0	0	5	0	0	0	0	3	0	0	29	0	20	1	0	0	1	0	0	0	0	0	1	1	0	1	0	1	0	0	0	0	0	2	0	3
RP11-402N8.1	0	0	0	0	0	0	0	0	0	0	0	0	0	0	0	0	0	0	0	0	0	0	0	0	0	0	0	0	0	0	0	0	0	0	0	0	0	0	0	0	0	0	0	0	0	0	0	0	0
UBE2E2-AS1	0	1	0	0	0	0	0	0	0	0	4	0	0	0	0	0	0	0	0	0	0	0	0	0	0	0	0	0	0	0	0	0	0	0	0	0	0	0	0	0	0	0	0	0	0	0	0	0	0
RP11-536P6.3	0	0	0	0	0	0	0	0	0	0	0	0	0	0	0	0	0	0	0	0	0	0	0	0	0	0	0	0	0	0	0	0	0	0	0	0	0	0	0	0	0	0	0	0	0	2	0	0	0
SEPT7-AS1	16	29	9	16	27	9	0	9	7	33	20	3	52	63	8	1	6	6	17	20	41	24	14	24	60	48	10	9	22	47	19	3	2	9	11	11	15	16	4	14	85	12	27	12	12	93	13	10	31
RP11-586K12.8	0	0	0	0	0	0	0	0	0	0	0	0	0	0	0	0	0	0	0	0	0	0	0	0	0	0	0	0	0	0	0	0	0	0	0	0	0	0	0	0	0	0	0	0	0	0	0	0	0
AL591893.1	3	4	0	3	1	3	2	3	0	2	17	7	8	0	4	2	2	5	7	5	5	0	0	80	8	10	0	3	1	2	11	3	1	5	1	0	2	6	2	0	23	2	1	1	3	1	6	1	1
RP11-804A23.4	0	0	0	0	0	0	0	0	1	1	0	0	1	0	0	0	0	0	1	0	0	0	0	0	0	0	0	0	0	0	0	0	0	0	0	0	0	0	0	0	0	0	0	0	0	0	0	0	0
AC004069.2	4	16	1	3	5	1	0	0	4	2	4	5	3	5	5	3	2	1	1	6	7	3	9	13	19	5	0	2	6	7	4	2	1	2	13	2	3	6	4	1	2	0	0	6	4	5	2	0	1
RP11-104H15.7	0	0	0	0	0	0	0	0	0	0	0	0	0	0	0	0	0	0	0	0	0	0	0	0	0	0	0	0	0	0	0	0	0	0	0	0	0	0	0	0	0	0	0	0	0	0	0	0	0
RP11-380M21.4	0	1	0	1	0	0	1	0	0	0	78	0	0	0	0	4	0	1	0	5	2	0	0	50	0	30	0	3	1	7	0	0	0	2	0	0	1	0	0	0	0	0	0	1	5	0	1	9	10
RP11-89N17.4	0	1	0	1	0	3	0	1	0	0	30	0	1	0	3	0	0	0	2	0	6	0	2	37	4	0	2	0	0	0	2	0	0	1	0	0	1	1	0	0	5	0	0	1	2	0	3	0	0
RP11-728F11.3	0	1	0	1	0	0	0	0	2	1	1	0	2	0	0	0	0	0	0	0	0	0	0	0	0	0	0	0	0	3	0	0	0	0	0	0	0	0	0	0	1	0	0	0	0	0	1	0	0
RP11-104H15.8	0	0	0	0	0	0	0	0	0	0	0	0	0	0	0	0	0	0	0	0	0	0	0	0	0	0	0	0	0	0	0	0	0	0	0	0	0	0	0	0	0	0	0	0	0	0	0	0	0
RP11-89N17.1	0	1	1	0	0	0	0	0	0	0	18	0	1	4	1	0	0	0	0	1	1	0	0	38	2	0	0	0	3	2	3	0	0	0	2	2	3	0	0	1	2	0	1	0	1	0	2	0	0
RP11-89N17.2	0	0	0	0	0	2	0	0	0	0	12	0	0	0	0	0	0	0	0	0	0	1	0	7	1	0	0	0	0	0	0	0	0	0	0	0	0	0	1	0	3	0	0	1	0	0	0	0	1
RP11-89N17.3	0	0	0	1	0	0	0	0	0	0	2	0	0	0	0	0	0	0	0	0	5	0	0	14	0	0	0	0	0	0	0	0	0	0	0	0	0	0	0	0	0	0	0	0	0	0	0	0	0
RP11-815I9.4	16	26	11	10	36	17	9	2	8	30	45	9	58	51	5	14	5	3	51	109	25	11	0	18	85	94	1	8	34	70	91	2	11	12	31	2	63	3	16	3	41	6	24	58	14	58	32	13	78
RP11-262K1.1	0	0	0	0	0	0	0	0	0	0	0	0	0	0	0	0	0	0	0	0	0	0	0	38	0	0	0	0	0	0	0	0	0	0	0	0	0	0	0	0	0	0	0	0	0	0	0	0	4
PP14571	1	13	0	8	9	7	6	2	3	0	28	14	23	1	1	1	0	2	10	14	1	6	0	51	3	2	0	1	302	37	3	0	1	3	3	1	1	13	1	10	26	15	14	7	0	5	5	6	9
AC083867.4	0	0	0	0	0	0	0	0	0	0	5	0	0	0	0	0	0	0	0	0	0	0	0	7	0	0	0	0	0	0	0	0	0	0	1	0	0	0	0	0	0	0	1	0	0	0	0	0	0
RP11-570H19.2	0	0	0	0	0	0	0	0	0	0	1	0	0	0	0	0	0	0	0	0	1	0	0	2	1	0	0	0	0	0	0	0	0	0	0	0	0	0	0	0	0	0	0	0	0	0	0	0	0
LINC01752	1	36	7	39	9	28	9	11	17	4	27	28	12	30	5	105	5	3	215	1	43	3	59	3	81	15	133	9	64	5	0	19	16	37	24	27	94	42	8	87	28	33	125	2	4	1	14	11	3
LINC01753	0	0	0	0	0	0	0	0	0	0	0	0	0	0	0	0	0	0	0	0	0	0	0	7	0	0	0	0	0	0	0	0	0	0	0	0	0	0	0	0	0	0	0	0	0	0	0	0	0
LINC01750	11	24	4	7	4	15	2	3	6	3	4	7	3	6	1	0	2	18	10	3	2	4	7	16	21	13	15	1	0	2	40	16	3	1	7	2	6	4	0	4	10	11	21	2	4	3	2	2	9
LINC01751	0	0	0	0	0	0	0	0	0	0	1	0	0	0	0	0	0	0	0	0	0	0	0	3	0	0	0	0	0	0	0	0	0	0	0	0	0	0	0	0	0	0	0	0	0	0	0	0	0
LINC01756	1	0	0	0	0	0	0	0	0	0	0	0	0	0	0	0	0	0	0	0	0	0	0	1	0	0	0	0	0	0	0	0	0	0	0	0	0	2	0	1	0	0	0	0	0	0	0	0	0
RP1-60N8.1	1	1	0	0	0	0	0	0	0	0	30	0	1	0	2	0	0	0	0	1	1	0	0	106	1	11	0	0	0	1	0	0	1	1	0	0	1	0	1	1	1	0	1	1	0	0	0	0	19
LINC01754	0	0	0	2	1	0	0	0	0	1	4	0	1	0	0	0	0	0	4	0	0	0	0	4	0	0	2	0	0	0	0	0	0	0	1	0	0	0	0	0	1	0	7	0	0	2	0	1	0
RP11-423C15.3	1	0	0	1	0	0	0	0	0	1	1	0	1	0	1	0	0	1	1	0	1	0	0	14	4	0	3	0	3	0	1	1	2	1	1	0	0	0	4	0	2	0	1	1	2	1	1	0	3
RP11-532L16.3	0	0	0	0	0	0	0	0	0	0	0	0	0	0	0	0	0	0	0	0	0	0	0	22	0	0	0	0	0	0	0	0	0	0	0	0	0	0	0	0	0	0	0	0	0	0	1	0	1
CTB-50L17.7	0	0	0	0	0	0	0	0	0	0	0	0	0	0	0	0	0	0	0	0	0	0	0	0	0	0	0	0	0	0	0	0	0	0	0	0	0	0	0	0	0	0	0	0	0	0	0	0	0
RP3-369A17.4	0	11	3	0	0	0	0	1	1	0	0	0	2	1	0	0	0	0	2	0	0	3	0	8	1	5	0	0	1	0	0	0	0	0	0	2	2	0	0	1	2	0	0	0	0	11	0	0	2
RP11-1157N2__B.2	0	9	0	1	2	0	5	0	0	0	0	3	2	0	0	4	0	0	12	0	2	5	0	3	0	10	4	0	11	0	0	0	0	0	0	13	0	1	4	2	2	2	9	3	0	0	0	0	5
RP5-1119O21.2	0	0	0	0	0	0	0	0	0	0	0	0	1	0	0	0	0	0	0	0	1	0	0	0	0	0	0	0	0	0	0	0	0	0	0	0	0	0	0	0	0	0	0	0	0	0	0	0	0
RP11-338H14.1	0	39	0	0	0	0	1	0	1	0	0	0	1	0	0	0	0	1	1	2	1	0	0	1	2	0	0	1	1	2	0	0	0	1	0	0	0	0	1	0	1	0	0	0	0	0	0	1	0
LVCAT5	0	0	0	0	0	0	0	0	0	0	1	0	0	0	0	0	0	0	0	0	29	1	0	29	0	0	0	0	55	0	0	7	0	0	0	0	0	0	0	0	0	0	0	0	0	0	0	0	0
AP001627.1	1	2	0	1	6	6	2	2	2	4	64	0	2	1	0	1	1	0	119	2	17	0	0	1	4	9	0	0	1	5	3	0	0	3	1	1	2	3	1	12	3	3	33	1	3	1	19	1	9
LSINCT5	1	0	0	0	0	0	0	0	0	0	1	0	0	0	0	1	0	0	1	7	2	0	0	0	0	0	0	0	0	0	0	0	1	0	0	0	0	0	0	0	3	0	2	2	0	1	1	0	0
LINC00205	85	120	26	23	112	48	74	16	28	131	67	41	355	142	71	24	26	33	101	159	65	62	14	78	169	86	18	28	133	286	76	11	44	27	148	86	127	69	33	8	174	43	72	90	29	255	236	19	100
RP11-61I13.3	9	12	10	6	15	5	5	1	3	6	63	1	9	8	5	0	1	4	12	16	2	2	1	72	14	26	0	0	6	19	4	0	0	0	7	3	12	4	2	0	9	1	17	2	2	8	5	3	21
RP11-620J15.4	0	0	0	6	1	0	1	0	0	2	0	0	3	2	0	0	0	1	1	0	4	1	0	0	1	0	1	0	0	0	0	0	1	1	0	0	0	1	0	4	0	1	1	0	1	1	5	0	0
RP11-620J15.2	0	3	0	12	7	5	2	8	3	15	12	2	24	5	4	13	2	0	4	2	14	3	6	12	10	8	3	2	1	18	0	6	1	1	5	8	15	5	0	7	15	3	4	8	14	3	34	2	3
RP11-620J15.3	13	45	10	25	78	8	15	13	18	20	10	16	45	43	16	15	2	15	57	39	14	118	9	4	39	8	21	4	21	50	22	11	14	7	26	22	28	22	10	13	63	20	49	44	33	64	63	15	99
LVCAT1	0	6	0	2	5	0	1	1	1	5	16	91	1	0	1	1	0	0	0	0	4	1	25	11	2	0	0	3	229	0	0	3	0	1	0	19	0	4	0	2	0	0	1	1	5	0	0	0	264
RP11-152F13.8	14	10	0	0	3	0	0	0	0	12	6	0	6	4	5	0	0	0	3	13	3	2	0	0	11	10	0	0	13	6	0	0	0	0	1	2	4	0	0	0	23	0	2	8	0	7	12	0	0
LINC01193	0	0	0	0	0	0	0	0	0	0	0	0	0	0	0	0	0	0	0	0	0	0	0	6	0	0	0	0	1	0	0	0	0	0	0	0	0	0	0	0	0	0	0	0	0	0	0	0	0
RP11-434D9.1	5	0	0	0	2	2	2	3	1	8	4	0	1	8	1	9	0	0	2	9	20	3	1	6	1	0	2	6	1	0	11	0	1	0	1	4	2	0	0	1	14	5	2	6	5	0	5	1	4
RP11-190J1.3	0	9	0	0	0	0	0	2	0	0	0	0	0	1	3	9	8	7	6	0	2	0	6	0	11	0	0	0	0	0	3	0	0	2	12	0	0	9	1	0	0	0	0	0	0	0	0	0	0
LAMA5-AS1	0	2	0	1	1	1	0	0	6	8	14	0	1	6	0	0	2	0	0	2	3	2	0	13	0	0	0	6	0	0	0	0	0	1	1	0	0	1	4	0	3	0	3	5	0	2	0	1	9
RP11-437J19.1	1	0	0	0	0	0	0	0	0	0	3	0	0	0	0	0	0	0	0	0	0	0	0	4	0	0	0	0	0	0	0	0	0	0	0	0	0	0	0	0	0	0	0	0	0	0	0	0	0
CTD-2113L7.1	0	0	0	0	1	0	0	0	0	0	1	1	0	0	0	0	0	0	0	0	1	0	0	11	0	0	0	0	0	0	0	0	0	0	0	0	0	0	0	0	0	1	1	1	0	0	0	0	2
RP11-542A14.1	0	1	0	0	0	0	0	0	0	1	2	0	0	0	0	0	0	2	0	0	0	0	0	1	0	0	0	0	0	0	1	0	0	0	0	0	0	0	1	0	0	0	0	0	0	0	0	0	0
RP11-1398P2.1	23	20	10	5	11	5	23	3	18	6	11	23	48	14	4	4	7	41	47	49	10	8	2	1	16	6	5	6	165	8	98	1	3	3	21	50	10	9	13	13	20	16	26	21	7	28	14	4	47
RP11-440G5.2	1	0	0	0	2	1	0	0	0	0	3	0	1	3	6	0	0	0	0	7	5	0	0	0	3	0	0	0	12	3	3	0	0	1	0	1	0	0	0	2	3	0	4	2	4	3	1	0	0
RP11-897M7.4	0	2	0	0	0	0	0	0	0	0	0	0	0	0	0	0	0	0	0	0	0	0	0	5	1	0	0	0	0	0	0	0	0	0	1	0	0	0	0	0	0	0	0	0	0	0	0	0	1
RP11-141O11.1	0	2	0	0	0	0	0	0	0	0	1	0	0	0	0	0	0	0	0	0	0	0	0	2	0	0	0	0	0	0	0	0	0	0	1	0	0	0	0	0	0	0	0	0	0	0	0	0	0
RP11-610P16.1	6	3	4	5	21	5	5	4	1	35	31	9	23	42	10	8	3	9	25	8	13	13	3	13	56	23	1	7	23	40	14	1	11	7	11	6	27	7	4	3	21	5	34	27	11	20	10	1	12
RP13-820C6.4	0	0	0	0	0	0	0	0	0	1	0	0	0	0	0	0	0	0	0	0	0	0	0	1	0	0	0	0	0	0	0	0	0	0	0	0	0	0	0	0	0	0	0	0	0	0	0	0	0
CH17-360D5.3	4	70	1	0	2	0	0	10	0	0	1	0	3	0	2	0	0	8	3	15	2	0	0	8	1	0	0	1	0	0	0	0	0	2	0	0	0	0	0	1	31	15	1	0	0	0	0	1	2
RP13-820C6.2	0	0	0	0	0	0	0	0	0	0	0	0	0	0	0	0	0	0	0	0	0	0	0	0	0	0	0	0	0	0	0	0	0	0	0	0	0	0	0	0	0	0	0	0	0	0	0	0	0
RP11-187E13.2	0	3	2	0	0	0	0	0	0	0	1	1	0	0	0	2	0	1	2	1	4	0	0	10	0	15	0	0	15	1	10	0	0	0	0	3	0	0	0	1	23	0	0	0	0	0	1	0	0
RP11-446E24.3	0	0	1	2	1	0	1	0	0	0	12	0	3	2	0	1	0	1	0	2	0	0	0	4	2	0	0	2	3	0	0	0	0	0	2	0	3	2	0	2	2	0	1	0	0	0	2	0	0
RP11-72L22.1	0	0	0	0	0	0	0	0	0	0	2	0	1	0	0	0	0	0	0	0	3	1	0	1	0	6	0	0	0	0	0	0	0	0	0	0	0	0	0	0	0	0	0	1	0	0	0	0	0
AC005358.3	0	0	0	0	0	0	0	0	0	0	33	0	0	0	0	0	0	0	0	0	0	0	0	35	0	0	0	0	0	0	0	0	0	0	0	0	0	1	0	1	0	0	0	0	0	0	0	0	2
CTD-2568A17.8	0	1	0	0	0	0	0	0	0	0	12	0	0	1	0	0	0	0	0	0	0	0	0	3	0	1	0	0	1	1	0	0	0	0	1	0	0	0	0	0	3	0	0	0	0	0	0	0	3
LINC01337	9	7	0	1	0	1	1	0	0	0	7	0	0	0	1	3	0	0	1	0	4	1	0	4	2	10	0	0	4	0	0	2	0	0	3	2	3	0	0	0	1	2	1	0	2	2	4	0	0
RP11-661A12.12	5	4	0	1	1	1	3	0	2	2	3	0	24	4	9	0	2	0	1	10	3	3	0	1	7	0	0	1	8	38	0	0	3	0	7	6	0	2	1	1	12	0	3	5	2	24	10	1	1
HOXA11-AS	611	532	286	381	595	333	257	344	400	839	126	347	922	1635	85	179	224	94	666	867	216	77	597	12	1203	0	155	192	1974	984	728	89	400	261	567	35	678	1113	280	427	1923	665	798	2131	1061	1233	1476	151	61
FAM13A-AS1	23	53	46	11	82	39	71	20	8	56	710	19	79	42	45	39	6	17	48	22	100	31	6	205	80	171	5	13	220	59	23	5	40	10	18	46	46	20	21	22	24	21	47	81	25	50	133	14	83
RP11-173C1.1	4	13	3	2	3	1	1	4	5	3	0	3	5	4	1	3	1	6	4	6	0	3	4	2	3	0	2	1	1	11	1	0	0	2	4	0	3	75	1	2	3	1	3	4	0	3	2	2	8
AC003104.1	2	2	0	0	4	4	1	0	0	0	355	0	1	1	3	1	1	2	4	2	0	2	2	223	8	163	0	0	2	1	6	0	0	1	2	3	4	0	4	1	12	1	0	2	0	1	1	0	59
ASAP1-IT2	2	6	5	3	3	0	0	1	0	3	157	0	2	2	0	1	1	0	0	5	4	1	0	206	2	19	0	2	3	9	1	0	0	3	1	2	4	0	0	0	2	0	0	0	4	1	24	0	18
AC011901.2	0	0	0	0	0	0	0	0	0	0	0	0	0	0	0	0	0	0	0	0	0	0	0	0	0	0	0	0	0	0	0	0	0	0	0	0	0	0	0	0	0	0	0	0	0	0	0	0	0
NFIA-AS2	0	9	0	0	6	1	1	4	22	1	5	1	1	3	9	6	1	1	0	5	11	7	0	6	13	0	0	4	5	5	0	3	1	0	5	2	2	6	1	2	0	0	3	46	0	1	38	0	11
FLJ20021	166	196	176	63	111	50	83	112	143	89	6	150	105	122	66	71	85	142	134	390	256	61	54	5	147	47	312	29	338	126	268	49	105	59	90	332	68	62	170	170	127	91	226	156	133	144	160	38	229
RP11-14J7.6	0	0	0	0	0	0	0	0	0	0	1	0	0	0	0	0	0	0	1	0	0	0	1	7	0	0	0	0	0	0	0	0	0	0	0	0	1	0	0	0	0	0	0	0	0	0	0	0	0
RP11-644N4.1	0	0	0	0	0	0	0	0	0	0	0	0	0	0	0	0	0	0	0	0	0	0	0	0	0	0	0	0	0	0	0	0	0	0	0	0	0	0	0	0	0	0	0	0	0	0	0	0	0
RP11-1041F24.1	0	0	0	0	1	0	0	1	0	0	1	0	0	0	4	0	0	1	0	0	1	1	0	4	1	0	0	2	0	0	1	0	0	0	3	0	0	0	0	0	0	0	0	0	0	0	0	0	0
AC006037.2	0	0	0	0	0	0	0	0	0	0	0	0	0	0	0	0	0	0	0	0	0	0	0	0	0	0	0	0	0	0	0	0	0	0	0	0	0	0	0	0	0	0	0	0	0	0	0	0	0
AC002064.4	0	4	0	2	0	1	0	0	0	1	93	0	1	1	1	1	0	0	0	0	7	0	0	300	4	18	0	0	2	4	1	0	0	1	2	0	4	0	0	0	14	0	1	1	0	5	1	0	15
AC002064.5	2	1	0	0	1	2	2	0	0	0	13	0	2	0	0	0	0	1	0	1	3	1	0	42	1	3	0	0	1	2	0	0	1	1	1	1	2	0	1	0	11	0	0	2	0	0	1	0	4
RP11-49I11.4	62	27	4	13	13	21	24	3	5	6	42	9	14	11	34	17	5	8	22	37	25	14	8	25	5	43	13	5	32	16	43	9	19	23	18	11	13	4	12	9	70	7	9	15	11	13	13	2	23
RP11-18H7.1	32	18	11	14	22	14	15	7	9	84	148	16	54	65	60	26	3	7	18	55	69	89	7	69	149	55	13	22	62	59	43	6	12	16	26	37	49	28	17	15	167	24	28	97	45	65	63	33	30
RP11-131J3.1	0	0	0	0	0	0	0	0	0	0	0	0	0	0	0	0	0	0	0	0	0	0	0	0	0	0	0	0	0	0	0	0	0	0	0	0	0	0	0	0	0	0	1	1	0	0	0	0	0
LINC02146	0	0	0	0	0	0	0	0	0	0	0	0	0	0	0	0	0	0	0	0	0	0	0	9	0	0	0	0	0	0	0	0	0	0	0	0	0	0	0	0	0	0	0	0	0	0	0	0	0
RP11-6E9.5	0	0	0	0	0	0	0	0	0	0	0	0	0	2	0	0	0	0	0	0	0	0	0	3	0	0	0	0	0	1	0	0	0	0	2	3	0	1	0	0	0	0	0	1	0	2	0	0	0
RP11-6E9.4	0	0	0	0	0	0	0	0	0	1	3	0	0	0	0	0	0	0	0	0	1	0	0	0	0	8	0	0	0	0	0	0	0	0	0	0	0	0	0	0	0	0	0	0	0	0	0	0	1
AC090044.2	0	0	0	0	0	0	1	1	2	2	0	0	1	2	2	0	0	0	1	1	0	0	0	5	3	0	0	0	0	1	0	0	0	1	5	0	0	0	0	0	5	1	0	1	0	0	1	1	0
PCAT1	10	15	4	5	11	6	3	2	6	46	81	4	49	6	5	9	6	1	7	32	11	17	3	22	14	85	8	2	7	36	34	3	4	5	21	17	5	3	3	4	16	5	3	16	9	23	38	7	33
RP11-455F5.4	6	0	1	5	2	4	0	2	0	3	38	2	3	1	3	1	2	5	1	1	5	0	0	10	1	10	0	6	0	0	2	0	2	2	0	1	1	2	1	2	8	0	5	1	1	1	5	2	3
PCAT2	2	0	1	0	3	8	0	1	0	3	41	0	3	2	4	6	0	1	2	3	4	9	0	41	2	22	0	0	1	5	1	4	0	1	8	3	5	0	0	0	7	0	0	17	3	6	6	2	2
PCAT5	0	0	1	0	0	0	0	0	0	0	6	0	0	1	0	0	0	0	0	0	0	0	0	11	0	0	0	0	1	0	0	0	0	0	1	0	0	0	0	0	1	0	0	1	0	0	0	0	0
RP11-506M13.3	14	6	0	14	11	25	5	2	3	2	100	3	8	13	3	7	0	3	7	13	24	17	1	57	19	48	5	4	31	10	8	2	0	0	14	6	35	0	6	0	22	3	10	5	15	3	22	10	30
PCAT7	42	18	2	30	63	35	50	50	68	293	38	45	86	201	67	46	19	7	101	105	68	185	36	33	118	9	41	22	103	51	71	33	8	22	80	26	138	94	16	116	158	28	89	366	77	194	107	27	221
PCAT6	14	78	23	28	76	53	21	39	72	72	6	106	103	95	77	8	43	34	68	91	135	27	60	0	139	4	16	24	299	189	160	25	31	27	60	29	127	88	28	60	162	30	37	215	47	117	207	18	11
HAO2-IT1	0	0	0	0	0	0	0	0	0	0	0	0	0	0	0	0	0	0	0	0	0	0	0	0	0	0	0	0	0	0	0	0	0	0	0	0	0	0	0	0	0	0	0	0	0	0	0	0	2
RP11-455F5.6	9	10	9	16	9	9	4	13	2	11	31	9	11	2	4	12	3	8	6	8	4	11	2	11	6	9	2	8	5	9	3	6	6	6	2	5	5	21	10	6	35	9	15	4	6	1	26	10	7
RP11-483I13.5	0	0	0	0	0	0	0	0	0	0	0	0	0	0	0	0	0	0	0	0	0	0	0	0	0	0	0	0	0	0	0	0	0	0	0	0	0	0	0	0	0	0	0	0	0	0	0	0	0
RP1-90G24.11	2	11	0	2	5	1	12	0	0	9	20	0	7	8	0	0	0	0	3	0	3	0	0	4	19	11	0	0	0	26	0	0	2	0	11	0	6	0	0	0	7	0	1	0	9	6	5	8	8
RP1-90G24.10	3	6	0	0	8	0	2	1	0	28	13	0	30	7	1	0	3	0	6	0	4	0	0	8	41	95	0	0	4	32	0	0	0	2	3	0	10	1	0	0	23	1	2	1	4	28	1	2	26
RP11-197K6.1	1	0	0	5	31	53	0	0	8	0	3	0	54	369	1	20	0	0	1	0	108	79	5	0	15	0	2	2	12	1	730	4	0	7	250	0	0	7	0	37	3	74	0	0	8	0	2	0	0
RP11-53I6.4	6	3	3	0	10	6	1	0	0	4	112	3	0	1	3	0	0	1	4	9	7	2	2	92	4	84	1	1	8	3	1	0	1	1	0	2	1	1	1	1	13	1	1	4	0	3	4	1	26
LINC02149	0	0	0	0	0	0	0	0	0	0	0	0	0	0	0	0	0	0	0	0	0	0	0	0	0	0	0	0	0	0	0	0	0	0	0	0	0	0	0	0	0	0	0	0	0	0	0	0	1
RP11-53I6.3	2	0	0	0	1	2	0	0	0	1	4	0	0	2	1	1	0	0	2	2	4	2	0	2	1	0	0	0	5	3	1	1	0	0	1	0	0	0	0	0	0	0	2	1	0	2	4	0	0
RP11-53I6.2	0	0	0	0	0	0	0	0	0	0	0	0	0	0	0	0	0	0	0	0	0	0	0	0	0	0	0	0	0	0	0	0	0	0	0	0	0	0	0	0	0	0	0	0	0	0	0	0	0
EPHA5-AS1	0	0	0	0	0	0	0	0	1	0	2	0	1	0	0	0	0	0	0	0	0	0	0	0	1	0	3	0	2	0	0	1	0	0	0	0	1	0	0	0	0	0	0	0	0	1	0	0	0
RP5-1142A6.7	0	0	0	0	1	1	0	0	1	0	2	0	0	0	0	0	0	1	1	0	0	0	0	0	2	0	1	0	0	0	0	2	0	0	0	0	0	0	0	0	0	1	1	0	1	0	0	0	3
AC092295.4	0	0	0	1	2	0	0	0	0	1	5	0	0	1	0	0	0	0	1	1	1	0	0	3	1	11	1	0	1	1	1	0	0	0	0	0	2	1	0	0	1	0	1	1	0	0	2	0	0
RP11-1399P15.1	2	3	4	1	0	6	0	0	4	10	35	0	5	2	1	1	0	1	4	5	4	2	3	143	7	0	5	0	115	2	2	3	2	4	1	5	0	1	7	12	2	1	43	1	10	6	0	0	19
RP11-661G16.2	0	0	2	0	0	0	0	0	0	0	8	0	0	0	1	0	0	0	0	0	0	0	0	20	0	0	2	0	0	0	0	0	0	0	0	0	0	4	1	0	0	1	0	0	0	0	0	0	1
KB-1991G8.1	1	11	1	1	3	0	0	0	0	1	3	1	6	1	4	0	0	0	3	3	3	3	0	3	14	0	0	2	1	10	0	0	0	1	4	0	6	4	0	3	4	2	7	0	1	3	2	0	1
RP11-242D8.1	69	95	10	24	100	35	91	13	34	143	198	36	166	109	150	29	19	28	69	304	84	105	16	144	233	142	27	53	84	223	83	20	25	47	44	85	83	37	31	22	272	50	42	110	49	253	70	38	56
RP11-1081M5.1	1	1	0	0	0	0	0	0	2	0	1	2	0	1	0	0	0	0	0	0	1	2	0	1	3	10	0	0	0	1	0	0	0	0	0	0	0	0	0	0	0	0	0	0	0	1	1	0	4
CTD-2062F14.3	0	4	0	0	0	1	0	1	0	0	0	1	6	2	0	0	3	0	2	3	4	0	0	0	0	0	0	0	0	4	0	0	0	1	0	2	4	0	1	2	2	1	3	1	0	1	0	2	8
RP11-10C24.1	31	18	18	9	22	32	16	2	7	68	119	30	48	54	51	27	0	18	58	37	85	79	7	18	56	114	9	28	30	38	36	12	15	13	35	42	64	13	8	16	22	20	54	53	72	64	31	16	112
RP11-195F19.30	1	2	0	1	3	0	1	1	1	6	20	4	3	2	0	1	0	4	1	0	5	4	0	10	2	1	3	0	4	1	2	2	0	1	0	1	5	0	3	1	2	1	4	6	2	8	2	0	9
CTD-2001E22.1	0	0	0	0	0	0	0	0	0	0	5	0	0	0	0	0	0	0	0	0	0	0	0	0	0	0	0	0	0	0	0	0	0	0	0	0	0	0	0	0	0	0	0	1	0	0	0	0	0
IGBP1-AS1	13	17	7	2	5	12	6	3	5	7	27	3	5	19	24	11	0	4	6	7	27	3	3	31	14	6	0	2	17	9	4	0	4	5	10	6	12	3	2	1	21	2	5	5	2	9	43	4	5
RP11-121A14.3	2	2	1	1	4	0	1	0	0	1	62	1	0	0	1	0	0	0	0	1	1	2	0	54	2	29	0	0	1	1	0	0	0	0	0	0	0	0	2	0	7	1	0	0	0	2	1	1	32
IGBP1-AS2	1	1	1	5	1	3	3	1	1	1	16	1	1	5	1	3	0	4	1	0	0	0	1	17	2	5	6	2	0	1	0	0	0	4	1	0	2	0	4	3	1	1	0	2	3	1	2	1	4
RP11-285E23.2	0	1	2	3	1	0	5	0	0	0	9	0	1	3	0	0	0	1	3	1	3	1	3	0	2	0	0	0	0	1	4	0	1	0	0	1	4	1	0	0	1	0	4	1	1	3	2	0	0
RP11-114H24.3	0	0	0	0	0	0	0	0	0	0	0	0	0	0	0	0	0	0	0	0	0	0	0	0	0	0	0	0	0	0	0	0	0	1	0	0	0	0	0	0	1	0	0	0	0	0	0	0	0
STK4-AS1	3	6	6	5	13	9	3	2	2	39	7	4	31	25	6	8	3	3	16	8	42	15	7	6	14	8	1	11	13	27	5	2	4	2	8	6	14	13	2	7	5	11	8	11	35	100	19	8	6
RP11-64C12.8	0	2	0	0	0	2	0	3	2	0	0	0	1	1	1	0	3	1	2	7	1	0	0	5	9	0	2	0	0	2	0	0	0	1	0	0	0	0	1	0	11	1	0	2	0	0	2	0	0
RP11-114H24.6	4	6	4	5	4	2	4	0	1	5	12	1	5	1	6	1	3	0	2	9	0	0	0	0	4	1	0	1	14	5	4	0	3	2	6	0	9	0	2	2	15	0	5	3	1	4	9	1	0
RP11-114H24.7	0	0	0	0	1	0	0	0	0	0	0	0	0	0	0	0	0	0	0	0	0	0	0	0	0	0	0	0	0	0	0	0	0	0	0	0	0	0	0	0	1	0	0	0	0	0	0	0	0
CTC-448D22.1	0	0	0	0	1	0	0	0	0	0	1	0	0	0	0	0	0	0	0	1	1	0	0	0	0	12	0	0	0	0	1	0	0	0	0	0	0	0	0	0	0	0	1	0	0	0	1	0	1
LINC02054	0	0	0	0	0	0	0	0	0	0	4	0	0	0	0	0	0	0	2	1	0	0	0	10	2	0	0	0	0	0	0	0	0	0	0	0	0	1	0	0	1	0	0	0	0	0	0	0	0
RP11-264E18.1	0	1	0	0	0	0	0	0	0	0	0	0	0	0	0	0	2	0	0	0	0	0	0	0	0	0	0	0	0	0	0	0	0	0	0	0	0	0	0	0	0	0	1	0	0	0	0	0	0
LINC02056	0	0	0	0	0	0	0	0	0	0	2	0	0	0	0	1	0	0	0	0	0	0	0	7	0	1	0	0	0	0	0	0	0	0	0	1	0	0	1	0	0	0	0	0	0	1	0	0	0
LINC02057	9	5	0	5	1	8	9	0	0	10	21	1	0	7	0	5	0	4	22	1	25	1	11	3	1	6	0	0	13	4	0	3	3	4	1	0	45	3	0	6	1	11	52	0	2	1	8	5	10
LINC02050	0	0	0	0	0	0	0	1	0	0	7	0	0	3	0	0	0	0	0	0	14	0	0	3	0	0	0	0	1	14	70	0	0	0	0	0	0	0	0	1	0	0	0	0	0	0	0	0	1
LINC02051	0	0	0	0	0	0	0	0	1	0	0	0	0	0	0	0	0	0	0	0	0	0	0	0	0	0	0	0	0	0	0	0	0	0	0	0	0	0	0	0	0	0	1	0	0	0	1	0	2
LINC02052	0	0	0	0	0	0	0	0	0	0	2	0	0	0	0	0	0	0	0	0	0	0	0	13	0	0	0	0	0	0	0	0	0	0	0	0	0	0	0	0	0	0	0	0	0	0	1	0	0
LINC02053	0	0	0	0	0	0	0	0	0	0	1	0	0	0	0	0	0	0	0	0	0	0	0	6	0	0	0	0	0	0	0	0	0	0	0	0	0	0	0	0	0	0	0	0	0	0	0	0	0
RP11-373N22.3	3	6	2	1	2	3	1	0	2	14	6	3	15	7	4	1	3	0	2	1	5	8	0	16	13	0	2	4	11	4	2	0	2	2	3	4	2	0	0	0	16	2	8	13	5	3	6	0	4
CTD-2234N14.1	0	0	0	0	0	0	0	0	0	0	0	0	0	0	0	0	0	0	0	0	0	0	0	0	0	0	0	0	0	0	0	0	0	0	0	0	0	0	0	0	0	0	0	0	0	0	0	0	0
RP11-436F21.1	0	0	0	0	0	0	0	0	0	0	3	0	0	0	0	0	0	0	0	0	0	0	0	0	0	0	0	0	0	0	0	0	0	0	0	0	0	0	0	0	0	0	0	0	0	0	0	0	0
LINC02058	0	9	0	0	0	0	0	0	0	1	0	0	0	0	0	0	0	0	0	0	0	0	0	0	0	0	0	0	0	0	3	0	0	0	0	0	0	0	0	2	0	0	0	0	0	0	0	0	0
LINC02059	0	0	0	0	0	0	0	0	0	0	3	0	0	0	0	1	0	0	0	0	0	0	0	5	0	0	0	0	0	0	0	0	0	0	0	0	0	0	0	0	0	0	0	0	0	0	0	0	0
RP11-1055B8.3	1	6	0	0	1	0	5	2	0	0	0	1	2	12	0	1	4	1	1	24	0	0	1	1	8	12	0	2	2	2	12	2	1	0	7	0	8	1	3	4	12	0	4	8	0	0	2	0	12
RP11-17M24.2	0	0	0	0	0	0	0	0	0	0	0	0	0	0	0	0	0	0	0	0	0	0	0	0	0	0	0	0	0	0	0	0	0	0	0	0	0	0	0	0	0	0	0	0	0	0	0	0	0
UBOX5-AS1	8	14	4	7	8	19	5	9	7	10	94	7	5	18	16	9	3	5	15	8	31	11	3	42	36	54	3	4	33	9	2	3	2	3	19	3	11	7	11	4	25	3	7	5	3	3	40	6	23
CTD-2234N14.2	0	0	0	0	0	0	0	0	0	0	0	0	0	0	0	0	0	0	0	0	0	0	0	1	0	0	0	0	3	0	0	0	0	0	0	0	0	0	0	0	0	0	0	0	0	0	0	0	0
CTC-273B12.10	4	3	2	0	5	2	1	4	8	10	0	0	1	3	1	1	0	4	5	6	6	5	1	0	0	0	0	5	8	2	36	1	1	3	5	18	2	3	2	1	7	1	0	4	5	5	1	1	2
CTD-2383I20.1	0	0	0	0	0	0	0	0	0	0	0	0	0	0	0	0	0	0	0	0	1	0	0	2	0	0	0	0	0	0	0	0	0	0	0	0	0	0	0	0	0	0	0	0	0	0	0	0	0
RP11-7N14.1	0	0	0	0	0	0	0	0	0	0	12	0	0	0	0	0	0	0	1	0	0	0	0	11	0	0	0	0	0	0	0	0	0	0	0	0	0	0	0	0	0	0	0	0	0	0	0	0	0
RP11-787I22.3	3	11	0	3	16	11	1	3	0	13	59	3	3	6	21	4	1	0	3	1	31	20	0	72	16	5	0	3	9	15	2	0	1	2	6	6	16	9	2	2	27	12	4	27	2	18	34	5	11
RP11-371M22.1	0	0	0	0	0	0	0	0	0	0	0	0	1	0	0	0	0	0	0	0	0	0	0	0	0	0	0	0	0	0	0	0	0	0	0	0	0	0	0	0	0	0	0	0	0	0	0	0	2
RP11-57G10.8	6	3	1	1	0	1	4	2	0	8	9	3	4	2	4	3	1	1	2	10	31	10	0	4	5	27	1	4	3	4	5	0	4	1	5	7	3	1	3	2	12	1	6	7	1	14	8	1	9
RP11-298H24.1	0	0	0	0	0	0	0	0	0	0	2	0	0	0	0	0	0	0	0	0	0	0	0	12	0	0	0	0	0	0	0	0	0	0	0	2	0	0	0	0	0	0	0	0	0	0	0	0	4
RP11-977B10.2	6	11	3	1	12	1	4	5	4	7	20	5	11	22	8	3	6	3	7	15	28	18	3	0	8	15	20	5	9	16	7	4	5	6	7	12	6	1	8	9	3	4	5	8	8	7	25	0	11
RP11-14C22.6	0	0	0	0	0	0	0	0	0	0	0	0	0	0	0	0	0	0	0	0	0	0	0	0	0	0	0	0	0	0	0	0	0	0	0	0	1	0	0	0	0	0	0	0	0	0	0	0	0
RP11-17M24.3	0	0	2	0	0	0	0	0	0	0	1	0	0	0	0	1	0	0	2	0	0	0	0	2	0	0	0	0	2	0	5	0	0	0	0	0	1	0	0	0	1	0	6	0	0	0	0	0	0
RP11-62J1.4	0	1	0	0	0	0	2	0	0	1	0	0	0	0	0	0	0	0	0	0	0	1	0	0	1	0	0	0	1	1	0	0	0	0	0	1	0	0	0	0	6	0	0	1	1	0	1	0	0
CRAT8	0	0	10	64	140	55	1	17	71	124	40	1	76	113	29	62	3	5	312	13	182	48	80	0	123	33	58	17	0	112	0	4	4	33	57	1	103	44	8	23	54	48	442	96	97	105	114	23	0
RP11-119K6.6	2	1	0	1	1	3	0	0	0	0	70	0	0	0	0	0	0	2	2	1	0	1	0	41	1	16	0	0	1	0	0	0	0	0	0	0	0	0	1	0	9	2	0	0	0	0	2	0	5
RP11-533E19.2	0	0	0	0	1	0	0	0	0	0	1	0	0	0	0	0	0	0	0	1	0	0	0	3	0	0	0	0	0	1	0	0	0	0	0	0	0	0	0	0	1	0	0	0	0	0	0	0	0
RP11-158G18.1	0	0	0	0	0	0	0	0	0	0	63	0	0	0	0	0	0	0	0	0	1	0	0	40	1	6	0	0	0	0	0	0	0	0	1	0	0	0	0	0	0	0	0	1	0	0	0	0	29
RP3-462C17.1	0	0	0	0	1	0	0	0	0	0	15	0	0	0	0	0	0	0	1	0	0	0	0	0	0	0	0	0	0	0	0	0	0	0	0	1	0	0	0	0	0	0	0	0	0	0	0	0	1
ZEB2-AS1	2	14	2	1	3	0	0	0	0	2	20	1	5	3	1	1	0	4	1	7	2	0	2	87	6	32	0	1	5	4	4	0	1	0	1	0	1	5	4	0	5	2	8	1	3	8	9	1	31
RP5-1039K5.19	78	136	61	71	91	86	73	68	51	163	346	39	140	117	114	110	21	61	99	111	169	75	32	346	215	212	82	38	135	202	28	31	38	60	139	60	163	39	71	28	240	27	120	182	67	132	317	86	148
RP5-1039K5.18	0	0	0	0	0	0	0	1	0	0	0	0	0	0	0	0	0	0	0	0	0	1	0	4	0	0	0	0	0	0	0	0	0	0	0	0	0	0	0	0	0	0	0	0	0	0	0	0	0
RP1-111D6.4	0	0	0	0	0	0	0	0	0	0	0	0	0	0	0	0	0	0	0	0	0	0	0	0	0	0	0	0	0	0	0	0	0	0	0	0	0	0	0	0	0	0	0	0	0	0	0	0	0
RP11-429J17.4	0	0	0	0	0	0	0	0	0	0	2	0	0	0	1	0	0	0	0	0	0	0	0	1	0	0	0	0	0	0	0	0	0	0	0	0	0	0	0	0	0	0	0	0	0	1	0	0	0
RP11-429J17.7	39	39	5	4	20	4	15	5	5	32	51	7	112	15	47	7	5	9	8	47	91	22	0	48	31	40	6	5	27	186	32	1	13	8	26	51	2	14	16	11	123	11	4	9	13	106	10	4	34
RP5-1039K5.16	0	2	0	0	0	3	0	0	0	1	2	0	0	1	0	0	0	0	0	1	0	1	0	4	2	7	0	0	2	0	0	0	0	0	0	0	0	0	0	0	1	0	2	0	0	0	1	1	0
RP5-1039K5.13	0	0	0	0	0	0	0	0	0	0	0	0	0	1	1	0	0	0	2	1	1	0	0	1	1	0	0	0	0	0	0	0	0	0	0	1	0	0	0	0	0	0	3	0	1	0	0	0	0
RP1-111D6.3	0	0	0	0	0	0	0	0	1	0	3	0	2	0	0	0	0	0	0	0	0	0	0	10	0	0	3	0	2	0	1	0	1	0	0	0	0	0	1	0	0	0	3	0	0	0	0	0	0
AE000662.92	0	0	0	0	0	0	2	0	0	1	5	0	0	0	1	0	0	0	0	0	4	0	0	0	0	0	0	0	0	0	0	0	0	0	0	0	0	0	0	1	0	0	0	0	0	0	0	0	3
AE000662.93	0	0	0	1	0	3	3	3	0	2	0	0	1	2	3	3	3	0	4	3	20	0	0	0	2	0	0	0	6	0	1	0	1	0	1	1	1	1	0	15	4	1	1	5	0	1	5	0	0
TEX41	2	28	4	3	9	0	1	2	0	2	35	2	4	2	12	3	0	7	3	16	1	9	0	677	3	26	3	1	5	6	11	2	5	2	137	5	7	3	3	0	2	5	1	0	2	10	3	1	70
LSAMP-AS1	0	2	0	1	0	0	0	0	2	0	19	3	0	1	0	2	1	5	0	0	0	1	0	40	2	0	1	0	0	2	4	5	0	0	3	3	0	0	1	6	0	0	1	0	7	1	17	0	2
RASSF1-AS1	10	15	2	0	6	1	2	10	2	6	5	4	2	10	0	1	2	3	5	5	12	7	3	0	16	14	5	3	19	3	31	2	3	1	3	5	5	11	10	5	3	4	13	5	2	3	5	1	16
RP11-140A10.3	0	1	0	0	0	0	1	0	0	0	5	0	1	0	0	0	0	0	2	0	0	0	0	3	0	0	0	0	0	0	0	0	0	0	0	0	0	0	0	0	1	0	0	0	0	0	0	0	0
GRM7-AS1	0	0	0	0	0	0	0	1	0	0	0	0	0	0	0	0	0	0	0	0	1	0	0	1	0	0	2	0	0	0	1	0	0	0	0	0	2	0	0	0	0	0	0	0	0	0	0	0	9
GRM7-AS2	0	0	0	0	0	0	0	0	1	0	5	0	0	0	1	0	0	0	0	0	0	0	0	10	0	6	0	0	1	0	0	1	0	0	0	0	0	0	0	0	1	0	0	0	0	0	2	0	6
GRM7-AS3	0	0	0	0	0	0	0	0	1	0	9	0	0	0	1	0	0	0	0	0	1	0	1	60	0	0	0	0	0	0	0	0	0	0	0	0	0	0	0	0	0	0	2	0	0	0	0	0	8
RP11-74E22.3	43	31	5	6	10	2	18	2	12	5	5	9	18	15	4	5	3	8	17	33	11	11	4	5	17	120	3	5	149	26	61	7	10	9	6	14	27	24	14	6	22	4	44	23	6	13	8	4	15
RP11-415F23.4	9	18	3	3	4	7	13	0	6	19	64	5	15	3	16	3	3	2	10	12	29	7	3	86	9	40	0	19	30	11	14	2	4	2	19	4	20	5	10	3	12	4	25	9	6	7	28	3	12
RP5-1198O20.4	11	36	7	7	24	8	25	22	16	30	14	9	28	25	8	19	9	28	24	36	17	18	8	253	62	44	16	6	10	19	36	3	9	15	36	32	20	10	8	15	62	14	30	29	18	32	48	4	113
RP11-785H5.2	0	0	0	0	1	1	0	0	0	0	222	0	0	0	3	0	0	0	0	1	1	0	1	57	0	37	0	2	0	0	0	0	0	0	0	0	1	0	0	0	4	0	0	1	0	0	0	2	20
RP11-182J1.3	0	0	0	0	0	0	0	0	0	0	0	0	0	0	0	0	0	0	0	0	0	0	0	0	0	0	0	0	0	0	0	0	0	0	0	0	0	0	0	0	0	0	0	0	0	0	0	0	0
AC005253.2	57	57	38	36	107	39	15	13	15	48	130	25	68	45	98	27	7	29	64	59	78	61	7	131	125	71	8	68	96	85	21	8	19	24	44	35	33	18	38	26	272	25	37	71	29	55	40	30	49
RP11-182J1.5	1	0	0	2	7	5	0	0	1	6	13	3	2	0	3	0	3	3	3	4	3	2	1	27	8	0	1	1	4	2	4	0	1	5	2	2	2	2	2	4	6	5	2	0	3	2	8	1	6
AC005253.4	0	0	0	0	0	0	0	0	0	0	0	0	0	0	0	0	0	0	0	0	0	0	0	0	0	0	0	0	0	0	0	0	0	0	0	0	0	0	0	0	0	0	0	0	0	0	0	0	0
LINC01507	0	0	1	0	1	0	0	0	0	0	1	0	1	0	0	0	0	0	0	0	0	0	0	0	0	0	0	0	0	0	0	0	0	0	0	0	0	0	0	0	0	0	0	0	0	0	0	0	0
LINC01506	2	0	9	1	2	1	1	2	4	0	5	2	4	2	6	2	0	8	3	0	1	3	2	2	1	0	0	5	1	3	0	0	0	1	1	2	2	6	5	3	0	11	8	2	6	10	1	0	18
RP4-794H19.1	28	20	6	11	17	5	24	15	9	33	28	24	44	40	12	24	11	5	49	20	50	16	12	0	93	95	15	3	204	52	22	0	50	7	8	15	42	56	6	38	22	21	55	27	55	34	51	11	25
LINC01504	21	14	15	73	52	37	25	20	16	176	209	18	70	80	14	64	5	12	107	34	176	83	25	5	52	100	26	58	42	101	69	9	28	13	71	34	74	54	12	99	133	21	126	104	127	89	143	13	26
LINC01503	72	148	33	16	106	25	26	31	48	19	4	90	41	33	15	17	21	38	54	77	22	16	22	24	59	16	18	16	16	28	32	23	21	16	16	17	48	69	30	73	235	31	39	30	22	54	42	22	91
LINC01502	0	0	5	1	1	1	0	0	4	0	0	0	1	0	2	0	0	0	82	31	2	1	0	2	0	2	0	0	4	0	3	0	0	0	0	0	1	0	0	0	0	9	0	0	0	0	1	0	12
LINC01501	1	1	1	0	1	0	0	0	0	0	0	0	0	0	0	0	0	0	0	0	0	1	0	5	0	0	0	0	0	0	0	0	0	0	0	0	0	0	0	0	0	0	0	0	0	0	0	0	0
RP11-304M2.6	0	0	0	0	0	0	0	0	0	0	0	0	0	0	0	0	0	0	0	0	0	0	0	0	0	0	0	0	0	0	0	0	0	0	0	0	0	0	0	0	0	0	0	0	0	0	0	0	0
RP11-370I10.6	6	0	0	0	3	1	0	0	0	0	6	1	2	1	0	0	0	0	0	0	0	2	1	3	3	8	3	1	0	1	0	0	0	0	1	1	5	3	1	0	7	3	0	1	3	1	2	0	3
RP1-144F13.3	0	1	0	0	1	0	0	0	0	0	1	0	0	0	0	0	0	0	0	0	1	0	0	6	0	0	0	1	2	0	0	0	0	0	0	0	1	0	0	0	1	0	0	0	0	0	0	1	9
LINC01509	0	0	0	0	1	0	0	0	0	0	4	0	0	0	0	0	0	0	0	1	0	1	0	2	1	0	0	0	1	0	0	0	0	0	0	1	0	0	0	0	0	0	0	0	0	1	1	0	0
LINC01508	0	11	1	0	0	0	0	0	0	0	4	0	8	0	0	0	0	0	2	0	0	7	0	2	1	0	2	0	0	1	0	0	1	0	0	0	0	8	0	1	6	0	4	0	0	2	2	0	0
RP11-7F17.5	0	1	0	0	1	0	3	0	0	2	0	0	0	1	0	2	0	0	1	2	1	0	0	5	1	1	3	0	3	1	0	0	0	1	0	0	2	1	4	0	5	0	3	0	1	0	0	0	3
CTB-1144G6.6	9	3	0	0	7	2	7	4	2	4	31	1	2	3	5	6	0	1	3	28	7	1	0	18	2	47	0	1	6	6	1	0	0	2	2	1	6	2	5	1	19	1	8	9	1	3	15	4	0
RP11-498P14.4	0	0	0	0	0	0	0	0	0	0	5	0	0	0	0	0	0	0	1	0	0	0	0	2	0	0	0	0	0	0	0	0	0	0	0	0	0	0	0	0	0	0	0	0	0	0	0	0	1
RP11-498P14.5	16	4	3	0	1	0	2	1	0	57	4	0	3	2	5	2	0	0	3	1	15	14	0	0	5	0	0	3	10	21	41	0	9	8	0	0	1	4	4	4	1	5	1	22	3	20	46	1	7
RP11-63A2.2	0	0	1	0	0	1	0	0	0	1	0	0	0	0	0	0	0	0	1	0	1	1	0	8	0	0	0	0	0	1	0	0	0	0	0	0	0	2	0	0	1	0	0	0	0	0	0	0	0
RP11-498P14.3	12	2	2	1	14	3	1	0	1	8	22	1	17	15	6	1	0	1	13	6	11	49	0	4	1	0	1	1	13	13	17	0	3	3	5	2	15	1	0	0	6	2	3	21	1	40	17	0	4
LL22NC01-116C6.1	0	0	0	0	0	0	0	0	0	0	0	0	0	1	0	0	0	0	0	0	0	0	0	2	0	0	0	0	0	0	0	0	0	0	0	0	0	0	0	0	0	0	0	0	0	0	0	0	0
CTD-2320G14.2	0	0	0	0	0	0	0	0	0	0	6	0	1	0	0	0	0	0	0	1	0	0	0	14	0	0	0	0	0	0	0	0	0	0	0	0	0	0	2	0	1	0	2	0	0	1	0	0	1
RP11-770G2.2	0	1	1	2	2	0	2	2	0	2	28	0	2	0	1	2	0	1	1	2	1	0	0	24	8	0	0	0	1	1	0	0	0	0	2	2	0	0	1	0	5	0	0	1	0	2	1	0	10
RP11-377D9.3	8	3	1	4	3	5	5	0	3	1	12	2	4	7	2	3	0	4	3	6	1	4	2	2	5	5	4	6	4	4	3	0	3	0	4	4	2	1	4	2	13	1	1	16	1	6	6	4	2
RP11-302F12.10	3	1	0	3	0	0	2	0	0	4	57	1	2	0	3	2	0	0	0	1	2	1	0	56	5	17	0	5	2	3	0	0	1	0	1	0	1	0	1	0	7	0	0	2	1	3	3	0	18
CTC-472C24.1	0	0	0	0	0	0	0	0	0	0	1	0	0	0	0	0	0	0	0	0	0	0	0	3	0	0	0	0	0	0	0	0	0	0	0	0	0	0	0	0	0	0	0	0	0	0	0	0	0
RP11-580I1.1	0	0	0	0	0	0	0	0	0	0	0	0	0	0	0	0	0	0	0	0	1	0	0	0	0	0	0	0	0	0	0	0	0	0	0	0	0	0	0	0	0	0	1	0	0	0	0	0	0
ARRDC1-AS1	218	270	147	298	345	233	213	161	230	413	198	388	259	275	374	101	109	122	374	308	491	390	203	83	529	201	216	253	1039	283	321	126	238	209	243	293	336	260	179	148	919	191	397	259	256	340	539	102	215
CTC-524C5.2	115	191	68	90	165	178	113	26	31	73	282	39	130	71	82	142	40	33	92	142	171	96	13	152	224	147	21	58	252	121	55	34	82	58	63	27	144	71	50	51	314	56	75	151	45	94	260	48	63
CTC-524C5.5	0	0	0	0	0	0	0	0	0	0	0	0	0	0	0	0	0	0	0	0	1	0	0	0	0	0	0	0	0	0	0	0	0	0	0	0	0	0	0	0	0	0	0	1	0	0	0	0	0
AC005616.2	0	0	0	0	0	0	0	0	1	0	0	0	0	0	0	0	0	0	0	0	0	0	0	1	0	0	1	0	0	0	0	0	0	0	0	0	0	0	0	0	0	0	0	0	0	0	0	0	0
CTC-573N18.1	1	43	3	0	4	0	3	1	1	15	1	0	4	3	0	8	0	1	0	2	6	6	1	4	0	0	0	0	1	4	2	0	0	0	12	0	1	3	0	0	7	0	0	0	4	7	9	0	3
RP1-251M9.3	0	0	0	0	0	0	0	0	0	0	0	0	0	0	0	0	0	0	0	0	0	0	0	0	0	0	0	0	0	0	0	0	0	0	0	0	0	0	0	0	0	0	0	0	0	0	0	0	0
GPR158-AS1	0	0	0	0	0	0	0	0	0	0	1	0	0	0	0	0	0	0	1	1	1	0	0	0	0	0	0	0	0	0	0	0	0	0	0	8	0	0	0	0	0	0	0	0	0	0	0	0	0
JARID2-AS1	1	3	2	5	2	9	0	0	0	2	57	0	4	6	9	1	1	2	1	1	6	2	2	69	5	16	4	3	7	3	4	2	5	4	4	2	1	2	3	0	2	2	2	1	6	5	3	0	19
RP11-344F13.1	0	0	0	0	0	0	0	0	0	0	88	0	1	0	0	0	0	0	1	0	0	0	1	17	2	4	0	0	0	0	1	0	0	0	0	0	0	0	0	0	0	0	0	0	0	0	0	0	3
RP11-730N24.1	0	0	0	0	0	0	0	0	0	0	2	0	0	0	0	0	0	0	0	0	0	0	0	11	0	0	0	0	0	0	0	0	0	0	0	0	0	0	0	0	0	0	0	0	0	0	0	0	0
RP11-730N24.2	0	0	0	0	0	0	0	0	0	0	0	0	0	0	0	0	0	0	0	0	0	0	0	3	0	0	0	0	0	0	0	0	0	0	0	0	0	0	0	0	0	0	0	0	0	0	0	0	0
FAM215B	5	3	1	1	3	0	0	0	0	2	3	1	2	5	3	0	0	1	2	4	3	1	0	1	2	2	0	0	1	7	4	0	0	2	0	2	3	0	0	0	2	0	0	6	1	0	11	1	6
RP11-597M12.1	0	0	0	0	0	0	0	0	0	0	0	0	0	0	0	0	0	0	0	0	0	0	0	0	0	0	0	0	0	0	0	0	0	0	0	0	0	0	0	0	0	0	0	0	0	0	0	0	0
RP11-123B3.2	0	0	0	1	0	0	7	0	1	13	5	2	0	1	1	1	2	0	2	4	10	12	0	5	6	4	0	0	1	3	7	0	0	1	2	8	6	10	0	0	2	0	0	12	1	7	3	0	9
AC010761.6	0	0	0	0	0	0	0	0	0	0	0	0	0	0	0	0	0	0	0	0	0	0	0	0	0	0	0	0	0	0	0	0	0	0	0	0	0	0	0	0	0	0	0	0	0	0	0	0	0
RP11-374A22.1	0	0	0	0	0	0	0	0	0	0	1	0	0	0	0	0	0	0	0	0	0	0	0	9	0	0	0	0	0	0	0	0	0	0	0	0	0	0	0	0	0	0	0	0	0	0	0	0	0
RP11-697E22.3	0	0	0	0	0	0	0	0	0	1	0	0	1	0	0	0	0	0	0	0	0	0	0	6	0	0	0	0	0	2	0	0	0	0	0	0	0	0	0	0	0	0	0	0	0	0	0	0	0
RP4-678D15.1	0	0	0	0	2	0	0	0	0	0	1	0	2	0	0	0	2	0	0	0	0	0	0	22	1	9	0	0	0	0	0	0	0	1	0	0	1	0	0	0	0	0	0	1	0	0	0	0	4
CTB-35F21.3	1	0	0	0	0	0	0	0	0	0	4	0	0	0	0	0	0	1	0	2	8	0	0	3	0	0	0	1	1	0	0	0	4	1	1	0	0	1	1	0	23	0	4	1	0	0	4	0	0
CTB-35F21.1	1	2	3	0	0	1	0	4	1	2	47	1	2	2	6	1	0	0	0	5	5	2	0	6	5	14	0	0	2	4	18	0	3	0	0	0	0	2	2	1	29	1	0	1	2	1	1	0	4
CTB-35F21.4	0	0	0	0	0	0	0	0	0	0	1	0	0	0	0	0	0	0	0	0	0	0	0	0	0	0	0	0	0	0	0	0	0	0	0	0	0	0	0	0	0	0	1	0	0	0	0	0	0
CTB-35F21.5	0	0	0	0	0	0	0	0	0	0	0	0	0	0	0	0	0	0	0	0	0	0	0	0	1	0	0	0	0	0	0	0	0	0	0	0	0	0	1	0	0	0	0	0	0	0	0	0	0
KB-1440D3.13	0	8	1	8	4	5	0	3	0	10	11	0	14	2	2	0	1	0	2	19	3	8	0	9	8	0	1	4	7	10	0	2	0	7	1	0	8	1	2	0	13	1	2	2	13	13	7	3	1
RP11-701I24.3	0	0	0	0	0	0	0	0	0	0	0	0	0	0	0	0	0	0	0	0	0	0	0	0	0	0	0	0	0	0	0	0	0	0	0	0	0	0	0	0	0	0	0	0	0	0	0	0	0
RP11-233G1.4	0	0	0	0	0	0	0	0	0	0	3	0	0	0	0	0	0	0	0	0	0	0	0	0	0	0	0	0	0	0	0	0	0	0	0	0	0	0	0	0	0	0	0	0	0	0	0	0	0
RP11-762H8.5	0	0	0	0	0	0	0	0	0	0	0	0	0	0	0	0	0	0	0	0	0	0	0	1	0	0	0	0	0	0	0	0	0	0	0	0	0	0	0	0	0	0	0	0	0	0	0	0	0
PTENP1-AS	0	1	0	0	0	0	0	0	0	0	7	0	1	0	0	0	0	0	0	0	1	0	0	6	6	0	0	0	1	0	3	0	0	0	0	0	0	1	0	0	0	0	0	0	0	0	0	0	1
RP4-713A8.1	0	1	2	0	2	0	0	0	0	0	0	0	1	0	0	0	0	0	0	1	0	0	0	0	0	0	3	0	4	0	0	0	0	0	0	0	1	0	0	0	0	1	0	1	0	0	0	0	0
RP5-857K21.15	0	0	0	0	0	0	0	0	0	0	0	0	0	0	0	0	0	0	0	0	0	0	0	0	0	0	0	0	0	0	0	0	0	0	0	0	0	0	0	0	0	0	0	0	0	0	0	0	0
LINC00102	0	0	2	0	1	0	0	0	1	0	231	0	0	1	2	0	0	1	2	1	4	0	0	57	0	21	0	1	1	3	0	0	0	4	2	1	1	0	5	0	1	0	0	2	0	0	1	0	12
RP11-728E14.3	0	0	0	0	0	0	0	0	0	0	1	0	0	0	0	0	0	0	1	0	1	0	0	9	0	0	0	1	0	0	0	0	0	0	0	0	0	1	0	0	0	0	0	0	0	0	1	1	1
RP11-728E14.2	0	0	0	0	0	0	0	0	0	0	0	0	0	0	0	0	0	0	0	0	0	0	0	0	0	0	0	0	0	0	0	0	0	0	0	0	0	0	0	0	0	0	0	0	0	0	0	0	0
LINC00106	25	77	24	52	47	42	10	45	13	87	125	28	28	36	153	17	21	21	9	17	85	19	9	47	102	26	1	19	65	130	4	7	15	23	34	18	34	54	38	5	118	27	15	51	11	106	118	27	11
FARSA-AS1	3	1	0	0	5	1	2	3	2	2	8	1	3	1	1	0	0	2	1	1	0	1	0	5	1	12	0	1	0	3	0	1	1	1	2	2	3	0	3	0	3	0	1	1	0	1	2	0	1
RP11-1114A5.4	27	42	19	30	72	55	43	30	20	97	155	6	49	57	69	82	5	19	37	89	175	23	8	107	69	101	11	40	49	58	25	8	6	17	50	18	43	20	28	11	139	26	20	134	21	45	103	27	53
CTC-479C5.10	48	54	10	42	77	64	23	16	12	45	44	18	49	32	56	13	40	23	31	36	121	35	4	6	124	12	7	44	101	45	20	10	26	23	20	32	21	40	33	20	130	26	41	39	20	61	107	12	10
MIR5689HG	1	0	0	0	1	0	0	0	0	0	0	0	1	0	0	0	0	2	1	0	1	0	0	0	0	0	0	0	0	0	0	0	0	0	0	0	0	0	0	0	4	0	0	0	0	0	0	0	0
AC078942.1	2	0	0	1	1	0	1	0	1	0	46	0	0	0	3	0	5	0	0	1	0	1	0	33	4	0	4	0	1	1	1	0	0	0	0	4	2	2	1	0	3	1	0	1	0	3	1	2	8
CTA-246H3.12	0	1	1	1	3	5	6	1	0	10	2	0	13	3	1	3	1	0	0	4	0	5	2	11	8	0	0	1	2	12	0	0	5	0	4	7	1	2	0	0	0	3	1	10	0	4	16	2	0
RP4-777L9.3	1	3	0	0	0	0	1	0	0	4	4	0	1	3	1	0	0	1	2	0	6	3	0	0	4	0	0	0	3	0	4	0	0	0	3	2	1	0	0	0	1	1	0	1	0	0	6	0	0
RP11-165H23.1	0	0	0	0	0	0	0	0	0	0	2	0	0	0	0	1	0	0	0	0	0	0	0	17	0	0	0	0	0	0	0	0	0	0	0	0	0	0	0	0	0	0	0	0	0	0	0	0	0
RP11-619A14.2	1	32	0	1	3	4	0	5	0	2	2	0	3	0	113	3	2	0	0	1	5	2	1	4	2	0	0	9	9	13	0	2	1	3	5	0	3	1	0	3	42	22	0	3	1	5	10	1	0
AC008067.2	0	0	0	0	0	0	0	0	0	0	0	0	0	0	0	1	0	0	0	0	1	0	2	1	0	0	0	0	0	0	0	19	0	0	0	0	0	0	0	0	0	0	0	0	1	0	0	0	0
ARHGAP31-AS1	7	4	6	4	11	3	5	1	5	42	22	7	23	10	1	1	4	2	6	14	9	34	2	46	33	1	3	1	37	33	47	0	1	1	22	2	17	7	5	2	14	10	7	38	10	39	10	2	19
AC140912.1	0	1	0	0	1	0	0	0	0	0	2	0	0	0	1	1	0	0	1	0	0	0	0	3	0	0	0	0	0	0	0	0	0	0	0	0	0	0	0	0	0	0	0	0	0	0	0	0	0
RP11-46J23.1	12	12	5	6	3	0	9	3	9	7	13	3	4	25	4	7	1	9	10	22	41	6	0	5	14	0	9	4	11	8	18	0	5	6	7	6	10	3	8	7	15	6	8	8	1	10	21	2	2
RP11-67H24.2	0	0	0	0	0	0	0	0	0	0	1	0	0	0	0	0	0	0	0	1	0	0	0	0	0	0	0	0	0	0	0	0	0	0	0	0	0	0	0	0	0	0	0	0	0	0	0	0	0
RP11-368P15.3	0	0	0	0	0	0	0	0	0	0	0	0	0	0	0	0	0	0	0	0	0	0	0	0	0	0	0	0	0	0	0	0	0	0	0	0	0	0	0	0	0	0	0	0	0	0	0	0	0
RP11-433J22.3	0	0	0	0	0	0	0	0	0	0	1	1	0	0	0	0	0	0	0	1	0	0	0	3	0	0	0	0	3	0	1	0	0	0	0	0	0	0	0	0	0	0	0	0	0	0	1	0	0
CTD-2293H3.1	0	2	0	0	1	0	0	0	0	3	43	1	1	0	0	0	0	0	0	0	0	0	0	50	1	18	0	1	0	1	0	0	0	0	0	1	1	4	1	0	1	0	0	0	0	0	1	0	11
RP4-724E13.2	18	8	6	4	5	9	10	5	4	6	42	5	2	17	30	2	7	2	16	55	27	2	0	25	14	14	0	8	12	3	3	0	2	0	4	1	9	1	1	1	36	2	16	12	6	11	9	5	14
CTD-2293H3.2	1	4	1	0	5	0	0	2	0	5	8	0	2	3	1	0	0	0	5	0	0	3	0	0	5	6	0	0	5	2	0	0	2	2	1	1	0	2	0	4	0	0	1	4	1	3	2	1	2
LINC01861	0	0	0	0	0	0	0	0	0	0	0	0	0	0	0	0	0	0	0	0	0	0	0	0	0	0	0	0	0	0	0	0	0	0	0	0	0	0	0	0	0	0	0	0	0	0	0	0	0
AC008440.10	11	1	1	0	14	0	22	5	4	3	18	0	4	12	0	3	3	3	15	55	32	4	0	13	1	5	0	5	0	12	18	1	1	2	1	2	0	1	0	3	5	0	1	3	1	6	6	6	20
CEBPA-AS1	135	119	73	345	248	186	106	105	161	437	103	156	715	478	430	118	173	150	469	378	246	105	118	21	737	162	74	90	339	492	321	25	110	433	621	227	396	474	54	269	739	177	370	377	304	526	382	96	106
RP3-331H24.4	0	0	0	0	0	0	0	0	0	0	5	0	0	0	0	0	0	0	0	0	0	0	0	1	0	0	0	0	0	0	0	0	0	0	0	0	0	0	0	0	0	0	0	0	0	0	0	0	0
LINC00368	0	0	0	0	0	0	0	0	0	0	1	0	0	0	0	0	0	0	0	0	0	0	0	12	0	0	0	0	0	0	0	0	0	0	0	0	0	0	0	0	0	0	0	0	0	0	0	0	0
RP11-680F20.10	0	0	0	0	1	2	0	0	0	46	4	4	0	0	2	0	0	0	1	2	0	1	5	7	5	0	5	0	1	1	0	0	4	0	7	1	2	8	0	19	1	3	3	0	0	3	18	1	3
RP11-442J21.2	1	1	0	0	0	0	1	0	0	0	0	0	1	0	0	0	0	0	1	0	1	0	0	2	0	0	0	0	0	0	1	0	0	0	0	0	0	0	0	0	0	0	3	1	0	0	0	0	0
LINC00364	0	0	0	0	0	0	0	1	0	0	0	0	0	0	0	0	0	0	0	0	0	0	0	9	1	0	1	0	0	0	0	1	0	0	0	0	0	0	0	0	0	0	0	0	0	0	0	0	0
LINC00365	21	3	4	60	34	32	22	7	8	133	69	23	34	89	89	117	4	6	46	42	58	64	23	16	77	13	13	87	78	40	6	8	3	48	65	59	51	8	3	19	191	33	31	30	140	111	26	66	42
LINC00366	0	0	0	0	0	0	0	0	0	0	0	0	0	0	0	0	0	0	0	0	0	0	0	1	0	0	0	0	0	0	0	0	0	0	0	0	0	0	0	0	0	0	0	0	0	0	0	0	0
RP11-2B6.2	1	4	2	3	4	2	0	0	4	0	349	0	4	4	19	3	0	3	2	3	8	3	2	130	2	221	0	1	5	5	1	1	0	1	2	3	5	1	2	0	21	3	9	1	1	4	6	2	31
LINC00362	0	0	0	0	0	0	0	0	0	0	1	0	0	0	0	0	0	0	0	0	0	0	0	0	0	0	0	0	0	0	0	0	0	0	0	0	0	0	0	0	0	0	0	0	0	0	0	0	0
LINC00363	0	0	0	0	0	0	0	0	0	0	0	0	0	0	0	0	0	0	0	0	0	0	0	4	0	0	0	0	0	0	0	0	0	0	0	0	0	0	0	0	0	0	0	0	0	0	0	0	0
CTD-2651B20.6	0	0	0	1	0	0	0	0	0	0	0	0	0	0	0	0	0	0	0	0	0	0	0	0	0	0	0	0	0	0	0	0	0	0	0	0	0	0	1	0	0	0	1	0	0	1	0	0	0
RP11-351I24.1	9	3	2	3	4	0	4	1	0	15	14	4	14	3	9	5	0	2	7	13	4	1	4	11	19	25	5	2	12	5	4	1	2	0	2	8	12	3	10	0	43	4	6	2	5	7	4	0	3
PRR29-AS1	1	2	0	0	0	0	0	0	1	3	5	0	0	1	2	1	1	0	1	3	0	1	0	4	2	0	0	2	1	0	0	0	0	0	0	2	0	2	0	0	2	0	1	0	1	0	0	1	3
RP11-351C21.2	6	14	3	8	47	21	26	0	2	5	110	4	11	16	8	4	1	4	21	31	25	24	7	62	20	48	0	16	23	23	31	1	3	5	18	18	5	0	9	4	21	2	3	12	14	30	20	2	5
MIS18A-AS1	3	5	0	0	0	5	2	0	1	20	36	0	6	5	4	2	0	0	2	2	10	8	0	19	8	5	1	4	8	6	1	0	6	0	6	3	5	1	4	2	11	3	2	4	1	5	8	0	1
CTC-497E21.3	0	2	1	2	4	9	0	10	2	15	0	5	66	17	6	4	4	3	6	6	11	33	1	2	84	0	1	0	13	46	1	0	13	9	21	0	10	10	3	13	49	5	0	7	15	31	11	2	0
CTC-497E21.5	0	0	0	0	0	0	0	0	0	0	0	0	1	0	0	0	0	0	0	0	0	0	0	3	1	0	0	0	0	0	0	0	0	0	0	0	0	0	0	0	0	0	0	0	0	0	0	0	0
RP11-1144P22.1	0	0	0	1	0	0	2	0	0	0	1	0	0	0	0	0	0	0	0	0	0	0	0	4	0	0	0	0	0	0	0	1	0	0	0	0	0	0	0	0	0	0	0	0	0	0	0	0	0
PARD6G-AS1	17	228	3	32	24	20	8	11	8	28	81	17	76	19	30	14	19	7	27	12	43	28	4	84	110	302	13	7	73	137	14	0	20	8	9	4	12	15	5	6	87	29	23	70	13	15	33	7	80
LA16c-381G6.1	0	0	0	0	0	0	3	0	0	0	0	0	0	1	0	0	0	0	1	0	1	0	0	3	0	2	0	0	0	0	2	0	0	0	0	0	0	1	19	0	36	0	0	0	0	0	0	1	1
RP11-62H20.1	0	10	0	18	14	0	1	0	13	20	2	1	4	11	5	1	0	0	0	0	1	3	0	0	6	0	0	0	0	30	1	0	0	12	9	0	3	0	0	0	27	0	0	8	1	2	6	1	0
FAM170B-AS1	0	0	0	0	0	0	0	0	0	0	5	0	0	0	0	0	0	0	1	0	2	0	0	12	1	0	0	0	0	0	0	0	0	0	0	0	0	0	0	0	0	0	0	0	0	0	0	0	1
AC078852.2	4	1	4	0	3	0	1	0	0	0	57	1	2	2	0	0	2	1	0	1	1	2	1	17	0	6	1	0	13	0	3	0	4	0	0	0	1	0	3	0	7	1	0	1	0	1	1	0	8
RP11-707M3.3	6	14	13	4	13	6	23	6	1	12	61	3	11	7	28	8	2	3	6	10	20	20	5	45	15	46	0	1	24	49	14	1	3	5	16	10	11	4	4	10	32	1	21	9	6	18	42	0	5
AC078852.1	1	1	2	4	2	0	3	1	0	1	16	0	0	1	2	0	2	2	2	2	1	0	0	3	3	2	0	1	9	1	5	0	0	2	0	2	2	0	7	1	7	0	1	2	0	0	1	1	3
RP11-46E17.6	0	0	0	0	0	0	0	0	0	0	0	0	0	0	0	0	0	0	0	0	0	0	0	3	0	0	0	0	0	0	0	0	0	0	0	0	0	0	0	0	0	0	0	0	0	0	0	0	0
RP1-58B11.1	0	0	0	0	0	0	0	0	1	0	0	0	0	0	0	0	0	0	0	0	0	0	0	0	0	0	0	0	0	0	0	0	0	0	0	0	0	0	0	0	0	0	0	0	0	0	0	0	0
RP11-145A3.2	0	6	0	0	0	0	0	0	0	0	6	1	0	0	0	0	0	0	0	0	0	0	0	7	0	0	0	0	0	0	1	0	0	0	0	0	0	0	0	0	0	0	0	1	1	0	1	0	4
ZNF790-AS1	3	16	5	5	6	2	2	6	3	2	19	5	14	11	1	0	4	2	10	9	5	4	3	64	16	5	0	2	4	8	6	0	5	1	9	2	16	4	1	3	6	5	13	20	6	14	18	2	14
KCNQ5-AS1	0	0	0	0	0	0	0	0	0	0	1	0	0	0	0	0	0	0	0	0	0	0	0	2	0	0	0	0	0	0	0	0	0	0	0	0	0	0	0	0	0	0	0	0	0	0	0	0	0
UBA6-AS1	166	225	76	103	220	62	234	61	79	446	224	121	314	225	189	152	77	55	255	172	265	326	46	56	200	445	140	116	309	267	356	21	118	29	251	284	100	75	80	83	342	102	183	386	331	260	271	72	302
LINC00290	0	0	0	0	0	0	0	0	0	0	0	0	0	0	0	0	0	0	0	0	0	0	0	3	0	0	0	0	0	0	0	0	0	0	0	0	0	0	0	0	0	0	0	0	0	0	0	0	0
RP11-351J23.2	9	0	0	1	42	14	41	4	42	60	50	4	111	72	33	23	2	6	4	36	17	12	5	6	60	5	0	17	9	79	34	3	0	11	28	3	49	10	3	26	70	1	15	49	50	54	28	17	18
MINCR	71	446	61	95	134	180	121	96	76	482	105	105	401	172	324	63	115	88	101	80	444	445	45	66	155	94	47	275	131	630	469	43	75	86	117	612	123	112	92	57	170	116	66	157	203	546	221	62	40
RP11-351J23.1	46	6	0	9	120	96	49	26	133	228	175	18	223	365	189	149	3	34	28	89	445	142	28	12	176	0	26	109	29	272	150	12	1	21	160	35	157	40	25	76	203	46	12	258	244	284	207	74	49
RP4-621N11.2	4	1	1	2	2	0	0	0	1	5	4	0	3	2	1	0	0	0	3	0	4	1	0	3	3	6	0	1	2	5	7	0	2	4	2	0	1	0	1	2	1	2	0	1	0	5	3	1	4
RP11-168O22.1	0	0	0	0	0	0	0	0	0	0	0	0	0	0	0	0	0	0	0	0	0	0	0	1	0	0	0	0	0	0	0	0	0	0	0	0	0	0	0	0	0	0	0	0	0	0	0	0	0
RP11-527H14.4	0	2	0	0	0	0	0	0	0	0	0	0	0	0	0	0	0	0	0	0	0	0	0	6	0	44	0	0	1	0	0	0	0	0	0	0	0	0	0	0	0	0	0	0	0	0	0	0	0
XXbac-B476C20.9	31	21	23	35	40	67	17	44	13	121	55	21	70	94	97	31	18	35	179	56	107	40	11	28	88	94	55	26	55	109	70	16	37	38	60	51	86	30	41	45	45	41	440	40	58	71	96	29	46
RP11-354I13.1	0	0	0	0	0	0	0	0	0	0	0	0	0	0	0	0	0	0	0	0	0	0	0	2	0	0	0	0	0	0	1	0	0	0	0	0	0	0	0	0	0	0	0	0	0	0	0	0	0
LA16c-325D7.1	48	10	17	23	16	10	1	3	2	17	6	36	3	2	159	35	0	10	4	29	7	1	6	0	3	4	6	6	35	6	50	6	9	3	4	3	2	2	9	6	16	3	1	21	5	18	6	7	3
RP11-462P6.1	0	0	0	0	0	0	0	0	0	0	15	0	0	0	0	2	0	0	0	1	0	1	0	8	1	9	0	1	0	1	0	0	0	0	0	0	0	0	0	0	0	0	0	0	2	0	0	0	7
RP11-177G23.2	1	1	0	0	0	2	2	0	0	1	6	0	0	1	1	1	0	2	0	10	3	3	0	50	3	0	0	0	2	0	0	0	0	0	1	0	0	0	2	1	2	1	0	0	0	2	6	0	3
AC084193.1	0	11	0	0	0	0	0	0	0	0	2	0	0	0	0	0	0	0	0	0	0	0	0	4	1	0	0	0	0	0	0	10	0	0	0	0	0	0	0	0	0	0	0	0	0	0	0	0	0
TBC1D22A-AS1	3	1	0	2	1	4	0	0	0	0	120	1	0	0	1	0	0	0	0	1	0	0	0	83	2	23	0	0	1	1	0	0	1	3	0	0	0	2	1	0	4	0	0	0	1	0	0	1	29
CTD-2335O3.3	0	0	0	0	0	0	0	0	0	0	2	0	1	0	0	0	0	0	0	0	0	0	0	0	0	0	0	0	0	0	0	0	0	0	0	0	1	0	0	0	0	0	0	0	0	0	0	0	0
INE1	46	29	28	39	63	49	37	44	32	46	183	16	38	70	77	34	16	49	60	43	117	17	6	101	125	34	1	31	28	54	12	8	17	29	41	8	29	27	50	15	197	24	54	63	16	49	129	32	5
RP11-863P13.6	0	2	0	0	0	0	0	0	0	0	2	0	0	0	0	0	0	0	0	0	0	1	0	1	0	0	0	0	0	0	0	0	0	0	0	0	0	0	0	0	10	0	3	0	0	2	0	0	3
RP11-19P22.8	0	0	0	0	0	0	0	0	0	0	0	0	0	0	0	0	0	0	0	0	0	0	0	0	0	0	0	0	0	0	0	0	0	0	0	0	0	0	0	0	0	0	0	0	0	0	0	0	0
RP11-16C18.3	0	0	0	0	0	0	0	0	0	0	4	0	1	0	0	0	0	1	0	0	0	0	0	13	0	5	0	0	0	0	0	0	0	0	1	0	0	0	0	0	0	0	0	0	0	0	0	0	0
RP11-698N11.2	0	0	0	0	0	0	0	0	0	0	0	0	0	0	0	1	0	0	0	0	0	0	0	1	0	0	0	0	0	0	1	0	0	0	0	0	0	0	0	0	0	0	0	0	0	0	0	0	0
RP11-807H22.7	0	0	0	4	0	0	0	0	0	1	2	0	1	1	0	0	0	0	0	2	0	0	0	0	2	0	2	0	0	0	0	0	0	0	0	1	2	0	0	0	2	2	1	1	0	4	0	0	0
RP11-570L15.1	0	0	0	0	0	0	0	0	0	0	20	0	1	0	0	0	0	0	0	2	0	0	0	32	1	20	0	0	0	0	0	0	0	0	0	0	1	0	0	0	1	0	0	0	0	0	1	0	9
RP11-570L15.2	0	0	0	0	0	0	0	0	0	0	9	0	0	0	0	0	0	0	0	0	0	0	0	63	0	37	0	0	0	0	0	0	0	0	0	0	0	0	0	0	0	0	0	0	0	0	0	0	7
RP11-961A15.3	2	3	1	0	1	0	2	0	0	8	0	2	2	2	0	4	1	4	3	5	3	2	0	1	1	0	2	0	4	0	9	2	5	0	2	4	2	0	2	1	2	2	2	3	0	0	6	0	0
RP11-638I2.2	6	8	1	4	3	2	2	1	0	0	34	0	8	3	7	4	0	1	2	3	4	2	0	28	19	30	0	3	8	9	1	3	0	4	2	0	7	0	4	0	16	1	3	5	0	10	0	0	17
RP11-961A15.1	0	0	0	0	0	0	0	0	0	0	0	0	0	0	0	0	0	0	0	0	0	0	0	0	0	0	0	0	0	0	0	0	0	0	0	0	0	0	0	0	0	0	0	0	0	0	0	0	0
RP11-323J4.1	2	1	0	7	2	0	1	0	4	9	3	1	1	4	2	1	2	0	4	3	3	3	0	0	1	0	4	0	4	5	2	0	0	0	6	2	4	1	3	0	0	2	5	7	6	1	7	0	0
RP1-45I4.3	0	2	2	1	1	5	0	1	0	1	1	0	1	0	3	0	0	0	1	9	6	7	0	5	0	0	1	2	1	2	0	0	1	0	1	0	0	0	3	0	0	0	3	3	0	1	4	0	2
RP11-638I2.4	3	2	1	2	3	0	0	3	3	10	4	2	3	4	2	5	0	0	9	5	12	5	0	0	3	31	2	0	31	7	5	0	9	0	5	1	8	4	13	7	5	8	3	1	0	3	3	0	2
RP11-638I2.9	8	36	55	3	18	5	1	3	1	1	31	1	5	0	3	3	3	5	2	7	2	3	1	38	17	24	2	2	10	4	2	0	10	3	2	1	8	3	42	3	34	8	6	0	0	4	4	5	4
RP11-638I2.8	0	0	0	0	0	0	0	0	0	0	0	0	0	0	0	0	0	0	0	0	0	0	0	0	0	0	0	0	0	0	0	0	0	0	0	0	0	0	0	0	0	0	0	0	0	0	0	0	0
AP001464.4	0	0	0	0	0	0	0	0	0	0	0	0	0	1	0	0	0	0	0	0	1	0	0	1	0	0	0	0	0	0	0	0	0	0	0	0	0	0	0	0	0	0	0	0	0	0	0	0	0
RP11-298P3.4	0	0	0	0	0	0	0	0	0	0	0	0	0	0	0	0	0	0	0	0	1	0	0	0	0	0	0	0	0	0	0	0	0	0	0	0	0	0	0	0	0	0	0	0	0	0	0	0	0
CTD-2245F17.6	0	0	0	0	0	0	0	0	0	0	0	0	0	0	0	0	0	1	0	0	0	0	0	4	2	0	0	0	0	2	0	0	0	0	0	0	0	1	0	0	0	1	0	0	0	0	0	0	5
RP3-466P17.2	0	0	0	0	0	0	0	0	0	0	0	0	0	0	0	0	0	0	0	0	0	0	0	0	0	0	0	0	0	0	0	0	0	0	0	0	0	0	0	0	0	0	0	0	0	0	0	0	0
RP11-701H16.4	0	7	0	0	2	2	1	1	0	2	8	2	1	1	1	2	1	1	0	2	9	0	0	7	9	0	4	0	12	9	1	0	1	1	1	0	3	0	0	0	3	3	3	3	0	2	2	0	0
IL20RB-AS1	0	0	0	0	0	0	1	0	0	0	13	0	0	1	0	1	0	0	0	0	0	0	0	11	0	0	0	0	0	1	0	0	0	0	0	0	1	0	0	2	4	0	0	0	0	0	0	0	3
RP11-204E4.3	0	0	0	0	0	0	0	0	0	0	0	0	0	0	0	0	0	0	0	0	0	0	0	5	0	0	0	0	0	0	0	0	0	0	0	0	0	0	0	0	0	0	0	0	0	0	0	0	0
CD81-AS1	3	1	0	4	3	3	2	1	2	3	6	2	5	5	1	0	1	1	3	4	2	2	0	5	4	5	4	1	1	1	0	1	9	2	1	1	0	5	2	2	0	1	4	4	0	4	5	1	13
RP11-109A6.3	3	1	1	2	2	0	0	0	0	4	9	0	2	2	2	0	0	0	2	3	2	3	0	0	1	0	0	0	0	2	1	0	0	0	1	0	0	1	0	1	2	0	1	2	0	1	0	1	11
RP11-362J17.1	2	1	0	2	0	1	1	0	1	0	0	0	2	0	4	0	0	0	0	0	3	0	1	2	2	9	0	0	4	1	0	1	0	0	3	0	2	0	0	2	4	0	2	4	4	2	4	2	7
JHDM1D-AS1	265	201	163	641	482	411	281	495	410	1183	501	988	1361	1669	703	345	192	218	1618	294	1978	715	750	167	1365	340	450	496	987	1490	3107	173	228	356	442	877	1076	978	222	804	2517	670	1309	558	1498	1365	864	221	401
MACROD2-AS1	0	0	0	0	0	0	0	0	0	0	47	0	0	0	0	0	0	0	0	1	2	0	0	69	1	18	0	0	1	0	0	0	0	0	1	0	0	0	0	0	0	0	0	0	0	1	0	1	1
USP46-AS1	65	33	24	34	38	30	41	19	27	93	50	38	70	88	47	39	10	38	60	105	46	36	18	35	90	134	9	20	50	67	42	20	20	19	75	68	63	23	31	53	55	32	77	113	56	100	87	19	122
KIRREL-IT1	0	2	0	1	1	0	0	0	0	0	12	0	0	0	4	0	0	0	0	0	0	0	0	42	0	0	2	0	0	1	0	0	0	0	0	0	0	0	1	0	1	0	0	0	0	0	3	0	16
RP11-77M5.1	0	1	0	0	1	0	0	0	0	0	13	0	2	0	1	0	0	0	0	1	1	2	0	11	3	20	0	0	2	0	0	0	0	0	1	0	1	0	0	0	2	0	3	1	0	1	3	1	0
RP11-272L14.2	14	18	6	4	28	23	14	3	3	8	564	3	7	14	8	20	0	2	12	17	55	37	0	974	25	39	12	24	13	12	13	1	3	4	12	36	5	0	8	6	53	11	8	10	5	2	16	16	4
RP11-524H19.2	0	15	1	1	4	1	1	2	0	2	6	1	1	1	6	3	0	3	11	3	16	6	22	12	8	8	4	0	1	4	1	0	2	1	2	4	4	15	2	8	21	31	15	3	0	8	5	1	0
RP11-142O6.1	1	4	1	5	1	0	0	0	0	0	345	0	0	1	2	2	0	1	0	1	2	0	0	399	0	74	1	1	0	1	0	0	1	0	0	0	1	1	8	5	2	0	0	2	0	1	1	1	57
LINC01864	0	0	0	0	0	1	1	0	0	1	18	1	0	0	0	0	1	0	1	0	1	0	0	4	0	7	0	1	1	0	0	0	0	0	1	0	0	0	4	0	3	0	0	0	0	0	1	0	6
RP11-492I21.1	4	4	1	4	22	11	0	1	0	6	169	6	18	18	9	6	1	4	12	10	11	11	5	216	14	12	2	3	27	23	2	0	0	5	15	4	7	0	3	2	20	1	6	16	16	14	6	8	32
RP11-359I18.5	0	1	0	6	2	0	2	0	0	2	3	4	2	2	0	3	1	4	3	2	12	0	0	4	3	0	3	0	0	4	1	0	0	0	4	3	1	4	1	1	3	3	5	0	2	0	6	1	14
RP13-444H2.1	0	0	0	0	0	0	0	0	0	0	8	0	0	0	0	0	0	0	0	0	1	0	0	12	0	0	0	0	0	0	0	0	0	0	0	0	2	0	0	0	0	0	0	0	3	0	1	1	0
AP000459.7	0	0	0	0	0	0	0	0	0	0	1	0	0	0	0	0	0	0	0	0	0	0	0	0	0	0	0	0	0	0	0	0	0	0	0	0	0	0	0	0	0	0	0	0	0	0	0	0	0
RP4-758J18.7	0	2	0	4	1	1	0	0	0	1	1	0	5	3	0	2	2	0	0	5	0	0	0	0	3	0	0	1	1	1	2	0	0	0	3	1	0	1	0	1	1	0	5	3	1	4	0	0	8
CTD-2124B20.2	0	0	0	0	0	0	0	0	0	0	0	0	0	0	0	0	0	0	0	0	0	0	0	1	0	0	0	0	0	0	0	0	0	0	0	0	0	0	0	0	0	0	0	0	0	0	0	0	0
CTD-2124B20.3	0	0	0	0	0	0	0	0	0	0	1	0	0	0	0	0	0	0	0	0	0	0	0	0	0	0	0	0	0	0	0	0	0	0	0	0	0	0	0	0	0	0	0	0	0	0	0	0	0
RP3-394A18.1	82	117	43	60	92	77	70	33	24	117	2486	32	87	54	127	65	14	58	85	97	142	46	13	3530	218	1030	15	52	157	169	36	7	14	40	42	39	149	40	87	27	176	43	67	87	51	80	141	37	634
RP11-558A11.3	1	0	0	0	0	0	0	0	0	1	3	0	0	0	0	0	0	0	0	0	0	0	1	2	1	0	0	0	0	0	0	0	0	0	0	0	0	0	0	0	0	0	1	0	0	0	0	0	0
RP11-337C18.10	0	0	0	0	0	0	0	0	0	0	2	0	0	0	0	0	0	0	0	0	0	0	0	0	0	0	0	0	0	0	0	0	0	0	0	1	0	0	0	0	0	0	0	0	0	0	0	0	0
RP11-558A11.2	0	0	0	3	0	0	0	0	3	0	7	0	0	0	0	1	0	0	0	0	0	0	0	4	0	0	0	0	0	0	0	0	0	0	0	0	0	1	1	0	1	0	1	1	0	0	0	1	6
CTC-348L5.1	1	0	0	3	8	5	0	0	1	4	257	0	1	3	8	1	4	0	2	0	5	1	2	49	2	36	0	2	8	8	1	0	2	1	1	0	0	1	0	2	3	2	1	5	3	1	3	3	2
RP11-264B14.2	0	0	0	0	0	1	4	0	0	2	2	0	1	3	5	3	0	2	3	0	2	0	1	0	0	38	1	0	0	3	2	0	2	0	1	0	0	0	0	0	3	0	1	0	8	1	0	0	1
RP5-1121A15.3	0	7	0	0	0	0	0	0	0	0	1	0	0	0	0	0	0	0	0	5	0	0	0	2	3	0	1	0	0	0	0	0	0	0	0	0	0	0	0	0	0	0	0	0	0	0	0	0	0
RP6-91H8.5	1	0	0	0	1	0	0	3	0	0	13	0	0	0	0	1	0	0	0	0	1	0	0	20	0	7	0	0	0	0	0	3	0	0	0	0	1	0	0	1	0	1	1	0	1	1	2	0	1
CTD-2245F17.9	0	0	0	1	0	0	1	0	0	0	0	0	1	0	0	0	1	0	0	0	0	0	0	4	0	0	0	0	0	0	0	0	1	0	0	0	0	0	1	0	0	2	0	0	0	0	0	0	0
AC012065.4	0	0	0	0	0	0	0	0	0	0	0	0	0	0	0	0	0	0	0	0	2	0	0	0	0	0	0	0	0	0	0	0	0	0	0	0	0	0	0	0	0	0	0	0	0	0	0	0	0
RP11-1C8.6	3	10	3	2	5	6	6	1	0	8	92	1	8	0	3	4	0	1	2	14	8	15	0	91	9	23	1	5	6	10	3	3	1	2	6	5	5	1	1	2	12	3	0	3	3	8	9	6	17
CH507-210P18.5	0	0	0	0	0	0	0	0	0	0	0	0	0	0	0	0	0	0	0	0	0	0	0	0	0	0	0	0	0	0	0	0	0	0	0	0	0	0	0	0	0	0	0	0	0	0	0	0	0
RP11-397H6.1	0	0	0	1	0	0	0	0	0	0	6	0	0	0	0	0	0	0	0	0	0	0	0	2	0	0	0	1	0	0	0	0	0	0	0	0	0	0	0	0	0	0	0	0	0	0	0	0	0
RP11-456D7.1	1	1	0	1	1	0	1	0	0	1	36	0	0	1	4	2	0	0	1	3	3	0	0	6	2	13	0	4	3	0	4	0	4	1	0	0	1	0	1	1	2	0	1	2	2	0	5	1	7
RP3-507I15.2	0	0	0	0	0	0	0	0	0	0	0	0	0	0	0	0	0	0	0	0	0	0	0	5	0	0	0	0	0	0	0	0	0	0	0	0	0	0	0	0	0	0	0	0	0	0	0	0	2
RP11-215E13.2	0	0	0	0	0	0	0	0	0	0	0	0	0	0	0	0	0	0	0	0	0	0	0	0	0	0	0	0	0	0	0	0	0	0	0	0	0	0	0	0	0	0	0	0	0	0	0	0	0
RP11-405K6.1	0	0	0	0	0	0	0	0	0	0	1	0	0	0	0	0	0	0	0	0	0	0	0	15	0	0	0	0	0	0	0	0	0	0	0	0	0	0	0	0	0	0	0	0	0	0	0	0	0
CTC-350I8.1	0	0	0	2	0	0	1	0	0	0	2	0	0	1	1	0	0	0	0	0	1	3	1	0	4	0	1	0	3	1	2	2	0	1	0	3	1	2	2	0	5	0	2	3	0	2	1	1	0
RP11-794G24.1	35	1	2	11	18	16	11	3	3	86	65	10	92	34	45	2	20	4	10	26	15	7	2	89	41	13	0	11	50	134	85	3	2	13	16	8	26	19	6	1	69	10	5	35	13	92	17	17	19
CTC-428H11.2	22	22	3	6	4	16	6	1	1	11	295	1	5	11	22	9	3	3	7	11	19	15	1	315	6	112	2	7	40	21	10	4	3	3	15	13	18	0	5	0	28	2	11	9	11	11	34	4	70
RP1-122P22.4	148	319	17	5	9	9	7	1	9	16	3	55	45	13	98	2	0	31	54	364	30	3	1	106	389	2	7	2	1106	6	952	2	2	2	6	46	15	7	1	12	169	5	17	9	1	13	20	0	77
RP11-234K24.6	6	0	2	4	1	9	3	1	1	10	24	2	9	13	12	7	2	4	6	6	49	12	2	6	14	14	0	11	3	35	2	1	2	4	23	6	21	5	0	1	27	2	2	6	20	11	36	1	4
RP11-611O2.1	2	6	0	0	0	0	3	0	0	1	72	2	0	1	1	0	1	0	0	0	2	1	0	79	0	112	0	2	2	0	2	1	1	0	1	0	1	0	3	0	1	0	1	2	1	0	0	0	17
RP11-234K24.3	4	1	0	6	0	10	3	5	0	5	696	2	8	8	8	6	2	6	7	1	18	2	2	131	26	76	0	9	4	10	3	0	2	8	3	0	11	8	3	5	73	2	6	3	11	8	17	1	15
ADGRA1-AS1	0	0	0	0	0	0	0	0	0	0	2	0	0	0	0	0	0	0	17	0	0	0	0	1	0	0	1	0	0	0	0	0	0	0	0	0	1	0	0	0	0	0	0	0	2	0	0	0	0
RP4-749H3.2	0	0	0	0	0	0	0	0	0	0	2	0	0	0	0	0	0	0	0	0	0	0	0	4	0	0	0	0	0	0	0	0	0	0	0	0	0	0	0	0	0	0	0	0	0	0	0	0	0
RP11-1070A24.2	0	1	0	0	0	0	0	0	0	0	1	0	0	0	0	0	0	0	0	0	1	0	0	0	0	0	0	0	0	1	0	0	0	0	0	0	0	0	0	0	0	0	0	0	0	0	1	0	0
HAR1A	46	23	14	11	69	38	58	17	194	8	9	2	11	87	12	31	4	137	244	9	82	1	11	12	7	66	12	4	14	22	1	18	26	5	24	135	39	92	76	3	5	154	37	62	40	9	48	21	55
AC000068.10	1	5	4	5	3	8	5	4	4	14	13	11	7	5	2	4	7	6	5	4	8	3	3	35	8	7	12	5	17	3	4	8	6	2	12	2	10	4	13	7	4	3	6	5	5	8	18	2	5
RP5-1184F4.7	1	5	0	0	1	1	0	0	0	0	4	0	1	1	1	1	0	2	1	1	1	0	0	10	0	0	0	1	0	1	0	0	0	1	0	1	1	5	0	1	4	0	1	0	0	0	1	1	7
RP5-1184F4.5	13	5	17	22	68	23	5	2	7	11	257	4	32	31	34	6	7	3	16	6	27	6	7	110	96	26	5	13	27	29	2	6	1	23	15	10	23	11	11	3	62	8	18	31	7	25	29	16	9
RP11-437L7.1	0	0	0	0	0	0	0	0	0	0	1	0	0	0	0	0	0	0	0	0	0	0	0	2	0	0	0	0	0	0	0	0	0	0	0	0	0	0	0	0	0	0	0	0	0	0	0	0	0
AC079779.7	0	0	0	0	0	0	0	0	0	0	0	0	0	0	0	0	0	0	0	0	0	0	0	2	0	0	1	0	0	0	0	0	0	0	0	0	0	0	0	0	0	0	1	0	0	0	0	0	0
CTD-2233C11.2	0	0	0	0	0	0	0	2	0	0	0	0	0	0	0	0	0	0	0	0	0	0	0	12	0	0	0	0	0	0	0	0	0	0	0	0	0	0	0	0	0	0	0	0	0	0	0	0	0
LDLRAD4-AS1	0	0	0	1	1	0	1	0	0	0	175	0	1	0	0	1	0	1	1	1	1	1	0	41	0	13	0	0	0	4	0	0	0	1	0	0	0	1	5	0	2	0	2	0	0	1	0	0	32
RP11-632B21.1	0	0	0	0	0	0	0	0	0	0	2	0	0	0	0	0	0	0	0	0	0	0	0	4	0	0	0	0	0	0	0	0	0	0	0	0	0	0	0	0	0	0	0	0	0	0	0	0	0
AC025016.1	0	0	0	0	0	0	0	0	0	0	2	0	0	0	0	0	0	0	0	0	0	0	0	0	1	0	0	0	0	0	0	0	0	0	0	0	0	0	0	0	0	0	0	0	0	0	0	0	0
AC104699.1	0	8	9	31	4	5	1	4	1	0	13	2	1	3	7	4	0	5	42	2	2	0	0	16	1	6	5	0	3	1	1	0	0	2	0	0	4	12	4	12	7	14	77	2	2	7	0	5	9
U47924.31	23	38	20	14	36	6	12	11	6	6	11	10	7	11	24	2	9	19	33	26	18	22	12	10	13	27	20	4	30	16	79	5	22	6	17	40	18	6	30	19	39	12	21	22	11	16	12	3	16
RP11-326A19.3	1	2	0	0	0	0	1	1	0	1	2	0	0	0	1	1	1	0	2	3	1	1	0	0	0	6	1	0	2	1	2	3	0	0	2	3	0	1	0	0	2	0	3	0	0	1	2	0	3
AC079779.4	4	0	0	2	2	1	10	0	1	1	6	0	0	6	2	2	0	1	4	0	4	1	0	11	0	12	0	1	1	1	4	0	6	1	2	0	2	3	2	0	7	0	0	2	2	1	1	0	0
RP11-395G23.3	24	87	9	11	46	13	54	12	15	18	15	15	20	21	41	13	4	10	46	182	48	31	15	17	12	48	5	9	53	24	119	11	15	18	8	88	29	8	29	26	40	12	19	17	7	28	24	6	76
LLNLF-65H9.1	0	0	0	0	0	0	0	0	3	0	0	0	0	0	0	0	0	0	0	1	0	0	0	0	0	0	0	0	0	0	0	0	0	0	0	0	0	0	0	0	0	0	0	2	0	0	0	0	0
RP11-104J23.2	0	0	1	2	0	0	0	0	0	9	1	3	2	0	2	0	1	0	0	1	1	2	0	0	2	0	0	0	39	0	6	0	0	0	2	0	1	0	0	0	6	0	1	0	0	3	5	1	0
NREP-AS1	0	0	2	0	0	0	0	0	1	0	6	0	0	0	0	0	0	0	0	0	0	0	0	3	0	0	0	0	0	0	12	0	1	0	0	0	0	0	0	1	0	0	0	0	0	0	0	0	0
U47924.32	2	3	2	6	4	3	0	0	0	3	16	0	3	2	3	1	1	0	4	6	3	1	0	13	3	34	3	2	1	9	0	1	1	1	8	0	9	2	0	1	12	0	5	4	3	1	16	0	0
RP11-474G23.2	0	0	0	0	0	0	0	0	0	0	0	0	0	0	0	0	0	0	0	0	0	0	0	0	0	0	0	0	0	0	0	0	0	0	0	0	0	0	0	0	0	0	0	0	0	0	0	0	0
RP4-683M8.2	0	0	0	0	0	0	0	0	0	0	4	0	0	0	1	0	0	0	0	0	3	4	0	1	2	0	0	0	0	2	1	0	1	0	0	0	0	0	1	0	2	0	0	0	0	0	0	0	1
RP11-382A20.6	1	0	0	0	5	0	0	0	1	1	2	2	0	0	3	0	0	2	0	0	7	0	0	2	2	4	1	0	0	0	0	0	0	1	0	1	0	0	1	0	6	0	2	0	0	2	1	0	0
RP11-382A20.7	1	1	0	1	1	3	2	0	0	7	78	1	1	5	2	1	0	0	1	1	2	4	0	21	8	13	0	2	4	4	1	0	0	3	1	0	2	0	0	1	10	0	4	6	0	5	4	1	13
RP11-382A20.4	1	0	0	0	0	0	0	0	0	0	7	0	0	0	0	0	0	0	0	0	0	0	0	35	0	0	0	0	0	1	0	0	1	0	1	0	1	1	0	0	0	0	0	0	0	0	0	0	18
RP11-532N4.2	0	0	0	0	0	0	0	0	0	0	6	0	1	0	0	0	0	0	0	0	0	0	0	34	3	0	0	2	0	0	0	0	0	0	0	0	0	0	0	0	0	0	1	0	0	0	0	0	0
AC064865.1	0	0	0	0	0	0	0	0	0	0	0	0	0	0	0	0	0	0	1	0	0	0	0	2	0	0	0	0	0	0	0	0	0	0	0	0	0	0	0	0	0	0	0	0	0	0	0	0	0
RP11-845C23.3	0	0	0	0	0	0	0	0	0	0	0	0	0	0	0	0	0	0	0	0	0	0	0	0	0	0	0	0	0	0	0	0	0	0	0	0	0	0	0	0	0	0	0	0	0	0	0	0	0
RP11-973F15.2	0	0	0	0	1	0	0	0	1	2	1	0	1	0	0	0	0	0	0	0	0	0	0	0	0	0	0	1	0	0	0	0	0	1	1	0	0	0	0	0	0	0	0	0	0	0	0	0	0
RP11-173A16.2	0	0	1	1	4	0	0	0	0	0	178	1	0	1	0	1	0	2	3	0	1	0	0	316	4	107	0	3	2	1	2	1	1	0	1	9	1	0	0	2	2	0	4	5	1	3	0	1	38
SH3BP5-AS1	193	238	60	65	128	119	324	93	20	178	472	76	221	46	151	106	29	48	65	118	298	38	9	464	311	192	30	87	260	191	70	33	84	43	74	74	97	103	134	47	176	47	161	274	62	193	432	41	156
AC007204.2	3	0	1	3	0	3	0	0	1	6	2	2	0	0	1	0	0	0	0	0	10	9	0	2	0	1	0	1	2	2	2	0	0	2	4	1	0	0	0	1	2	2	0	2	0	4	2	1	0
SCOC-AS1	12	7	1	8	15	7	4	1	10	41	19	4	15	43	14	14	5	1	9	8	2	43	1	8	37	95	3	18	26	25	4	3	1	8	18	5	39	2	4	6	17	1	12	32	11	53	31	2	17
AC020595.1	0	0	0	0	0	1	0	0	0	0	1	0	0	0	0	0	0	0	0	0	0	0	0	0	0	0	0	0	0	0	0	0	0	0	0	0	0	0	0	0	0	0	0	0	0	0	0	0	1
RP11-197M22.2	1	4	0	0	5	2	1	1	0	2	74	1	2	0	4	0	1	2	6	1	3	4	0	94	3	6	1	1	4	3	0	0	2	1	1	3	3	3	4	3	14	1	3	1	3	3	1	0	16
RP11-15E1.5	0	0	0	0	0	0	0	0	0	0	0	0	0	0	0	0	0	0	0	0	0	0	0	4	0	0	0	0	0	0	0	0	0	0	0	0	0	0	0	0	0	0	0	0	0	0	0	0	0
CYP1B1-AS1	7	19	4	3	12	9	3	4	7	4	42	14	8	5	4	15	0	12	16	14	9	4	1	43	17	59	8	6	136	1	8	4	3	4	2	5	14	7	3	19	6	10	37	10	10	19	10	5	28
RP11-173A16.1	1	6	1	7	18	6	2	0	1	2	163	0	2	7	3	2	0	1	4	4	2	0	2	176	5	56	5	5	7	4	0	2	0	2	3	5	2	0	6	0	14	1	2	8	0	5	5	0	13
LINC01146	2	16	48	56	66	11	11	2	7	6	10	0	4	15	21	2	4	3	39	6	70	7	0	40	26	14	3	0	7	30	67	2	8	8	3	1	12	6	5	12	299	9	1	1	1	11	14	1	28
LINC01497	0	0	0	0	0	0	0	0	0	0	1	0	0	0	0	0	0	0	0	0	2	0	0	0	0	0	0	0	0	0	1	0	0	0	0	0	0	0	1	0	1	0	0	0	0	0	0	0	0
RP11-343L5.2	19	27	8	1	11	8	11	4	3	15	85	3	7	7	49	3	2	5	14	13	32	11	4	44	16	27	5	11	14	21	36	3	6	3	3	9	21	7	18	2	61	5	23	15	8	12	27	5	28
RP11-272D20.2	0	0	0	0	0	0	0	0	0	0	3	0	0	0	0	0	0	0	0	0	0	0	0	4	0	0	0	0	0	0	0	0	0	0	0	0	0	0	0	0	0	0	0	0	0	0	0	0	0
RP11-349P19.1	0	0	0	0	0	0	0	0	0	0	0	0	0	0	0	0	0	0	0	0	0	0	0	14	0	0	0	0	0	0	1	0	0	0	0	0	0	0	0	0	0	0	0	0	0	0	0	0	0
AC006116.17	3	4	2	0	4	2	3	1	1	6	9	3	9	9	2	0	0	2	3	3	5	4	0	10	7	28	0	2	2	5	11	0	0	9	3	5	2	3	2	1	2	2	4	3	3	7	2	1	4
ZFX-AS1	1	1	0	0	1	0	0	1	0	0	9	3	1	3	2	1	0	0	1	0	1	0	0	7	5	0	0	0	0	0	0	0	0	1	1	0	1	0	2	0	2	1	0	2	0	0	1	0	1
LINC01491	0	0	0	0	0	0	0	0	0	0	2	0	0	0	0	0	0	0	0	0	0	0	0	7	0	0	0	0	0	0	0	0	0	0	0	0	0	0	0	0	0	0	0	0	0	0	0	0	0
LINC01863	0	0	0	0	0	0	0	0	0	0	2	0	0	0	0	0	0	0	0	0	0	0	0	0	0	0	1	0	0	0	0	0	0	0	0	0	0	0	0	0	0	0	0	0	0	0	0	0	0
LINC01142	0	0	0	0	0	0	1	0	4	0	2	0	0	0	1	0	0	0	0	0	0	1	0	7	0	0	0	0	0	0	0	0	0	0	0	0	0	0	0	0	0	0	0	0	0	1	0	0	0
CTC-499B15.5	27	19	8	21	51	10	10	13	5	44	237	7	22	28	23	8	3	11	22	15	33	95	6	95	20	63	0	15	32	19	14	3	4	11	20	17	16	4	4	6	47	8	14	10	12	34	29	13	48
CH17-437K3.1	3	13	3	1	10	0	2	3	2	4	7	0	0	3	2	0	2	3	6	5	0	0	2	15	9	0	0	1	2	6	3	1	0	0	1	2	2	1	0	0	1	2	10	6	0	2	5	1	6
CTC-499B15.7	0	0	0	0	0	0	0	1	1	0	28	0	0	0	0	0	0	0	0	0	0	0	0	19	0	10	0	0	0	0	0	0	0	0	1	3	2	0	0	0	1	0	0	3	0	0	0	0	4
RP11-382E9.1	0	0	0	0	0	0	0	0	0	0	2	0	0	0	0	0	0	0	0	0	1	0	0	4	0	0	0	0	0	0	0	0	0	0	0	0	0	0	0	0	0	0	0	0	0	0	0	0	3
IL21-AS1	0	4	1	0	2	3	0	0	0	2	9	0	0	0	0	3	0	2	3	3	1	1	0	6	0	45	2	0	0	1	0	0	7	0	0	1	3	1	2	0	0	6	8	0	0	2	0	1	2
AC073321.4	0	0	0	5	0	0	3	0	1	2	0	0	0	1	0	0	1	2	0	0	2	2	0	1	0	0	2	1	1	1	0	3	0	3	2	0	0	0	4	0	0	0	0	1	2	0	0	0	0
RP11-1017G21.6	9	8	4	12	2	10	3	2	3	5	6	2	15	6	4	6	9	4	22	9	14	2	1	7	15	1	7	2	44	14	31	0	4	2	9	11	17	2	6	6	39	6	20	4	6	14	29	1	6
RP3-340N1.2	57	126	4	0	2	3	4	0	0	1	0	0	14	1	2	0	0	18	1	14	1	0	0	14	6	10	0	0	0	14	3	0	4	0	1	1	1	0	13	0	0	2	1	0	0	5	7	0	6
RP11-1017G21.4	4	19	14	4	5	5	13	6	4	4	61	4	11	2	2	4	0	11	8	16	4	1	0	57	18	34	3	3	4	12	7	0	2	8	4	2	4	1	17	0	19	9	4	11	2	5	8	4	29
LINC01140	3	29	2	7	28	8	3	10	6	7	13	2	14	11	6	6	6	11	27	33	10	4	2	69	21	7	1	3	5	6	8	0	5	0	7	17	22	10	3	5	13	7	51	9	1	32	10	5	19
RP11-517O13.3	1	2	0	0	1	0	0	1	0	0	16	0	0	0	0	2	1	0	1	5	3	0	0	9	6	17	0	0	2	5	3	3	1	0	0	2	3	1	1	0	8	3	3	6	2	2	4	1	0
RP11-517O13.1	3	1	0	0	1	0	1	1	0	0	8	3	1	5	3	1	0	0	3	3	6	4	0	6	3	25	3	1	8	4	4	2	0	0	4	4	1	3	2	0	2	1	0	6	1	7	10	0	0
RP11-165M1.3	0	0	0	0	1	0	0	0	0	0	16	0	0	0	0	0	0	0	0	0	0	0	0	49	0	10	0	0	0	0	0	0	0	0	0	0	0	0	0	0	0	0	0	0	0	0	0	0	3
RP11-219B4.3	2	2	1	3	2	0	1	0	2	2	24	0	11	1	10	0	0	0	2	1	2	3	2	32	5	12	0	1	6	7	7	0	0	3	3	1	1	0	3	2	5	3	1	3	0	10	1	0	14
RP11-114H23.1	18	7	16	0	82	2	71	14	4	35	32	2	3	17	1	49	0	2	6	4	52	35	1	11	0	84	10	6	54	2	62	4	7	6	20	29	4	4	2	5	0	3	0	5	0	7	26	1	11
XXbac-B33L19.6	0	0	0	0	0	0	0	0	0	0	0	0	1	0	0	2	0	0	0	3	0	0	0	0	0	0	0	0	0	0	2	0	1	0	0	0	0	0	0	0	0	0	0	0	0	0	0	0	0
RP11-114H23.2	7	4	4	0	29	6	26	1	0	10	15	2	0	10	3	13	0	1	0	1	26	20	0	20	1	29	3	3	20	0	15	0	1	7	4	4	2	0	4	0	2	4	0	5	1	2	2	1	8
RP11-467C18.1	3	1	0	0	1	1	1	0	0	5	2	0	2	3	2	2	5	1	1	2	8	3	0	0	5	0	0	0	4	4	0	0	4	1	4	0	1	1	1	2	3	1	3	5	3	4	14	0	0
PROSER2-AS1	2	7	1	4	3	6	3	3	1	9	42	2	8	9	5	1	8	6	3	16	14	5	0	39	6	2	1	5	2	9	2	0	0	4	2	4	6	9	0	5	11	3	6	5	5	14	3	4	12
C20orf203	0	4	0	1	5	7	0	1	0	0	7	0	2	1	1	1	1	0	0	2	2	7	0	15	5	0	0	0	3	8	0	1	0	2	1	0	0	0	3	0	4	3	2	1	2	2	1	1	1
RP11-27M9.1	0	0	0	0	0	0	0	0	0	0	15	0	1	0	0	2	0	0	3	0	0	0	0	0	0	0	0	0	0	0	0	0	0	1	0	0	0	0	0	0	0	0	0	3	0	0	6	0	0
CTD-2561B21.11	4	2	0	3	1	0	4	4	4	5	9	2	12	8	0	0	1	1	4	6	0	2	6	15	6	0	14	2	7	7	0	0	3	0	0	3	2	7	9	3	35	1	4	2	0	5	0	1	1
RP11-526N18.1	0	0	0	0	0	0	0	0	0	0	2	0	1	0	0	0	0	0	0	0	0	0	0	3	1	0	0	0	1	0	0	1	0	0	5	0	0	0	0	0	0	0	0	5	2	0	1	0	6
RP11-54O15.3	0	1	0	1	1	0	1	0	2	2	9	1	0	1	1	0	0	0	1	0	0	0	0	14	3	6	0	0	2	0	0	2	0	0	0	0	0	3	0	1	0	0	1	0	0	0	1	0	7
CH507-39O4.2	0	0	0	2	0	0	0	0	0	0	0	0	1	0	0	0	0	0	0	0	4	0	0	0	1	0	0	0	0	0	1	0	0	0	0	0	0	0	0	0	0	0	0	0	0	0	0	0	0
RP11-155L15.1	0	0	0	0	1	0	0	0	0	0	0	0	0	0	0	0	1	0	0	0	0	0	0	0	0	0	0	0	0	0	0	0	0	0	0	0	0	0	0	0	0	0	0	0	0	0	0	0	0
RP11-665C14.2	0	0	0	0	0	0	0	0	0	0	0	0	0	0	0	0	0	0	0	0	0	0	0	7	0	0	0	0	0	0	0	0	0	0	0	0	0	0	0	0	0	0	0	0	0	0	0	0	0
LINC01198	0	2	0	0	298	4	0	0	0	1	6	0	0	5	0	0	0	0	1	0	7	2	0	13	1	0	0	0	0	0	0	0	0	1	2	0	0	0	0	0	2	0	0	1	0	1	3	0	0
CTC-518B2.10	0	0	0	0	0	0	0	0	0	0	0	0	0	0	0	0	0	0	0	0	0	0	0	5	0	0	0	0	0	0	0	0	0	0	0	0	0	0	0	0	0	0	0	0	0	0	0	0	0
RP11-118K6.3	4	7	2	2	6	1	4	0	0	2	2	1	2	0	11	2	1	2	1	3	2	3	3	6	4	0	9	1	16	4	5	6	3	2	1	3	2	1	7	4	12	1	2	1	2	9	12	1	2
LINC01194	0	0	0	0	0	0	0	1	0	0	2	0	0	0	0	0	0	0	0	0	0	0	0	13	0	0	0	0	9	0	0	0	0	0	0	0	0	0	0	0	0	0	0	0	0	0	0	0	0
LINC01195	0	0	0	0	0	0	0	0	0	0	2	0	0	0	0	0	0	0	0	0	0	0	0	2	0	0	0	0	0	0	0	0	0	0	0	0	0	1	0	0	0	0	0	0	1	0	0	0	0
LINC01197	8	35	11	9	14	2	8	2	5	10	35	3	16	17	7	5	4	9	13	19	4	12	4	29	26	7	2	8	8	32	3	3	2	3	3	17	62	17	4	7	13	12	34	5	12	38	4	4	13
LINC01191	6	1	2	0	2	0	2	0	0	3	4	0	0	4	4	4	0	0	0	4	3	5	0	11	2	6	1	2	1	1	45	0	1	3	4	2	1	1	0	0	1	1	3	8	0	6	12	1	0
LINC01192	0	0	0	0	0	0	0	0	0	0	2	0	0	0	0	0	0	0	0	0	0	0	0	37	0	0	0	0	0	0	0	0	0	0	0	0	0	0	0	0	0	0	0	0	1	0	0	0	0
LINC00266-1	0	2	0	0	2	0	0	0	0	0	5	0	1	1	1	1	0	0	0	4	0	2	0	7	0	0	0	0	0	0	0	0	0	1	2	0	0	0	0	2	0	0	0	0	9	3	0	0	2
PWRN4	0	0	0	0	0	0	0	0	0	0	4	0	0	0	0	0	0	0	0	0	1	0	0	0	0	0	0	0	0	0	0	0	0	0	0	0	0	0	0	0	0	0	0	0	0	0	0	0	0
RP5-921G16.2	0	0	0	0	0	0	0	0	0	0	0	0	0	0	0	0	0	0	0	0	0	0	0	0	0	0	0	0	0	1	0	0	0	0	0	0	0	0	0	0	0	0	0	0	0	0	0	0	0
RP11-438D8.2	2	1	0	0	2	1	0	2	0	7	69	2	2	1	4	0	0	0	2	0	2	1	2	46	14	18	0	0	3	3	1	1	0	0	0	0	8	1	0	1	6	2	2	3	5	4	2	1	1
RP5-921G16.1	0	0	0	1	0	0	0	0	0	0	3	0	0	0	1	0	0	0	0	0	0	0	0	33	0	0	0	0	1	0	2	0	0	2	0	0	0	0	0	0	8	0	0	0	0	0	0	0	0
RP11-13K12.2	0	1	0	0	0	0	0	0	1	1	1	0	0	5	0	1	0	0	0	0	0	0	0	6	0	1	0	0	0	2	0	0	0	0	0	1	0	1	0	1	0	0	0	0	1	2	0	0	0
RP11-13K12.1	0	4	1	12	8	15	1	2	27	79	17	1	55	19	2	64	2	3	5	10	1	2	4	5	42	1	2	0	2	28	0	0	0	1	6	0	12	31	1	16	85	77	13	3	8	15	67	8	13
RP11-323C15.2	0	0	0	0	0	0	2	0	0	0	1	2	0	0	0	0	0	0	0	0	0	0	0	12	0	0	0	0	0	0	0	0	0	1	0	0	0	0	0	0	0	0	0	0	0	1	0	0	0
RP11-126O1.2	0	0	0	0	1	0	0	0	0	0	9	0	0	0	0	0	0	0	0	0	0	0	0	0	0	0	0	0	0	0	0	0	0	0	0	0	0	0	0	0	0	0	0	0	0	0	0	0	1
RP11-13K12.5	0	2	0	1	6	1	0	2	13	42	7	2	21	16	0	18	1	0	1	5	1	3	1	2	16	1	0	2	1	7	1	0	0	3	11	1	3	15	1	16	27	12	2	0	4	6	31	7	4
RP5-1077H22.1	0	0	0	0	0	0	0	0	0	0	0	0	0	0	0	0	0	0	0	0	0	0	0	9	0	0	0	0	0	0	0	0	0	0	0	0	0	0	0	0	0	0	0	0	0	0	0	0	0
RP5-1077H22.2	0	0	0	0	0	0	0	0	0	0	0	0	0	0	0	0	0	0	0	0	0	0	0	17	0	0	0	0	0	1	0	0	0	0	0	0	0	0	0	0	1	0	0	0	0	0	0	0	0
RP11-148L24.1	1	2	0	0	1	1	0	0	0	0	0	0	3	3	0	0	0	0	0	0	0	0	0	13	3	0	0	0	0	1	0	0	0	0	0	0	0	0	0	0	0	0	2	1	0	0	0	0	1
RP13-455A7.1	0	0	0	0	0	0	0	0	0	0	1	0	0	0	0	0	0	0	0	0	0	0	0	2	0	0	0	0	5	0	0	0	0	0	0	0	0	0	0	0	0	0	0	0	0	0	0	0	5
PWRN1	0	0	1	0	0	1	0	0	1	0	6	0	1	0	0	3	0	1	0	0	9	0	0	33	1	0	2	1	2	0	0	1	1	2	0	0	2	1	0	0	1	0	14	0	0	0	2	2	0
AC007182.6	2	156	4	4	4	0	0	0	2	2	2	1	3	0	11	1	0	20	133	0	1	1	10	7	3	24	1	4	1	2	0	0	6	3	1	0	2	2	7	7	0	1	320	1	0	2	2	4	0
RP11-80H5.2	2	0	0	6	1	2	8	2	3	10	1	2	1	4	2	1	0	0	1	15	0	5	0	0	7	0	0	0	3	3	3	1	0	2	5	4	4	1	0	1	8	1	1	2	2	10	3	0	0
LINC01817	0	0	0	0	0	0	0	0	0	1	0	0	0	0	0	0	0	0	0	0	0	0	0	1	0	0	2	0	0	0	0	0	0	0	0	0	0	2	0	0	0	0	0	0	0	0	0	0	0
RP11-80H5.7	7	0	0	3	2	0	7	0	0	5	5	1	3	5	1	0	1	0	3	5	3	4	0	8	2	12	0	0	6	1	1	1	0	0	3	2	5	1	0	0	8	4	2	2	3	7	1	1	2
RP11-80H5.6	1	0	0	0	0	1	1	0	0	1	6	0	1	0	1	0	0	0	0	0	1	0	0	6	3	1	0	0	0	1	1	0	0	0	0	0	1	1	0	0	6	0	0	0	0	2	0	0	0
RP11-80H5.9	3	2	1	6	5	2	1	0	0	5	7	2	4	5	2	1	2	2	0	10	2	6	3	2	6	14	3	1	2	5	11	2	2	2	9	4	9	2	0	3	10	0	2	1	3	8	9	1	10
RP5-906A24.2	0	0	0	0	0	0	0	0	0	0	0	0	0	0	0	0	0	0	0	1	0	0	0	0	0	0	0	0	0	0	0	0	0	0	0	0	0	0	0	0	0	0	0	0	0	0	0	0	0
AC022201.4	0	0	0	0	1	2	0	1	0	7	4	0	0	1	9	1	0	0	1	0	1	0	0	1	1	0	0	0	0	0	0	0	0	0	1	0	0	4	0	0	3	3	0	4	3	0	4	0	0
LINC01994	1	0	0	0	0	0	0	0	0	0	0	0	0	0	0	0	0	0	0	0	0	0	0	14	0	0	2	0	0	1	0	0	0	0	0	0	0	0	0	0	1	0	1	0	0	0	0	0	0
LINC01771	0	4	0	0	3	2	0	0	1	27	8	0	24	3	4	2	0	2	3	2	4	0	0	0	6	0	0	1	1	1	0	1	1	0	0	3	2	0	1	1	1	2	3	1	0	1	0	0	3
LINC01772	23	30	8	10	27	17	18	17	11	19	69	17	21	17	17	10	10	6	9	22	22	7	5	94	45	38	4	16	18	32	6	12	13	6	9	22	17	10	19	8	28	14	9	16	16	17	20	15	68
LINC01773	0	0	0	0	0	0	0	0	0	0	5	0	0	0	0	0	0	0	0	0	0	0	0	3	0	0	0	0	0	0	2	0	0	0	0	0	0	0	0	0	0	0	0	0	0	0	0	0	0
LINC01774	0	0	0	1	0	0	0	0	0	0	3	0	0	0	0	0	0	0	0	0	1	0	0	3	0	0	0	0	0	0	0	0	0	0	0	0	0	0	0	0	0	0	0	0	0	0	0	0	0
LINC01991	0	0	0	1	0	0	0	0	0	1	2	0	0	0	0	0	0	0	0	0	0	0	0	7	0	0	0	0	0	0	0	0	0	0	0	0	0	0	1	2	0	0	3	0	0	0	0	0	0
LINC01776	0	1	0	0	0	0	0	0	0	0	0	0	0	0	0	0	0	0	0	1	0	0	0	3	0	0	0	0	0	0	0	0	0	0	0	0	0	0	0	0	0	0	1	0	0	0	0	0	0
LINC01993	2	4	2	6	5	2	0	0	1	1	12	0	3	0	6	0	1	1	3	4	1	1	0	3	2	2	0	0	12	1	25	1	0	0	2	3	2	1	1	1	10	0	3	0	0	2	2	0	0
LINC01778	1	1	0	0	2	2	0	4	1	2	0	4	11	14	1	2	1	9	0	7	41	1	0	1	4	0	2	0	6	10	8	1	6	1	5	9	2	0	0	2	0	1	3	13	2	5	17	1	2
LINC01779	0	0	0	0	0	0	0	0	0	4	4	0	0	3	1	1	0	0	0	0	1	0	0	1	0	0	0	0	1	0	0	0	0	1	2	0	0	0	0	0	0	0	4	0	0	0	3	1	0
RP11-379C10.4	2	1	0	0	2	3	1	2	3	0	114	1	0	3	2	0	0	0	1	0	1	0	0	52	4	24	0	0	5	1	0	0	0	0	0	0	1	3	7	4	7	0	1	1	0	0	1	0	6
LINC01998	0	0	0	0	0	1	0	0	0	1	3	0	0	0	0	0	1	0	0	2	2	2	0	20	1	4	0	0	0	0	0	0	0	1	1	0	0	0	0	0	0	0	0	0	0	0	0	0	0
LINC01999	0	0	0	0	0	0	0	0	0	0	0	0	0	0	0	0	0	0	0	0	0	0	0	6	0	0	0	0	0	0	0	0	0	0	0	0	0	0	0	0	0	0	0	0	0	0	0	0	0
RP11-379C10.1	0	0	0	0	0	0	0	0	0	0	0	0	0	0	0	0	0	0	0	0	0	0	0	0	0	6	0	0	1	0	0	0	0	0	0	0	0	0	0	0	0	0	0	0	0	0	1	0	0
RP5-899E9.1	9	24	10	6	6	2	2	4	9	2	0	4	11	5	4	1	5	5	7	4	2	6	3	9	11	19	4	1	7	4	7	6	5	0	4	9	5	0	5	2	9	5	11	1	7	23	4	0	18
CTD-2302E22.4	2	3	0	2	4	2	2	1	0	5	5	1	1	5	0	1	0	1	4	2	3	2	0	3	3	10	1	2	3	1	3	0	0	0	0	4	3	3	0	1	8	0	2	2	0	5	7	0	4
RP11-539E19.2	0	0	0	0	0	0	0	0	0	0	162	0	0	0	0	0	0	0	0	0	0	1	0	159	0	5	0	0	1	0	0	0	0	0	0	0	0	0	0	0	0	0	0	0	0	0	0	0	26
EP300-AS1	63	14	4	4	3	2	3	8	6	4	76	13	7	5	11	2	4	8	22	10	13	3	5	77	11	31	6	2	23	6	59	5	5	1	3	24	16	4	10	0	18	3	16	15	2	12	9	1	9
FAM197Y5	0	0	0	0	0	0	0	0	0	0	0	0	0	0	0	0	0	0	0	0	0	0	0	0	0	0	0	0	0	0	0	0	0	0	0	0	0	0	0	0	0	0	0	0	0	0	0	0	0
RP11-59H7.3	8	4	2	2	2	3	32	2	4	6	26	4	5	1	5	4	0	1	2	17	8	1	2	24	5	28	1	5	31	3	8	2	0	4	0	6	3	4	4	1	13	0	0	7	2	5	11	3	13
RP11-800A3.4	149	66	56	250	94	44	23	208	95	475	94	213	991	121	82	192	155	120	749	68	202	38	81	132	511	128	59	57	232	279	67	54	22	81	310	225	339	152	49	72	352	101	651	116	196	433	84	86	48
RP11-800A3.7	5	12	1	4	1	1	2	6	6	3	1	4	5	3	2	2	2	6	8	9	1	0	0	5	9	0	1	2	1	5	5	0	1	0	5	2	11	9	3	2	1	6	6	2	2	6	16	3	15
RP4-813D12.3	4	0	0	3	4	0	1	2	1	1	2	0	6	1	3	0	0	1	0	6	4	11	0	6	2	0	0	2	1	17	0	0	1	1	3	0	1	4	0	0	91	2	1	0	7	9	18	2	0
RP11-800A3.3	0	0	1	0	0	1	0	0	0	0	0	0	2	0	0	0	0	0	0	1	0	0	0	9	0	2	4	0	0	0	1	0	0	0	0	0	0	0	0	0	0	1	1	0	0	1	0	0	0
RP11-800A3.2	0	4	0	0	2	1	0	2	0	7	1	2	3	4	2	0	5	0	4	2	7	0	1	3	3	7	3	0	8	20	3	0	0	1	2	0	0	0	1	1	2	0	1	0	10	26	5	1	1
RP11-817I4.2	13	40	5	37	14	7	16	4	1	10	31	7	13	16	28	21	6	4	33	35	14	34	1	135	70	23	2	9	1	22	9	1	4	16	21	8	17	4	12	5	37	1	9	20	15	20	22	11	36
AC114752.1	0	0	0	1	0	0	0	0	0	0	1	0	0	0	0	0	0	0	0	0	0	0	0	17	0	0	1	0	0	0	0	0	0	0	0	0	0	0	0	0	0	0	0	0	0	0	0	0	0
AC114752.3	0	0	0	0	0	0	0	0	0	0	0	0	0	0	0	0	0	0	0	0	0	0	0	0	0	0	0	0	0	0	0	0	0	0	0	0	0	0	0	1	0	0	0	0	0	0	0	0	0
RP5-903G2.2	10	0	0	5	12	5	3	12	14	47	46	11	21	11	10	16	7	3	12	39	10	8	2	42	21	11	2	0	49	18	24	2	2	0	30	15	24	10	1	11	11	14	8	25	12	58	30	3	15
RP11-1437A8.4	0	0	0	0	0	0	0	0	0	0	0	0	0	0	0	0	0	0	0	0	0	0	0	0	0	0	0	0	0	0	0	0	0	0	0	0	0	0	0	0	0	0	0	0	0	0	0	0	0
AC068489.1	0	0	0	0	0	0	0	0	0	0	0	0	0	0	0	0	0	0	0	0	1	0	0	0	0	0	0	0	0	0	0	0	0	0	0	0	0	0	0	0	0	0	0	0	0	0	0	0	0
RP11-644L4.1	0	0	0	0	0	0	0	0	0	0	0	0	0	0	0	0	0	0	0	5	0	0	0	1	0	0	0	0	0	0	0	0	0	0	0	0	0	0	0	0	0	0	0	0	0	0	0	0	0
CTC-369A16.2	0	0	0	0	0	0	0	0	0	0	1	0	0	0	0	0	0	0	0	0	0	0	0	18	0	0	0	0	0	0	0	0	0	0	0	0	0	0	0	0	0	0	0	0	0	0	0	0	0
RP11-1437A8.3	0	0	0	0	0	0	0	0	0	0	0	0	0	0	0	0	0	0	0	0	0	0	0	0	0	0	0	0	0	0	0	0	0	0	0	0	0	0	0	0	0	0	0	0	0	0	0	0	0
RP11-791O21.5	0	0	0	0	0	0	0	1	0	0	0	0	1	0	0	0	0	0	0	1	0	0	0	4	0	0	0	0	0	0	0	0	0	0	0	0	0	0	0	0	0	0	0	0	0	0	0	0	0
RP11-661C8.3	0	0	0	0	0	0	0	0	0	2	1	0	0	1	0	0	0	0	0	1	3	0	0	3	0	0	0	0	0	0	0	0	0	0	0	0	0	0	0	1	0	0	0	1	0	0	2	0	0
RP11-661C8.2	0	4	0	0	0	0	0	0	0	2	0	0	0	0	0	0	0	0	0	0	1	0	0	0	0	0	0	0	0	0	0	0	0	0	0	1	0	0	0	0	2	0	0	0	0	0	0	0	0
AC010149.4	5	1	0	1	2	3	1	0	0	0	5	0	2	1	4	2	0	1	1	2	0	4	1	10	2	10	0	0	0	5	1	0	0	0	4	2	6	2	0	0	12	0	2	6	1	2	1	1	18
SMC2-AS1	12	6	2	5	6	8	4	2	1	9	44	1	2	0	7	2	0	1	9	3	23	12	1	26	13	35	2	5	8	9	3	3	3	6	4	9	6	7	1	4	5	5	7	7	8	9	8	1	9
RBAKDN	5	0	0	0	2	4	0	0	0	1	0	0	1	0	1	0	0	1	1	2	0	0	0	0	0	0	0	0	1	4	1	2	4	0	0	1	0	1	0	0	2	6	1	1	1	12	2	1	0
AP000797.4	0	0	0	0	0	0	0	0	0	0	0	0	0	0	0	0	0	0	0	0	0	0	0	0	0	0	0	0	0	0	0	0	0	0	0	0	0	0	0	0	0	0	0	1	0	0	0	0	0
AC110769.3	0	0	0	0	0	0	1	0	0	1	13	0	2	1	1	0	0	0	0	2	1	1	0	16	0	5	2	0	2	1	6	0	0	0	0	0	2	0	0	0	1	0	1	0	0	3	1	0	1
TUSC7	0	0	0	0	0	0	0	0	0	0	3	0	0	0	0	0	0	0	0	0	1	0	0	13	0	0	0	0	0	0	0	0	0	0	0	0	0	0	0	0	0	0	0	0	0	0	0	0	0
RP11-462G12.4	0	0	0	0	0	0	0	0	0	0	4	0	1	0	0	1	0	0	0	0	0	0	0	8	0	0	0	0	0	0	0	0	0	1	0	0	0	0	0	0	0	0	0	0	0	0	0	0	0
AC005609.16	0	1	0	0	0	0	0	0	0	0	0	0	1	0	0	0	0	0	0	0	0	0	0	7	0	0	0	0	0	0	7	0	0	0	0	0	0	0	0	0	0	0	0	0	0	0	1	0	0
TUSC8	6	0	7	9	249	216	58	117	87	311	185	21	125	295	30	128	89	7	211	2	502	424	17	36	328	26	6	54	306	157	349	1	64	32	127	37	12	35	1	151	234	219	65	276	119	245	189	144	4
NCRNA00250	1	0	1	0	1	3	0	0	0	1	1	0	2	0	1	0	0	0	0	1	1	1	0	2	3	0	0	0	0	1	0	0	0	0	1	0	0	0	0	0	1	0	0	0	2	6	0	0	0
RP11-462G12.2	1	2	0	0	3	0	1	0	0	4	0	2	2	1	0	0	0	0	4	3	1	0	0	0	2	0	0	0	3	5	7	0	1	0	1	2	3	0	1	1	3	0	5	7	0	7	3	0	7
RP11-351A20.1	0	0	0	0	0	0	0	0	0	0	0	0	0	0	0	0	0	0	0	0	0	0	0	2	0	0	2	0	0	0	0	0	0	0	0	0	0	0	0	0	0	0	0	0	0	0	0	0	0
[truncated: 12,450 more rows]
[truncated: 472 more columns]
