# Supplementary material for: Development and internal validation of a nine-lncRNA prognostic signature for prediction of overall survival in colorectal cancer patients
Source: PeerJ. 2018 Dec 6;6:e6061. doi: 10.7717/peerj.6061 (PMC6286799; doi:10.7717/peerj.6061)
Supplement: Supplemental Information 3 [file peerj-06-6061-s005.xlsx]

## Sheet: 20180609B1001validationdata2700
ID	OS	MONTH	AGE	AJCC_TUMOR_PATHOLOGIC_PT	AJCC_NODES_PATHOLOGIC_PN	AJCC_METASTASIS_PATHOLOGIC_PM	AJCC_PATHOLOGIC_TUMOR_STAGE	RESIDUAL_TUMOR	LYMPH_NODE_EXAMINED_COUNT	LYMPH_NODES_EXAMINED_HE_COUNT	VASCULAR_INVASION_INDICATOR	LYMPHOVASCULAR_INVASION_INDICATOR	ELFN1_AS1	RP11_2N1.2	RP11_440I14.2	LINC01354	AC005256.1	RP11_429J17.7	RP11_348F1.2	RP11_815M8.1	RP11_342A23.2	RP11_264B14.1	RP11_429J17.5	FOXD3_AS1	LINC01836	AC064834.1	PTENP1_AS	RP11_158I9.5	C2orf48	LINC01996	AC073283.7	RP11_197K6.1	RP11_361L15.4	RP11_10A14.5	RP5_1024C24.1	RP11_108K3.2	LINC01571	RP11_400N13.2	LINC01555	LINC01655	RP11_383I23.2	AC079612.1	AFAP1_AS1	LINC02195	RP11_42O4.2	GROUP1	PREDICTVALUE	predictvalue2	CONSTANT
TCGA-4N-A93T	0	4.8	67	1	1	0	1	0	25	2	0	0	0	0	0	0	0	1	0	0	0	0	0	0	1	1	0	0	1	0	0	0	1	0	0	0	0	0	0	0	1	0	0	0	0	1	-1.0018	-1.0018	73
TCGA-4T-AA8H	0	12.65	42	1	0	1	0	0	24	0	0	0	0	0	0	1	1	1	0	0	0	0	1	1	0	0	0	0	0	0	1	1	0	1	0	1	1	1	0	0	0	0	1	0	0	1	-0.82612	-0.82612	92
TCGA-5M-AAT4	1	1.61	74	1	0	1	1	0	3	0	1	0.391192	1	0	0	0	1	1	0	1	0	0	1	0	1	0	1	0	1	0	1	1	1	1	0	0	1	1	0	1	1	0	1	0	0	2	0.344915	0.344915	264
TCGA-5M-AAT6	1	9.53	40	1	1	1	1	2	11	10	1	1	0	1	1	1	0	1	1	1	1	0	1	1	0	0	1	1	1	0	0	0	0	1	0	0	0	1	0	1	0	0	1	1	0	1	-0.0553981	-0.0553981	210
TCGA-5M-AATE	0	39.42	76	1	0	0	0	0	15	0	0	0	1	0	0	1	0	0	0	0	0	0	0	0	1	1	0	0	0	0	0	1	0	0	0	1	0	0	0	0	1	1	1	0	0	1	-0.831558	-0.831558	87
TCGA-A6-2671	1	43.73	85	1	1	1	1	0	27	3	1	1	1	1	0	1	0	1	1	0	1	1	1	1	1	0	1	0	1	1	1	1	1	0	1	1	0	0	0	1	1	0	1	1	0	2	2.16266	2.16266	413
TCGA-A6-2672	0	46.62	82	1	1	0	1	0	29	1	1	1	0	1	0	0	1	1	0	1	0	0	1	0	0	0	0	1	1	0	0	0	0	1	0	0	0	0	0	1	0	1	0	1	1	1	-0.888748	-0.888748	81
TCGA-A6-2674	0	43.73	71	1	1	1	1	0	20	7	1	0	0	1	1	1	0	0	1	1	1	1	0	0	0	0	1	1	0	0	1	0	0	0	0	0	1	1	0	1	0	1	1	0	0	1	-0.63217	-0.63217	123
TCGA-A6-2675	0	43.4	78	1	0	1	0	0	11	0	0	0	0	1	1	1	0	0	1	1	0	0	1	1	1	0	0	0	0	0	0	1	0	0	0	0	0	1	0	1	0	1	0	1	0	1	-1.6149	-1.6149	30
TCGA-A6-2676	1	42.87	75	1	0	0	0	0	15	0	0	0	1	1	1	1	1	1	1	0	1	1	0	0	1	1	1	1	1	0	1	1	1	1	1	0	1	1	0	0	1	0	0	1	1	2	0.707091	0.707091	303
TCGA-A6-2677	1	24.31	68	1	1	0	1	0	30	5	0	1	0	0	0	0	0	0	0	1	0	1	0	1	1	1	0	0	1	1	0	1	1	1	0	1	0	1	1	1	1	0	0	0	1	2	1.64957	1.64957	395
TCGA-A6-2678	0	42.25	43	1	1	0	1	0	26	2	0	1	0	0	1	1	0	0	0	0	0	0	0	1	1	1	0	0	1	1	0	1	0	0	0	1	0	0	1	1	0	0	0	1	0	1	-1.33545	-1.33545	52
TCGA-A6-2679	0	44.88	73	1	0		0	0	16	0	0	0	1	1	0	0	0	0	1	0	1	1	0	0	1	0	1	1	0	1	0	0	1	1	1	0	1	0	0	0	1	0	0	0	0	2	0.509477	0.509477	283
TCGA-A6-2680	0	35.09	72	1	0	0	0	0	34	0	0	0	0	1	0	1	1	0	1	0	0	1	1	0	1	0	1	1	1	1	1	0	1	0	1	0	0	1	1	0	0	1	0	0	1	1	-0.819964	-0.819964	95
TCGA-A6-2681	0	45.57	73	1	0	0	0	0	23	0	0	0	1	1	0	1	1	0	1	1	1	1	0	1	1	1	1	1	1	1	1	1	1	0	1	1	1	1	0	1	0	0	1	0	1	2	1.21083	1.21083	355
TCGA-A6-2682	1	13.93	70	1	1	1	1	0	13	2	1	1	1	1	0	1	1	1	1	1	1	1	1	0	1	0	1	1	0	1	0	0	1	1	1	1	1	1	1	1	0	0	1	0	1	2	1.73937	1.73937	399
TCGA-A6-2683	1	16.56	57	1	0	1	1	0	25	0	0	0	1	1	0	0	1	1	1	1	1	1	1	1	1	0	1	1	1	0	0	1	1	0	1	0	1	1	0	0	1	0	0	0	1	2	2.07302	2.07302	407
TCGA-A6-2684	0	37.02	75	0	0	0	0	0	33	0	0	0	0	1	0	0	1	0	1	1	1	1	0	0	0	0	1	1	1	1	0	0	1	0	1	0	1	0	1	0	0	1	0	0	1	2	0.0939846	0.0939846	241
TCGA-A6-2685	0	37.22	48	1	0	0	0	0	29	0	0	0	0	1	0	1	1	0	1	1	1	1	0	1	0	1	1	1	0	0	1	0	0	1	1	0	0	1	0	1	0	1	0	0	1	2	0.310815	0.310815	260
TCGA-A6-2686	1	36.99	81	1	0	0	0	0	33	0	0	0	1	1	0	0	1	1	1	1	1	0	0	1	1	0	0	1	0	0	1	1	1	1	1	1	0	1	0	1	0	1	1	1	1	2	0.840996	0.840996	331
TCGA-A6-3807	0	34.63	53	1	1	0	1	0	24	5	1	1	0	1	1	1	0	0	1	1	1	1	1	0	1	1	1	1	1	0	0	0	1	0	1	0	1	1	1	0	1	1	0	1	0	2	0.0807498	0.0807498	237
TCGA-A6-3808	0	33.31	73	1	0	0	0	0	24	0	0	0	0	1	0	1	1	0	1	0	0	1	0	1	0	0	1	1	0	1	0	1	1	1	1	0	1	1	1	1	0	1	1	1	0	1	-1.56533	-1.56533	37
TCGA-A6-3809	0	32.72	71	1	0	0	0	0	24	0	0	0	0	1	1	0	0	0	0	1	0	1	0	0	0	0	1	1	0	0	0	0	0	1	0	0	1	0	0	1	0	0	1	1	0	1	-0.716529	-0.716529	110
TCGA-A6-3810	0	36.5	62	1	0	0	0	0	30	0	0	0	0	1	1	1	0	0	1	1	1	1	0	0	0	0	1	1	1	0	0	1	0	0	1	1	1	1	1	1	1	1	1	0	0	2	1.5171	1.5171	383
TCGA-A6-4105	1	14.52	79	1	0	0	0	0.321937	19	0	0	0	1	0	0	1	1	0	0	0	0	1	0	0	0	1	0	0	0	1	0	1	0	1	0	1	0	0	0	0	0	0	1	1	1	2	0.296881	0.296881	256
TCGA-A6-4107	0	32.42	57	1	1	0	1	0	28	2	0	1	1	0	1	0	1	0	1	0	1	1	1	0	1	0	0	0	0	1	1	1	1	1	1	0	0	1	1	0	0	1	0	1	1	2	0.0019683	0.0019683	222
TCGA-A6-5656	0	32.88	74	0	0	0	0	0.321937	16	0	0	0	0	1	1	1	0	0	1	1	1	1	0	0	0	1	1	1	0	0	0	1	1	0	1	0	1	1	0	1	1	1	1	0	1	2	0.0807498	0.0807498	238
TCGA-A6-5657	0	31.6	65	1	1	0	1	0	42	1	0	1	1	1	0	1	1	1	1	1	1	1	1	1	1	1	1	1	0	1	1	1	1	0	1	1	1	1	0	1	0	1	1	0	0	2	0.473256	0.473256	280
TCGA-A6-5659	0	30.42	82	0	0	0	0	0	26	0	0	0	1	1	0	1	0	0	1	0	1	1	0	1	0	1	0	1	0	1	1	1	0	0	1	1	1	1	1	0	1	1	1	0	1	2	0.151175	0.151175	250
TCGA-A6-5660	0	29.17	73	1	1	0	1	0.321937	23	11	1	1	0	0	1	1	0	1	0	1	1	1	0	0	1	0	0	0	1	1	0	1	1	0	1	0	0	1	0	0	0	1	0	1	0	2	0.1132	0.1132	247
TCGA-A6-5661	0	33.51	80	1	0	0	0	0	21	0	0	0	0	0	0	1	0	0	0	1	0	0	0	0	0	0	0	0	0	0	1	0	0	0	0	1	0	1	0	0	0	0	1	0	1	2	0.0304819	0.0304819	231
TCGA-A6-5662	0	23.59	46	1	1	1	1	0.321937	13	7	1	1	1	1	0	1	0	1	0	1	1	0	0	1	1	1	1	0	0	1	0	1	0	0	1	1	0	0	1	1	1	1	0	0	1	2	0.827761	0.827761	320
TCGA-A6-5664	0	22.08	80	1	1	1	1	0.321937	18	5	1	1	0	1	0	1	1	0	1	0	1	1	0	1	0	1	0	1	1	1	0	1	0	1	1	0	1	1	1	0	0	1	1	1	1	1	-1.27194	-1.27194	53
TCGA-A6-5665	0	22.04	84	1	0	0	0	0	25	0	0	1	1	0	1	0	1	1	0	1	0	0	0	0	1	0	0	0	0	0	1	0	0	1	0	0	0	1	0	1	0	1	1	1	0	1	-0.888748	-0.888748	80
TCGA-A6-5666	0	32.69	78	1	0	0	0	0.321937	30	0	0	0	1	0	0	0	0	1	0	0	1	0	1	0	0	0	1	0	0	1	0	1	0	1	0	0	0	0	1	0	0	0	1	0	1	1	-0.892785	-0.892785	79
TCGA-A6-5667	0	29.14	40	1	1	1	1	0	48	1	0	1	1	1	1	1	0	1	1	0	1	0	1	0	1	0	0	0	0	1	1	0	0	1	0	0	0	1	1	1	1	1	0	1	1	1	-0.388897	-0.388897	160
TCGA-A6-6137	0	27.07	55	1	1	0	1	0.321937	21	0	0	0	0	0	1	0	0	1	1	0	0	1	0	0	0	1	0	1	0	1	1	1	1	0	0	0	1	0	1	0	0	1	1	0	1	1	-2.82003	-2.82003	4
TCGA-A6-6138	0	22.5	61	0	0	0	0	0.321937	24	0	0	0	1	1	1	1	0	0	0	0	1	1	0	1	0	1	0	0	1	0	0	1	0	0	1	1	0	0	1	0	1	0	0	1	0	2	1.63412	1.63412	394
TCGA-A6-6140	0	24.11	62	1	0	0	0	0.321937	46	0	0	0	1	0	1	0	0	0	0	0	0	0	0	1	1	1	0	0	0	1	1	0	1	0	0	1	0	0	1	0	1	1	1	1	1	1	-0.831558	-0.831558	89
TCGA-A6-6141	0	8.38	31	1	0	0	0	0.321937	19	0	0	0	0	0	0	1	0	1	0	1	1	0	1	0	0	0	0	1	0	1	1	0	0	1	1	0	0	1	1	1	1	1	1	0	0	2	0.448489	0.448489	277
TCGA-A6-6142	0	25.07	56	1	1	1	1	0.321937	37	1	1	1	0	0	0	1	0	1	1	1	1	0	0	1	1	0	1	1	1	1	0	1	0	1	1	0	0	0	0	1	1	1	0	0	1	2	0.448489	0.448489	278
TCGA-A6-6648	0	25.16	56	1	0	1	1	0.321937	21	0	0	0	0	0	1	1	0	1	1	1	0	1	1	1	0	0	0	0	0	1	0	1	0	0	0	0	1	1	1	1	0	0	0	0	1	1	-0.716529	-0.716529	111
TCGA-A6-6649	0	24.15	66	1	1	0	1	0.321937	23	2	1	1	1	1	1	1	1	0	0	0	1	1	1	1	1	0	1	1	1	0	1	0	1	1	0	1	1	0	0	0	1	1	1	1	0	2	1.40587	1.40587	377
TCGA-A6-6650	0	20.6	69	1	0	0	0	0.321937	19	0	0	0	0	0	1	1	0	0	0	0	1	1	0	0	0	0	1	1	0	0	1	0	1	0	0	0	1	0	0	0	1	1	1	0	0	1	-0.228097	-0.228097	175
TCGA-A6-6651	0	21.75	55	1	1	1	1	0.321937	33	2	0	1	0	1	1	1	0	0	1	1	1	1	0	1	0	0	1	1	1	1	0	1	0	0	1	1	1	0	0	1	1	1	0	1	0	2	1.5171	1.5171	384
TCGA-A6-6652	0	24.67	59	1	0	1	1	0.321937	22	0	0	0	1	0	0	0	0	1	0	0	1	0	0	0	1	0	0	0	1	1	1	0	0	0	0	1	0	0	0	0	1	1	1	0	0	2	0.518915	0.518915	285
TCGA-A6-6653	0	24.38	82	0	0	0	0	0.321937	12	0	0	0	1	0	0	0	1	1	0	0	0	0	0	1	1	1	0	0	1	0	1	0	1	1	0	0	1	0	0	0	0	1	1	0	0	1	-3.00005	-3.00005	3
TCGA-A6-6654	0	23.85	65	1	1	0	1	0.321937	65	1	0	1	0	1	0	1	0	0	1	1	1	0	0	1	1	1	0	1	0	0	0	0	0	0	0	1	0	1	0	1	0	1	0	1	0	1	-0.4137	-0.4137	157
TCGA-A6-6780	0	20.11	74	1	0	1	0	0.321937	18	0	0	0	0	0	1	0	0	0	0	0	0	0	0	0	0	1	0	0	0	0	0	0	1	0	0	0	0	0	1	1	0	0	1	1	0	1	-2.24326	-2.24326	14
TCGA-A6-6781	0	19.65	43	1	1	1	1	0	30	2	0	1	0	0	0	1	0	1	0	1	1	1	0	0	0	0	1	0	0	0	1	0	0	1	0	0	1	1	0	1	0	1	1	1	0	1	-0.63217	-0.63217	122
TCGA-A6-6782	0	20.27	82	1	0	1	0	0.321937	25	0	0.243243	0	0	1	1	1	0	0	0	0	1	1	0	0	1	1	1	1	1	0	1	0	0	0	0	1	1	0	0	0	1	0	0	0	1	2	0.888748	0.888748	335
TCGA-A6-A565	1	16.23	34	1	1	1	1	3	41	13	1	1	0	1	1	1	0	0	1	1	0	1	0	0	0	0	1	1	0	0	1	0	1	1	1	0	1	1	0	1	1	1	1	0	0	1	-0.212642	-0.212642	179
TCGA-A6-A566	1	24.9	55	1	1	0	1	0	13	2	0.243243	1	1	1	1	1	1	1	0	1	1	1	0	0	0	0	1	1	0	1	1	1	0	0	0	1	0	0	1	1	0	0	1	1	0	2	2.48474	2.48474	420
TCGA-A6-A567	1	61.79	56	1	1	1	1	0.321937	41	3	0	1	1	1	1	0	0	0	1	0	0	0	1	1	0	1	0	1	1	1	1	1	0	0	0	1	1	1	0	1	1	0	0	0	0	1	-0.839355	-0.839355	84
TCGA-A6-A56B	1	56.21	57	1	1	0	1	0	25	3	0	1	1	0	1	0	1	0	0	0	0	1	1	1	1	1	0	0	1	1	0	0	0	1	0	1	1	1	0	1	1	0	0	0	1	2	0.792971	0.792971	314
TCGA-A6-A5ZU	0	9.63	59	1	1	0	1	3	60	1	0	1	0	0	1	1	0	0	1	0	0	1	0	1	0	0	1	0	1	1	0	0	0	0	1	0	0	1	1	1	0	0	0	0	0	1	-0.808546	-0.808546	97
TCGA-AA-3488	1	5.03	58	1	1	1	1	2	26	15	0.243243	0.391192	1	1	0	0	1	1	1	0	1	1	1	0	1	0	1	1	0	1	0	1	1	1	1	1	1	1	1	0	0	0	0	0	1	2	0.901983	0.901983	336
TCGA-AA-3489	1	7.03	75	1	0	0	0	0	28	0	0.243243	0.391192	0	0	0	1	0	0	1	1	1	1	0	1	0	1	0	1	1	0	1	1	1	1	0	1	0	0	0	1	1	0	1	1	0	2	2.47151	2.47151	419
TCGA-AA-3492	1	3.02	90	1	0	0	0	0	21	0	0	0	1	1	1	1	1	0	1	1	1	1	0	0	0	0	1	1	1	0	1	0	1	1	1	0	1	0	1	1	0	0	1	1	1	2	0.831558	0.831558	324
TCGA-AA-3495	0	37.02	79	0	0	0	0	0	18	0	0.243243	0.391192	1	1	1	0	0	1	1	0	0	1	1	0	1	0	1	0	0	0	1	1	1	0	1	0	0	0	1	1	0	1	0	0	1	1	-1.54612	-1.54612	41
TCGA-AA-3502	0	34.99	73	0	0	0	0	0	31	0	0.243243	0.391192	0	1	0	1	1	1	1	0	0	1	1	1	0	0	1	0	1	1	0	1	1	1	1	0	0	0	0	0	0	1	1	1	0	1	-0.819964	-0.819964	96
TCGA-AA-3506	0	57.98	77	0	0	0	0	0	46	0	0.243243	0.391192	0	1	0	0	0	0	1	1	1	1	1	0	0	0	1	1	0	1	0	0	1	0	1	0	1	0	1	0	0	1	0	1	0	1	-0.63217	-0.63217	125
TCGA-AA-3509	0	62.91	54	1	0	0	0	0	27	0	0	0	1	0	0	0	0	0	1	0	0	1	1	0	0	0	0	0	0	1	1	1	1	1	1	0	0	1	1	1	1	1	1	0	0	1	-0.304658	-0.304658	168
TCGA-AA-3510	0	63.93	70	1	0	0	0	0	44	0	0	0	1	1	0	1	0	0	1	1	0	1	0	1	0	0	1	0	0	1	0	1	0	0	1	1	0	0	0	0	0	0	1	1	0	2	0.936653	0.936653	344
TCGA-AA-3511	0	6.96	64	1	0	0	0	0	36	0	0	1	1	0	1	0	0	0	0	1	1	0	1	1	0	1	1	1	1	0	0	0	1	0	0	1	0	0	0	0	1	1	1	0	0	2	0.827761	0.827761	321
TCGA-AA-3516	1	13.01	74	1	1	0	1	0.321937	26	7	0	0	1	1	1	0	1	0	1	1	1	1	0	1	1	0	1	1	0	0	0	0	1	1	1	0	1	1	0	1	0	0	1	1	1	2	0.831558	0.831558	326
TCGA-AA-3517	0	38.96	60	1	0	0	0	0	54	0	0	0	0	0	1	0	0	0	0	0	1	0	0	0	1	0	0	0	1	1	0	0	0	0	0	0	0	0	0	0	1	0	1	0	1	2	0.348676	0.348676	265
TCGA-AA-3519	0	9.07	63	1	1	0	1	0	43	3	0	0	0	1	1	1	0	0	1	0	1	1	0	1	0	1	1	1	1	0	1	1	1	0	1	1	1	0	1	0	0	0	1	1	1	1	-0.352713	-0.352713	164
TCGA-AA-3520	0	24.01	86	1	0	0	0	0	20	0	0	0	0	1	0	0	0	0	1	0	0	1	1	1	0	0	1	0	1	1	0	1	1	1	1	0	1	0	0	1	0	1	0	1	0	1	-2.29149	-2.29149	9
TCGA-AA-3522	0	37.02	67	1	0	0	0	0	18	0	0	1	1	1	0	0	1	0	1	0	0	1	1	1	0	0	1	0	0	1	0	1	1	1	1	1	1	1	1	0	0	1	1	0	0	1	-0.657522	-0.657522	121
TCGA-AA-3524	0	36.01	85	1	0	0	0	0	28	0	0	0	0	1	0	0	0	1	1	1	1	1	1	0	1	0	1	1	0	1	0	0	1	0	1	0	1	0	1	0	0	0	0	1	0	2	0.105403	0.105403	245
TCGA-AA-3525	0	8.05	90	1	1	0	1	0	28	2	0	0	1	1	1	0	1	1	1	0	1	1	1	0	0	1	1	1	0	0	0	0	1	1	1	0	1	1	0	0	0	1	1	1	1	1	-1.27194	-1.27194	54
TCGA-AA-3526	0	19.05	57	0	0	0	0	0	17	0	0	0	1	0	1	0	0	0	0	1	0	1	1	1	1	1	1	0	0	1	0	1	0	1	0	1	1	0	1	1	1	0	0	1	1	2	0.904203	0.904203	337
TCGA-AA-3529	1	0.1	78	1	1	0	1	0	34	10	0	1	0	1	1	0	0	1	1	0	0	1	1	1	1	1	1	0	0	1	1	1	1	1	1	1	1	1	0	1	0	0	1	0	0	1	-1.17464	-1.17464	64
TCGA-AA-3530	0	19.05	80	0	0	0	0	0	24	0	0	0	1	0	0	0	0	0	0	1	0	0	0	0	0	0	1	1	1	1	0	1	0	1	0	1	1	1	1	1	1	1	0	0	1	1	-0.211001	-0.211001	180
TCGA-AA-3531	0	34	75	1	0	0	0	0	37	0	0	0	0	1	0	0	0	0	1	0	0	1	0	1	0	0	1	0	1	1	1	1	1	0	1	1	1	0	1	0	1	1	0	0	1	1	-0.142217	-0.142217	191
TCGA-AA-3532	0	28.98	63	1	0	0	0	0	35	0	0	0	0	0	1	1	1	0	1	1	0	1	1	0	0	0	1	1	1	1	0	1	1	1	1	0	1	1	1	1	1	0	1	0	1	2	1.25109	1.25109	361
TCGA-AA-3534	0	28.98	78	1	0	0	0	0	36	0	0	1	1	0	0	1	0	1	1	0	0	1	0	0	0	0	1	0	0	1	1	0	0	0	1	1	1	0	1	0	0	1	1	0	0	1	-1.38368	-1.38368	48
TCGA-AA-3538	0	25.99	54	0	0	0	0	0	26	0	0	0	0	0	0	1	0	1	1	1	0	1	1	0	1	1	1	0	1	1	1	1	1	0	1	0	0	1	1	1	1	1	1	0	1	2	0.00418825	0.00418825	224
TCGA-AA-3542	0	12.98	69	1	1	0	1	0	18	4	0	1	0	1	0	0	0	1	1	0	1	1	1	0	1	1	1	1	1	1	0	1	1	0	1	0	1	1	0	0	0	1	0	0	1	1	-1.9981	-1.9981	20
TCGA-AA-3544	0	13.99	68	0	0	0	0	0	21	0	0	0	0	1	0	0	1	0	1	0	1	1	1	0	1	1	1	1	1	1	1	0	1	0	1	0	1	1	1	1	0	0	0	1	1	1	-0.534369	-0.534369	133
TCGA-AA-3548	0	33.97	71	1	1	0	1	0	23	4	0	1	1	1	0	1	1	0	1	1	0	1	1	0	1	1	1	0	0	0	1	0	1	1	1	0	0	1	1	1	0	0	0	1	1	2	0.226456	0.226456	255
TCGA-AA-3549	0	20.99	69	0	0	0	0	0	31	0	0	0	0	1	0	1	0	0	1	0	0	1	0	0	1	1	1	0	1	1	1	1	1	0	1	0	1	0	1	0	1	1	0	1	1	1	-1.57857	-1.57857	32
TCGA-AA-3552	1	13.01	85	1	1	0	1	0	20	10	0	1	1	0	0	1	0	1	0	0	0	1	1	0	1	0	1	0	1	1	1	1	0	1	1	0	0	0	0	0	1	1	0	0	1	1	-0.304658	-0.304658	169
TCGA-AA-3553	0	23.98	61	0	0	0	0	0	21	0	0	0	1	1	1	0	1	1	1	0	0	1	1	1	1	1	1	1	0	1	0	1	1	1	1	0	0	1	1	1	1	1	0	1	1	1	-0.107043	-0.107043	193
TCGA-AA-3554	0	17.94	62	1	0	0	0	0	39	0	0	0	1	1	1	1	1	0	1	1	1	1	1	1	1	0	1	0	0	0	0	0	1	1	1	0	1	1	0	1	0	0	1	1	1	2	0.831558	0.831558	323
TCGA-AA-3555	0	29.93	81	1	0	0	0	0	26	0	0	0	0	0	0	0	1	0	0	0	0	1	0	1	0	1	0	0	1	0	0	0	0	0	0	0	0	0	0	1	0	0	0	0	1	1	-0.610931	-0.610931	126
TCGA-AA-3556	0	23	78	0	0	0	0	0	22	0	0	0	0	1	1	1	1	1	1	0	0	1	0	1	0	0	1	0	1	1	0	0	1	0	1	0	0	1	0	0	0	0	0	0	0	1	-0.0823904	-0.0823904	201
TCGA-AA-3560	0	19.97	72	1	1	0	1	0	25	5	0	1	0	1	0	1	1	0	1	0	1	1	1	0	0	1	1	1	1	1	0	1	1	1	1	0	1	1	0	1	0	0	1	0	0	1	-0.534369	-0.534369	134
TCGA-AA-3561	0	13.93	72	1	0	0	0	0	50	0	0	0	0	1	1	1	0	0	1	0	0	1	0	1	0	1	1	0	1	0	0	1	1	1	1	1	1	0	0	0	1	1	0	0	1	1	-0.670757	-0.670757	120
TCGA-AA-3562	0	19.97	82	1	1	0	1	0	28	7	0	1	1	0	0	1	1	0	1	1	0	1	0	0	1	0	1	0	1	1	0	1	0	0	1	0	0	0	1	0	0	1	0	1	1	2	0.0174231	0.0174231	227
TCGA-AA-3655	0	60.97	68	1	0	0	0	0	22	0	0	0	1	0	1	0	1	1	0	1	0	0	1	0	0	1	0	0	0	0	1	0	0	1	0	0	0	0	0	0	1	1	0	0	0	1	-0.175828	-0.175828	183
TCGA-AA-3660	0	78.02	51	1	0	0	0	0	33	0	0	0	1	0	1	1	1	1	0	1	0	0	1	0	1	1	0	0	0	1	1	0	0	1	0	1	1	1	0	0	1	1	1	0	0	2	-0.0133865	-0.0133865	214
TCGA-AA-3662	0	6.04	80	1	1	1	1	2	15	4	0	0	0	0	1	0	0	0	0	0	1	0	1	1	0	0	0	1	1	0	1	1	0	0	0	1	0	0	0	1	1	0	1	0	0	2	1.25649	1.25649	363
TCGA-AA-3663	0	6.96	42	1	0	0	0	0	40	0	0	0	1	0	1	1	1	1	1	0	0	0	0	1	1	1	0	0	0	1	0	0	0	1	0	0	0	0	1	0	0	0	1	1	0	1	-1.5171	-1.5171	43
TCGA-AA-3664	0	53.98	74	1	0	0	0	0	22	0	0	0	0	1	0	0	0	1	1	0	0	1	1	1	1	0	0	0	1	0	0	1	0	1	1	0	0	1	0	0	0	0	1	0	0	1	-0.808546	-0.808546	98
TCGA-AA-3666	1	2	68	1	1	0	1	0	41	2	0	0	1	1	0	0	1	0	1	0	1	1	1	0	1	1	1	1	1	1	1	0	1	1	1	1	1	1	1	0	1	0	1	0	0	2	1.6149	1.6149	390
TCGA-AA-3667	0	13.99	36	0	0	0	0	0	22	0	0	0	1	1	0	0	0	0	1	0	1	1	1	0	1	0	1	1	1	1	1	1	1	0	1	0	1	1	1	0	1	0	1	0	1	2	0.509477	0.509477	284
TCGA-AA-3673	0	50	53	1	0	0	0	0	41	0	0	0	1	0	0	1	1	1	0	1	0	0	0	1	0	1	1	0	0	1	1	1	0	1	0	1	1	1	1	1	1	1	0	0	0	2	-0.0133865	-0.0133865	213
TCGA-AA-3675	0	47.01	84	1	0	0	0	0	24	0	0	0	1	0	0	1	1	0	0	1	0	1	0	0	1	0	1	1	0	1	0	0	1	1	0	1	0	0	1	0	0	1	0	0	0	2	0.925235	0.925235	343
TCGA-AA-3678	0	46.98	60	0	1	0	1	0	26	1	0	1	0	0	0	0	0	0	0	0	0	0	1	0	1	1	0	0	0	1	1	0	0	1	0	0	1	0	1	0	1	1	1	1	1	1	-2.48474	-2.48474	6
TCGA-AA-3679	0	15.01	59	1	1	1	1	2	12	5	0	1	1	1	0	0	0	0	1	1	1	1	1	0	1	0	1	1	1	1	1	0	1	1	1	1	1	1	1	1	0	0	0	0	0	2	1.01321	1.01321	347
TCGA-AA-3680	1	11.01	67	1	1	1	1	2	35	12	0	1	0	1	0	0	1	0	1	0	0	1	1	1	0	0	1	1	0	1	0	0	0	0	1	1	0	0	1	0	1	0	1	0	1	2	2.06688	2.06688	406
TCGA-AA-3681	0	5.98	77	1	1	0	1	0	16	2	0	0	0	1	0	1	1	1	1	0	1	1	1	1	0	0	1	1	1	0	0	0	1	0	1	0	1	0	1	0	0	0	0	0	0	2	-0.00582887	-0.00582887	217
TCGA-AA-3685	0	37.02	69	1	0	0	0	0	24	0	0	1	1	0	1	1	0	0	0	1	0	0	0	0	1	1	1	1	0	1	1	1	0	1	0	0	1	0	1	1	1	1	0	1	0	1	-1.64735	-1.64735	28
TCGA-AA-3688	0	18.99	80	1	1	1	1	2	13	2	0	1	1	0	1	0	1	0	0	0	0	0	1	0	0	1	0	1	1	1	0	1	1	0	0	0	0	0	0	0	1	0	1	0	0	1	-0.275641	-0.275641	174
TCGA-AA-3692	1	35.97	47	1	1	1	1	2	30	5	0	0	0	0	0	1	0	1	0	1	1	0	1	0	1	0	0	1	1	1	0	1	0	0	1	1	1	1	1	1	1	0	1	0	1	2	1.3485	1.3485	376
TCGA-AA-3696	1	5.03	75	1	1	1	1	2	26	1	0	0	1	1	0	1	0	0	1	1	1	1	1	0	1	1	1	1	0	0	0	1	1	1	1	1	1	1	0	0	0	0	1	0	0	2	0.484674	0.484674	281
TCGA-AA-3697	0	84.99	77	1	0	0	0	0	50	0	0.243243	0.391192	1	0	1	0	0	0	0	0	0	0	1	0	1	0	1	0	1	0	1	0	1	0	0	0	1	1	1	0	1	0	0	0	1	1	-1.21863	-1.21863	62
TCGA-AA-3710	0	26.97	80	1	0	0	0	0	20	0	0.243243	1	0	1	1	0	1	0	1	1	0	1	0	0	1	0	1	1	0	0	0	0	1	1	1	1	1	1	0	0	0	0	1	1	1	2	0.917438	0.917438	342
TCGA-AA-3713	0	19.02	68	1	0	1	1	2	15	0	0.243243	0.391192	0	0	1	1	1	1	1	0	0	1	0	1	0	1	0	1	1	0	1	1	0	1	0	0	0	0	0	0	1	0	1	1	0	2	0.63053	0.63053	291
TCGA-AA-3715	1	19.02	77	1	0	0	0	0	12	0	0.243243	1	0	1	1	1	1	1	1	1	1	1	1	0	1	0	1	1	1	0	1	0	1	1	1	0	1	1	0	1	0	0	1	1	1	2	0.831558	0.831558	327
TCGA-AA-3811	1	10.05	84	1	1	0	1	0	15	5	1	1	0	1	1	1	0	1	1	0	0	1	1	1	0	0	0	1	1	0	0	1	0	0	1	1	1	1	0	1	1	1	1	1	1	1	-0.142217	-0.142217	192
TCGA-AA-3812	0	35.02	82	1	0	0	0	0	13	0	0.243243	1	0	1	0	0	0	0	1	1	1	1	0	1	1	0	1	1	0	1	0	0	1	0	1	0	1	0	1	1	0	1	1	0	0	1	-0.63217	-0.63217	124
TCGA-AA-3815	0	33.02	65	1	0	0	0	0	20	0	0.243243	1	0	1	1	0	1	1	1	0	1	1	0	0	0	0	1	1	1	1	0	0	1	0	1	0	1	0	1	0	0	0	1	1	0	2	-0.00582887	-0.00582887	218
TCGA-AA-3818	1	0.99	78	1	0	0	0	0	18	0	0	0	1	0	0	1	1	0	1	1	1	1	0	1	1	1	1	0	0	0	0	1	0	1	1	0	0	1	1	1	0	1	0	1	0	2	0.310815	0.310815	261
TCGA-AA-3819	0	25	41	1	0	0	0	0	14	0	1	1	1	0	1	0	0	0	0	0	0	1	1	1	1	0	0	0	1	0	1	0	0	0	0	1	1	0	1	0	1	1	0	0	1	1	-0.142217	-0.142217	190
TCGA-AA-3831	0	17.97	66	1	0	0	0	0	12	0	1	1	1	0	0	0	0	1	0	0	1	0	0	0	1	1	1	0	0	1	0	0	0	1	0	1	1	0	1	0	0	0	0	0	1	1	-1.25888	-1.25888	56
TCGA-AA-3833	0	15.93	63	1	0	0	0	0	12	0	1	1	0	1	0	1	1	1	1	1	1	1	0	1	1	0	1	1	0	0	1	0	1	1	1	0	1	1	0	1	0	0	1	1	1	2	0.831558	0.831558	322
TCGA-AA-3837	0	38.96	67	1	0	0	0	0	36	0	0.243243	1	1	1	0	0	1	1	1	0	1	1	1	1	1	1	1	1	0	1	1	1	1	0	1	0	1	1	1	0	0	0	1	0	0	1	-0.534369	-0.534369	139
TCGA-AA-3841	0	36.93	66	1	0	0	0	0	24	0	1	1	0	1	0	0	0	1	1	0	1	1	1	0	1	0	1	1	1	1	1	0	1	1	1	0	1	1	1	0	0	1	1	1	0	1	-1.46956	-1.46956	45
TCGA-AA-3842	0	36.99	51	0	1	0	1	0	12	2	1	1	0	1	0	0	1	1	1	1	1	1	0	1	0	0	1	1	0	1	0	0	1	0	1	0	1	0	0	0	1	1	0	1	1	2	1.33545	1.33545	371
TCGA-AA-3844	0	14.91	78	1	1	0	1	0	18	7	1	1	1	0	0	1	0	0	1	0	1	1	0	1	0	1	1	0	1	0	0	0	0	0	1	1	1	0	1	0	1	1	0	0	0	2	0.151175	0.151175	251
TCGA-AA-3845	1	0.1	86	1	0	0	0	0	12	0	0.243243	1	0	1	1	0	1	0	1	1	0	1	0	1	0	0	1	1	0	0	1	0	1	1	1	1	0	1	0	1	0	0	1	1	1	2	1.66281	1.66281	397
TCGA-AA-3846	0	17.02	74	1	0	0	0	0	16	0	0.243243	1	0	0	1	0	1	0	0	1	0	0	0	0	1	0	0	0	1	1	0	1	0	1	0	1	1	1	1	0	1	0	1	1	0	2	1.25273	1.25273	362
TCGA-AA-3848	1	10.05	82	1	1	0	1	0	12	6	1	1	1	1	0	0	0	0	1	0	0	1	1	0	0	1	1	0	1	1	1	1	1	0	1	0	0	0	0	0	1	0	1	0	1	1	-0.0956253	-0.0956253	197
TCGA-AA-3850	1	0.1	74	0	0	0	0	0	15	0	0.243243	1	0	1	0	1	1	0	1	0	0	1	0	0	0	0	1	0	0	1	0	0	1	0	1	1	0	0	1	0	0	1	1	1	0	2	0.0878482	0.0878482	240
TCGA-AA-3851	0	33.05	74	1	0	0	0	0	14	0	1	1	0	1	0	0	1	0	1	0	0	1	0	0	1	0	1	0	0	1	0	1	0	0	1	0	0	1	0	1	1	1	1	1	1	2	0.421497	0.421497	272
TCGA-AA-3852	1	0.1	88	1	0	0	0	0	13	0	1	1	1	1	0	1	1	1	1	1	0	1	1	0	0	1	1	0	0	0	1	1	1	1	1	1	0	1	1	1	0	0	0	1	0	2	1.13427	1.13427	350
TCGA-AA-3854	0	36.01	71	0	0	0	0	0	12	0	1	1	0	1	0	0	1	0	1	0	0	1	0	0	0	0	1	0	0	1	0	0	1	1	1	0	1	0	0	0	0	1	1	0	0	1	-1.56533	-1.56533	38
TCGA-AA-3855	0	32.03	72	0	0	0	0	0	36	0	1	1	0	0	1	0	0	0	0	0	0	1	1	0	1	0	0	0	1	1	0	1	0	0	0	0	1	1	1	0	0	1	0	0	1	1	-2.29149	-2.29149	10
TCGA-AA-3858	0	31.04	67	0	0	0	0	0	12	0	1	1	1	1	0	1	1	1	1	1	1	1	0	0	1	1	1	1	0	1	0	1	1	1	1	0	1	1	1	0	0	0	1	1	1	2	0.303017	0.303017	258
TCGA-AA-3860	0	31.04	53	1	1	0	1	0	14	2	1	1	1	1	1	0	0	0	1	1	0	1	1	0	1	1	1	0	1	0	0	0	1	0	1	1	0	1	1	0	1	1	0	1	0	2	0.912	0.912	339
TCGA-AA-3861	0	30.03	72	1	0	0	0	0	17	0	1	1	1	1	1	0	1	0	1	0	1	1	1	1	0	1	1	1	0	0	0	0	1	0	1	1	1	0	1	0	0	1	1	0	0	1	-0.364131	-0.364131	163
TCGA-AA-3862	0	30.03	82	1	0	0	0	0	16	0	0.243243	1	1	1	0	0	0	0	1	0	1	1	0	1	1	1	1	1	1	0	0	1	1	1	1	0	1	1	0	1	0	0	1	1	1	1	-1.26052	-1.26052	55
TCGA-AA-3864	0	52.96	71	1	0	0	0	0	21	0	0	0	1	1	1	0	1	0	1	1	1	1	0	1	1	1	1	1	0	1	0	1	1	1	1	0	1	1	0	0	0	1	1	1	1	1	-0.434556	-0.434556	152
TCGA-AA-3866	0	17.02	78	0	0	0	0	0	23	0	0	0	0	1	0	0	0	0	1	1	0	1	0	0	0	0	1	0	1	0	0	1	1	0	1	0	0	1	1	0	1	0	0	0	1	2	1.2703	1.2703	365
TCGA-AA-3867	0	24.01	74	1	1	1	1	2	24	4	0	1	0	1	1	0	1	1	1	1	1	1	0	1	1	0	1	1	0	1	1	1	1	0	1	0	1	0	0	0	1	1	0	0	0	2	1.33545	1.33545	370
TCGA-AA-3869	1	27	76	1	1	1	1	2	28	14	0	1	0	1	0	1	1	0	1	1	0	1	1	0	1	1	1	0	1	1	0	0	1	1	1	1	0	1	1	0	0	0	1	1	0	2	1.13427	1.13427	351
TCGA-AA-3870	0	29.96	71	1	1	1	1	0	23	5	0	1	1	1	1	1	1	1	1	1	1	1	1	0	1	0	1	1	1	1	0	1	1	1	1	1	1	1	0	0	0	0	1	1	1	2	1.73937	1.73937	401
TCGA-AA-3875	0	18.04	78	0	0	0	0	0	31	0	0	0	1	0	0	1	0	0	1	0	0	1	1	0	0	1	1	0	1	0	0	1	1	0	1	1	0	0	1	0	1	1	1	1	1	2	0.0746134	0.0746134	234
TCGA-AA-3877	0	30.98	83	0	0	0	0	0	18	0	0	0	1	0	1	0	1	1	0	0	0	0	1	0	0	1	0	1	1	0	0	1	0	1	1	1	0	1	0	1	0	0	0	1	0	1	-0.60929	-0.60929	128
TCGA-AA-3930	1	2	66	1	1	1	1	2	29	24	1	1	1	1	1	1	1	1	1	1	1	1	1	1	1	0	1	1	1	0	1	1	1	1	1	0	1	1	0	1	1	0	0	0	1	2	2.07302	2.07302	408
TCGA-AA-3939	0	12.98	83	1	0	0	0	0	40	0	0	0	1	1	1	0	1	0	1	1	1	1	1	0	1	1	1	1	0	0	0	1	1	1	1	0	1	1	1	1	0	1	1	1	0	1	-0.434556	-0.434556	151
TCGA-AA-3941	0	23.98	84	1	1	1	1	0	41	3	0	1	0	0	1	1	1	1	1	0	0	1	1	0	1	0	1	0	1	0	1	0	1	1	1	0	0	1	0	1	1	1	1	0	1	2	0.421497	0.421497	271
TCGA-AA-3947	0	32.98	60	1	0	0	0	0	22	0	0	0	0	1	0	0	1	0	1	0	1	1	0	1	1	1	1	1	0	1	0	0	1	1	1	0	1	1	0	0	0	0	1	1	0	1	-0.534369	-0.534369	135
TCGA-AA-3949	0	25.99	87	1	1	0	1	0	19	3	0	0	0	1	0	1	1	0	1	1	1	1	0	1	0	0	1	1	0	0	1	1	1	1	1	1	1	0	0	0	0	0	1	1	0	2	1.73937	1.73937	400
TCGA-AA-3950	0	23.98	79	1	0	0	0	0	17	0	0	0	1	1	0	0	1	0	1	1	1	1	0	0	0	1	1	1	0	1	0	1	1	0	1	0	1	0	0	1	0	0	0	1	1	2	0.303017	0.303017	257
TCGA-AA-3952	1	2	68	1	1	0	1	0	14	6	1	1	1	0	0	0	1	0	0	1	0	1	1	1	1	1	0	0	1	1	1	0	0	0	0	1	0	1	0	1	1	0	0	0	1	2	2.37573	2.37573	418
TCGA-AA-3955	0	20.96	38	0	1	0	1	0	31	5	0	1	1	1	1	0	1	0	1	1	1	1	0	1	1	0	1	1	0	1	0	0	1	1	1	0	1	1	1	0	0	1	0	0	1	2	0.0939846	0.0939846	242
TCGA-AA-3956	0	34	65	1	0	0	0	0	36	0	0	0	0	1	1	1	1	0	1	0	1	1	1	0	0	0	1	1	0	0	0	1	1	0	1	1	1	0	1	0	1	0	0	0	0	2	2.14344	2.14344	411
TCGA-AA-3966	0	2	89	1	0	0	0	0.321937	14	0	1	1	1	0	0	1	1	1	0	1	0	0	0	1	1	0	0	0	1	0	0	0	0	1	0	1	0	0	0	1	0	1	1	1	0	2	0.0190637	0.0190637	230
TCGA-AA-3968	0	21.98	55	0	0	0	0	0	19	0	0	0	1	0	1	0	0	0	1	0	1	0	0	0	1	0	0	0	0	1	1	0	0	0	0	1	1	0	1	0	1	1	0	1	1	1	-0.226456	-0.226456	178
TCGA-AA-3970	0	36.01	65	1	0	0	0	0	27	0	0	0	0	0	0	1	1	1	1	0	1	1	1	1	0	0	0	0	0	1	0	0	0	0	1	1	0	0	0	0	0	1	0	0	1	2	0.90978	0.90978	338
TCGA-AA-3971	0	16.06	58	1	1	0	1	0	19	2	0	0	1	0	1	0	0	1	1	0	0	0	0	1	0	0	0	0	1	1	1	1	1	0	0	1	0	0	1	0	1	0	0	1	1	2	0.434556	0.434556	275
TCGA-AA-3972	0	50.95	72	1	1	1	1	2	12	3	0	0	0	0	1	0	1	0	1	0	0	1	1	0	0	1	1	0	1	0	0	1	0	0	1	1	0	1	1	1	1	1	0	0	0	2	0.800769	0.800769	317
TCGA-AA-3973	0	13.04	69	1	1	1	1	2	21	3	1	1	1	0	1	0	0	0	1	0	1	1	1	0	1	1	0	0	0	0	1	1	0	1	1	0	1	0	0	1	1	1	0	0	0	1	-0.756637	-0.756637	103
TCGA-AA-3975	0	34.03	80	0	0	0	0	0	14	0	0	0	1	0	1	0	0	0	0	0	0	0	1	1	1	1	0	0	1	0	1	0	0	0	0	0	0	1	1	0	1	0	1	1	0	1	-1.0018	-1.0018	75
TCGA-AA-3976	0	25.99	70	0	1	0	1	0	16	2	0	0.391192	1	1	0	0	1	0	1	0	1	1	0	0	1	1	1	1	1	1	0	1	1	1	1	1	1	1	1	0	1	0	0	0	0	2	1.6149	1.6149	392
TCGA-AA-3977	0	25	65	0	0			0.321937	15	0	0	0	0	1	0	0	1	0	1	0	1	1	0	0	0	1	1	1	0	0	0	1	1	0	1	0	1	0	0	0	0	0	1	1	0	1	-0.534369	-0.534369	136
TCGA-AA-3979	0	23.98	84	1	0	0	0	0	22	0	0	0	1	1	0	0	1	1	1	0	0	1	1	1	1	0	1	0	1	0	0	1	1	0	1	0	1	0	1	0	1	0	1	0	1	2	0.4137	0.4137	268
TCGA-AA-3980	0	27	89	0	0	0	0	0.321937	19	0	1	1	1	0	1	1	0	1	1	1	0	1	1	0	0	0	0	0	1	1	1	0	0	1	1	1	0	1	0	1	1	0	0	0	1	2	2.17811	2.17811	415
TCGA-AA-3982	0	27	75	1	1	0	1	0.321937	13	3	1	1	0	0	0	1	0	1	1	0	1	1	0	0	0	1	0	1	0	1	0	1	1	0	1	0	0	1	0	1	0	1	0	0	0	1	-1.25273	-1.25273	58
TCGA-AA-3986	0	19.05	73	0	0	0	0	0	27	0	0	0	0	0	1	0	0	0	1	0	0	0	0	0	0	0	0	0	0	1	0	0	0	0	0	1	0	0	1	0	0	1	0	0	1	1	-1.54448	-1.54448	42
TCGA-AA-3989	1	7.95	84	1	1	1	1	2	19	5	0	1	1	1	1	1	1	0	1	1	1	1	0	1	0	0	1	1	0	0	0	1	1	0	1	1	1	1	1	0	0	1	1	0	0	2	1.0018	1.0018	346
TCGA-AA-3994	0	27	69	1	1	0	1	0	24	2	0	0	1	1	0	1	1	1	1	1	0	1	1	1	1	1	1	0	0	1	0	0	1	1	1	1	1	1	1	1	0	1	0	0	0	1	-0.348676	-0.348676	165
TCGA-AA-A004	0	13.93	76	1	0	0	0	0	32	0	0	0	0	1	0	1	0	0	1	0	1	1	0	0	1	0	1	1	1	1	0	0	1	0	1	0	1	0	0	0	0	0	1	0	1	1	-0.731984	-0.731984	109
TCGA-AA-A00A	0	38.01	80	1	0	0	0	0	34	0	0	0	1	1	1	0	1	0	1	1	0	1	0	1	0	1	1	0	1	0	0	0	0	0	1	0	0	1	0	1	0	1	0	1	1	1	-0.511117	-0.511117	143
TCGA-AA-A00D	0	18.99	70	0	0	0	0	0	28	0	0	0	1	1	1	1	0	1	1	1	1	1	1	1	1	1	1	1	1	0	1	0	0	1	1	0	0	1	1	0	0	0	1	1	1	2	0.322233	0.322233	263
TCGA-AA-A00E	0	29.99	65	1	0	0	0	0	41	0	0	0	1	1	1	0	1	0	1	0	1	1	0	0	0	1	1	1	1	0	1	0	1	0	1	1	1	0	0	0	0	0	1	1	1	2	0.373443	0.373443	267
TCGA-AA-A00F	0	34	66	1	1	0	1	0	25	7	0	1	1	0	1	0	1	1	1	1	0	1	0	0	1	0	0	0	1	0	0	1	1	0	1	0	0	0	0	0	1	1	1	0	0	2	1.25888	1.25888	364
TCGA-AA-A00J	0	18.04	80	1	1	0	1	0	24	2	0	1	1	0	1	0	1	1	1	1	0	0	1	0	0	1	0	0	0	0	1	0	0	0	0	1	0	0	0	0	0	1	1	1	1	1	-0.509477	-0.509477	145
TCGA-AA-A00K	0	18.04	79	1	0	0	0	0	55	0	0	0	1	1	0	1	0	1	1	1	0	1	0	0	0	0	1	1	0	1	0	1	1	0	1	0	0	0	1	0	0	1	0	0	1	1	-0.708732	-0.708732	113
TCGA-AA-A00L	0	38.01	66	1	0	0	0	0	32	0	0	0	1	0	1	1	0	0	1	0	0	1	0	0	0	1	1	0	1	1	1	0	0	0	1	1	0	0	1	0	0	0	0	0	1	1	-0.429274	-0.429274	153
TCGA-AA-A00N	1	4.01	75	1	0	0	0	0	21	0	0	1	0	1	1	0	1	0	1	1	1	1	0	1	1	0	1	1	0	0	1	1	1	1	1	0	1	1	1	0	0	1	1	0	0	2	0.0939846	0.0939846	243
TCGA-AA-A00O	0	27	83	1	1	0	1	0	40	32	0	1	0	0	0	1	0	0	0	0	0	0	0	0	1	0	0	0	0	0	0	0	0	0	1	1	0	0	0	0	0	0	1	0	0	1	-0.806905	-0.806905	99
TCGA-AA-A00Q	0	41.98	66	1	1	0	1	0	31	1	0	1	1	0	1	1	1	1	1	0	0	1	1	0	0	1	0	0	0	1	1	1	0	0	1	1	0	1	0	1	1	1	0	0	1	2	0.800769	0.800769	316
TCGA-AA-A00U	0	17.02	50	1	1	0	1	0	22.6559	2.02475	0	0	1	1	0	1	1	0	1	0	1	1	1	0	1	1	1	1	1	0	0	1	1	1	1	0	1	0	0	1	0	0	0	1	0	1	-0.534369	-0.534369	137
TCGA-AA-A00W	0	14.98	80	0	0	0	0	0	17	0	0	0	1	1	0	0	0	0	1	0	0	1	1	1	0	1	1	0	1	0	1	1	0	0	1	1	1	0	1	0	0	0	0	0	1	1	-1.17464	-1.17464	63
TCGA-AA-A00Z	0	21.98	70	1	0	0	0	0	37	0	0	1	0	0	0	0	1	1	0	0	0	0	0	1	0	1	0	0	1	0	0	1	0	1	0	1	0	0	1	0	1	0	1	0	1	2	0.63217	0.63217	293
TCGA-AA-A010	0	34.95	46	1	0	0	0	0	45	0	0	0	0	1	1	0	0	1	1	1	1	1	0	0	0	1	1	1	0	1	0	0	1	1	1	0	1	1	0	1	0	0	1	0	0	1	-0.423138	-0.423138	155
TCGA-AA-A017	0	15.01	57	1	0	0	0	0	18	0	0	1	0	0	1	0	0	0	0	0	0	1	1	1	1	0	0	0	0	1	1	1	1	0	0	1	0	1	1	0	1	0	1	0	1	2	1.34073	1.34073	374
TCGA-AA-A01C	0	15.01	75	0	1	0	1	0	31	3	0	1	0	1	0	0	1	0	1	0	1	1	1	1	1	0	1	1	0	1	0	1	1	0	1	0	1	1	1	0	1	0	1	0	1	2	1.23563	1.23563	359
TCGA-AA-A01D	1	10.97	47	1	1	0	1	0	12	12	0	1	0	1	1	1	0	1	1	1	0	1	1	1	1	0	1	0	0	1	1	0	0	1	1	1	0	1	1	1	1	1	1	1	1	2	1.44054	1.44054	379
TCGA-AA-A01F	0	32	72	1	1	0	1	0	30	2	0	1	1	1	1	0	1	0	1	0	1	1	1	0	0	0	1	1	1	0	1	0	1	0	1	0	1	1	1	0	1	0	1	0	1	2	1.23563	1.23563	360
TCGA-AA-A01G	0	11.99	63	1	0	0	0	0	22	0	0	0	0	1	1	1	1	0	1	0	1	1	1	0	0	1	1	1	0	1	0	1	1	0	1	1	1	0	1	0	1	1	0	0	0	2	0.87733	0.87733	334
TCGA-AA-A01I	0	30.98	76	0	0	0	0	0	36	0	0	0	0	0	1	0	0	0	0	0	0	0	0	1	0	1	0	0	1	0	1	1	0	1	0	0	0	0	1	0	1	0	0	1	0	1	-1.0018	-1.0018	74
TCGA-AA-A01K	0	30.98	74	1	1	0	1	0	35	4	0	1	0	1	1	0	0	1	1	1	1	1	1	1	0	0	1	1	0	0	0	1	1	1	1	0	1	1	0	0	0	0	1	0	0	2	0.105403	0.105403	244
TCGA-AA-A01P	1	38.04	80	1	1	0	1	0	21	1	0.243243	1	0	1	0	1	1	0	1	1	1	1	0	1	1	0	1	1	1	0	1	0	0	1	1	1	0	1	0	1	0	0	1	1	1	2	2.48474	2.48474	421
TCGA-AA-A01R	0	34.99	47	1	1	0	1	0	19	9	0.243243	1	0	0	1	0	1	0	1	1	0	1	1	1	1	0	0	0	1	1	1	0	0	1	1	0	0	1	0	1	0	1	0	1	1	2	0.0174231	0.0174231	228
TCGA-AA-A01T	0	33.02	63	1	1	0	1	0	15	1	0.243243	1	1	1	0	0	1	0	1	0	1	1	1	1	1	1	1	0	1	1	1	0	1	0	1	1	1	1	0	1	1	0	0	0	1	2	1.6149	1.6149	391
TCGA-AA-A01X	0	25.99	80	0	1	0	1	3	14	2	0.243243	1	1	0	0	0	1	0	1	0	0	0	1	0	1	1	0	0	1	1	1	0	0	0	0	1	0	0	0	0	1	1	1	0	0	1	-0.105403	-0.105403	194
TCGA-AA-A01Z	0	36.99	68	1	0	0	0	0	12	0	0.243243	1	1	1	1	0	1	1	1	0	1	1	1	1	1	1	1	0	0	0	0	1	1	1	1	0	1	0	0	0	0	0	1	0	1	1	-0.534369	-0.534369	138
TCGA-AA-A024	1	39.03	81	1	0	0	0	0	14	0	0.243243	0.391192	0	1	1	0	1	0	1	0	1	1	1	0	0	0	1	1	0	1	1	0	1	0	1	1	1	0	0	1	0	1	1	1	1	2	0.16441	0.16441	252
TCGA-AA-A029	0	51.94	67	1	0	0	0	0	27	0	0.243243	0.391192	1	1	1	0	1	1	1	0	1	1	1	1	1	1	1	1	0	0	1	1	1	1	1	0	1	1	0	0	0	0	0	1	0	1	-0.534369	-0.534369	140
TCGA-AA-A02E	1	2.96	82	1	1	1	1	2	16	4	1	1	1	0	0	0	1	0	1	1	0	1	1	1	1	0	1	0	1	1	0	1	0	1	1	1	0	1	1	0	1	1	0	0	1	2	2.1667	2.1667	414
TCGA-AA-A02F	0	39.95	68	1	1	1	1	2	12	1	1	1	0	0	1	0	0	1	0	0	0	0	1	0	0	0	0	0	1	1	1	0	0	1	0	1	0	1	0	1	1	1	0	0	1	1	-0.303017	-0.303017	172
TCGA-AA-A02H	1	2	74	1	1	1	1	2	12	6	1	1	1	1	0	0	1	1	1	0	1	1	1	0	1	0	1	1	1	0	1	0	1	0	1	1	1	1	0	0	1	0	1	0	1	2	2.14344	2.14344	412
TCGA-AA-A02J	1	5.03	70	1	0	1	1	2	13	0	1	1	1	0	0	1	0	1	1	0	0	1	1	0	1	0	1	0	0	1	1	1	0	1	1	1	0	0	0	0	1	0	1	0	1	2	1.34073	1.34073	375
TCGA-AA-A02K	1	13.99	50	1	1	1	1	2	20	7	1	1	1	0	1	0	0	1	0	0	0	0	1	1	0	1	0	1	1	0	1	0	1	0	0	1	1	1	1	0	1	0	0	0	1	1	-0.839355	-0.839355	86
TCGA-AA-A02R	1	22.01	84	1	0	0	0	0	18	0	1	1	1	1	0	0	1	1	1	1	1	1	1	0	0	0	1	1	1	0	0	0	1	0	1	0	1	1	0	1	0	0	1	1	1	2	0.831558	0.831558	325
TCGA-AA-A02W	0	40.97	73	0	0	0	0	0	12	0	0.243243	0.391192	1	0	1	0	0	1	0	0	0	0	0	0	0	0	0	0	0	1	0	1	0	1	1	0	1	1	1	0	1	0	0	1	1	1	-1.21863	-1.21863	61
TCGA-AA-A02Y	0	39.95	73	0	0	0	0	0	18	0	1	1	1	0	0	0	1	0	0	0	0	0	0	0	0	1	0	1	0	0	0	1	0	1	0	0	0	0	1	0	0	0	1	0	1	1	-1.5171	-1.5171	44
TCGA-AA-A03F	1	18.04	90	1	1	0	1	0	29	4	0.243243	0.391192	0	1	0	1	1	0	1	1	1	1	1	0	0	0	1	1	0	0	0	0	1	1	1	0	1	1	0	1	0	0	1	0	1	2	0.831558	0.831558	328
TCGA-AA-A03J	0	40.93	65	0	0	0	0	0	34	0	0.243243	0.391192	1	1	1	0	0	0	1	0	0	1	1	0	0	1	1	0	0	0	0	1	1	0	1	1	0	1	1	0	1	1	1	1	1	2	0.0746134	0.0746134	235
TCGA-AD-5900	0	12.16	67	0	0	1	0	0	11	0	0.243243	0	1	1	1	1	1	1	1	1	1	0	0	1	1	0	0	1	0	1	0	0	0	1	1	0	0	0	0	1	0	0	1	1	1	2	0.670757	0.670757	300
TCGA-AD-6548	0	21.35	81	0	0	0	0	0	12	0	0.243243	0	1	1	1	1	1	1	1	1	0	0	1	1	0	1	1	1	1	1	0	1	0	0	1	0	0	1	1	1	0	0	0	1	1	1	-0.679715	-0.679715	118
TCGA-AD-6888	1	15.51	73	1	1	0	1	0	18	2	1	1	0	0	1	0	1	1	0	1	0	0	1	0	1	1	1	0	1	1	1	1	1	1	0	0	1	1	1	1	1	0	1	0	0	1	-0.183625	-0.183625	182
TCGA-AD-6889	1	83.18	76	1	0	0	0	0	16	0	0	0	0	0	1	0	1	1	0	1	0	0	0	0	0	0	0	0	1	0	0	0	0	1	0	1	0	0	0	1	0	1	1	1	1	2	0.0190637	0.0190637	229
TCGA-AD-6890	0	24.51	65	0	0	1		0.321937	22	0	0	0	0	1	1	1	0	0	0	0	0	0	1	0	0	1	0	1	0	1	0	1	0	0	0	1	0	0	1	0	0	1	1	1	1	1	-2.07302	-2.07302	18
TCGA-AD-6895	0	25.07	84	1	1	0	1	0	17	1	1	1	0	1	1	0	1	1	0	1	0	0	1	0	1	0	0	1	0	0	1	0	0	1	1	0	0	1	0	1	0	0	1	1	0	1	-0.151175	-0.151175	186
TCGA-AD-6899	1	5.78	84	1	1	1	1	0.321937	20	17	1	1	1	1	1	1	0	1	1	1	1	1	1	1	1	1	1	1	1	1	1	1	1	0	1	1	0	1	0	1	1	1	1	0	1	2	1.73393	1.73393	398
TCGA-AD-6901	1	22.4	78	1	0	1		0.321937	19	0	0	0	0	0	0	1	0	0	0	1	0	0	1	1	1	0	0	0	0	1	0	1	1	0	1	1	0	1	0	1	1	0	0	1	0	2	1.27194	1.27194	368
TCGA-AD-6963	0	27.4	58	1	0	1		0.321937	12	0	0	0	1	0	1	0	1	1	0	0	0	0	1	0	1	1	0	0	1	0	1	1	1	1	1	0	1	0	1	0	1	1	0	1	1	1	-1.75859	-1.75859	24
TCGA-AD-6964	1	10.87	58	1	1			0.321937	16	0	1	1	0	1	0	1	0	0	1	1	1	0	0	0	0	1	1	1	0	0	0	1	0	1	0	0	0	0	0	1	1	0	1	1	0	2	0.657522	0.657522	298
TCGA-AD-6965	0	26.45	62	1	1	0	1	1	17	11	1	1	0	0	1	1	1	1	0	0	0	0	0	0	0	1	0	1	1	1	1	1	1	0	1	0	1	0	1	0	1	0	0	1	1	1	-1.02101	-1.02101	72
TCGA-AD-A5EK	0	16.43	51	0	0	1	0	0	11	0	0	0.391192	1	0	1	0	0	1	0	0	1	0	0	1	0	1	0	0	1	0	0	0	0	0	0	1	0	0	0	0	1	0	1	0	0	2	0.727947	0.727947	307
TCGA-AU-3779	0	14.49	80	1	0	0	0	0	21	0	0	0	1	0	1	0	0	0	0	0	0	0	1	0	1	1	0	0	0	0	0	1	1	0	0	1	1	1	1	0	1	1	0	0	1	1	-1.57693	-1.57693	35
TCGA-AU-6004	0	27.07	69	0	0	0	0	0	16	0	0	0	1	1	1	1	1	1	0	0	1	0	1	1	1	0	0	1	1	0	1	0	1	1	1	0	1	0	0	1	0	0	0	1	1	1	-0.912	-0.912	77
TCGA-AY-4070	1	16.29	50	1	1	0	1	1	15	5	1	1	1	0	1	0	0	1	1	0	0	1	1	0	1	0	0	0	0	1	1	1	0	1	0	1	1	1	0	1	1	1	0	0	0	1	-0.142217	-0.142217	189
TCGA-AY-4071	1	0.95	63	0	0		0	0	25	0	0	0	1	0	1	1	0	0	1	0	0	1	1	1	1	0	1	1	1	0	0	1	1	0	1	0	0	1	0	0	0	1	0	1	1	1	-1.54612	-1.54612	40
TCGA-AY-5543	0	32.98	65	1	1	1	1	0	24	1	0	0	0	0	1	1	0	0	0	1	0	0	0	0	1	1	0	0	1	0	0	1	0	1	0	1	1	1	1	0	1	1	0	1	1	1	-0.739542	-0.739542	108
TCGA-AY-6197	0	21.42	60	1	0		0	0	16	0	0	0	1	0	1	0	1	1	0	0	0	0	1	1	0	0	1	0	1	0	0	0	1	1	0	1	0	0	1	0	1	0	1	1	1	2	1.16071	1.16071	353
TCGA-AY-6386	0	17.81	66	1	1	0	1	0	19	1	0	0	1	1	0	0	1	1	0	0	0	0	0	1	0	0	0	0	0	1	0	0	0	1	0	0	1	0	1	1	0	1	1	1	0	1	-2.47151	-2.47151	7
TCGA-AY-A54L	0	17.25	74	0	0	0	0	0	24	0	0	0	1	0	0	1	1	1	0	0	0	0	1	0	0	1	1	0	1	1	1	1	1	0	0	1	0	0	1	0	0	0	1	0	1	1	-0.60929	-0.60929	127
TCGA-AY-A69D	0	17.84	55	1	0	0	0	0	25	0	0	0	0	0	0	0	0	0	0	0	0	0	0	1	0	0	1	1	1	0	0	0	0	0	0	1	1	0	1	0	0	1	1	0	0	1	-2.28985	-2.28985	11
TCGA-AY-A71X	0	19.32	54	0	0	0	0	0	28	0	0	0	0	0	0	0	1	1	0	0	1	0	1	1	0	1	0	0	0	0	0	0	0	1	0	1	1	1	1	0	1	0	1	0	0	2	0.708732	0.708732	305
TCGA-AY-A8YK	0	18.82	44	1	1	1	1	0	24	6	1	1	1	0	1	0	0	0	0	0	0	0	1	0	0	1	0	0	1	0	1	1	0	0	0	0	1	0	1	0	1	0	0	0	0	1	-1.74717	-1.74717	25
TCGA-AZ-4308	0	109.2	47	1	1	0	1	0	14	3	0	1	1	1	0	0	0	0	1	0	1	1	1	0	1	0	1	1	0	1	0	0	1	0	1	0	1	1	1	0	1	1	1	1	1	1	-0.228097	-0.228097	176
TCGA-AZ-4313	0	75.89	51	0	0	0	0	0.321937	13	0	1	1	0	1	0	0	0	1	1	0	1	1	1	0	0	0	1	1	0	0	0	1	1	1	1	1	1	0	1	0	0	0	0	1	1	2	0.175828	0.175828	253
TCGA-AZ-4315	0	58.34	61	1	0	0	0	0	22.6559	2.02475	0	0	0	1	0	0	1	0	1	0	1	1	0	1	1	0	1	1	0	0	0	1	1	1	1	0	1	0	1	1	0	1	0	1	0	1	-0.743402	-0.743402	107
TCGA-AZ-4323	1	1.41	37	1	1	1	1	0.321937	30	5	1	0.391192	0	1	0	1	0	1	1	0	1	1	0	1	0	0	1	1	0	0	0	1	0	0	0	1	1	0	0	0	1	1	1	0	0	2	0.679715	0.679715	302
TCGA-AZ-4614	1	5.65	71	1	1	1	1	0	4	2	1	1	1	0	1	0	1	1	1	1	0	1	1	1	1	0	0	0	1	0	0	1	1	1	1	1	0	1	0	1	1	0	1	1	1	2	2.90427	2.90427	424
TCGA-AZ-4615	0	32.92	84	1	1	0	1	3	18	1	1	1	0	1	1	1	1	1	1	1	0	1	0	0	0	0	1	0	1	0	0	1	1	1	1	0	0	1	0	1	0	0	1	1	1	2	0.754996	0.754996	312
TCGA-AZ-4616	1	5.12	82	1	1	1	1	0.321937	23	13	1	1	1	1	1	1	1	1	0	1	1	0	1	1	0	0	0	1	1	0	0	1	1	1	1	1	0	1	1	1	1	0	1	1	1	2	2.82003	2.82003	423
TCGA-AZ-4682	1	22.34	61	1	0	1	1	0	3	0	0	0	1	0	0	1	1	0	0	0	0	1	1	0	1	1	1	1	1	1	0	1	1	1	0	1	1	1	1	0	1	0	1	0	1	2	0.792971	0.792971	315
TCGA-AZ-4684	0	64.95	49	1	1	1	1	0.321937	12	10	0.243243	1	0	1	1	0	0	1	1	1	0	1	1	1	0	1	1	0	1	1	1	0	1	0	1	0	0	1	0	1	0	1	0	1	0	1	-1.23727	-1.23727	60
TCGA-AZ-5403	1	62.75	43	1	0	1	0	0.321937	12	0	0	0	1	1	0	1	0	1	0	1	0	0	0	1	1	1	1	1	0	1	0	0	0	0	1	0	1	1	0	1	1	1	0	1	0	1	-1.64735	-1.64735	27
TCGA-AZ-5407	0	88.14	51	0	0	0	0	0.321937	16	0	0	0	0	0	0	0	1	1	0	1	0	1	1	1	1	1	0	0	0	1	0	1	0	1	0	1	1	1	1	1	0	1	0	1	0	1	-0.348676	-0.348676	166
TCGA-AZ-6598	1	49.38	77	1	0	1	0	0.321937	24	0	0	0	1	1	0	0	1	1	0	1	1	0	0	0	0	1	1	1	1	0	1	1	0	1	0	1	1	0	1	1	1	0	1	1	1	2	1.54612	1.54612	385
TCGA-AZ-6599	1	6.77	72	0	0	1	0	0.321937	25	0	0	0	0	0	0	1	1	1	0	0	0	1	0	1	0	0	0	0	1	0	0	0	1	1	0	1	0	0	1	0	1	0	1	0	0	2	2.06688	2.06688	405
TCGA-AZ-6600	1	12.09	64	1	1	1	1	0.321937	10	1	1	1	1	1	0	1	1	1	1	1	0	0	1	1	1	1	1	0	1	0	1	1	0	0	1	1	0	0	0	1	1	0	1	1	1	2	1.46956	1.46956	382
TCGA-AZ-6601	1	99.93	68	1	0	0	0	0.321937	11	0	1	1	0	0	0	0	1	1	0	1	0	0	0	1	0	0	0	0	1	0	1	1	0	1	1	1	0	1	0	1	0	0	0	1	1	2	0.756637	0.756637	313
TCGA-AZ-6603	1	29.53	77	0	1	1		0.321937	3	0	0	0	1	1	1	1	0	0	1	0	1	0	0	1	1	0	1	1	0	1	1	1	1	0	0	1	1	0	1	1	1	1	0	0	1	1	-0.226456	-0.226456	177
TCGA-AZ-6605	1	5.22	77	1	1	0	1	0.321937	22	1	1	1	0	0	1	1	0	1	0	1	1	1	1	1	1	0	0	1	0	1	1	1	1	0	0	0	1	0	1	1	1	1	0	1	1	2	0.60929	0.60929	287
TCGA-AZ-6606	1	11.73	81	1	1	1	1	0.321937	17	10	1	1	1	1	0	0	1	1	0	1	1	0	1	0	1	0	0	0	1	0	1	0	0	1	0	1	1	1	1	1	1	0	1	0	0	2	2.07466	2.07466	409
TCGA-AZ-6607	1	3.19	69	1	1	1	1	0.321937	19	5	1	1	0	1	1	1	1	1	0	1	1	0	0	1	1	0	0	1	0	0	1	1	0	0	0	1	0	1	0	1	0	1	1	1	0	2	0.840996	0.840996	332
TCGA-AZ-6608	1	1.94	55	0	1	0	1	0.321937	12	2	1	1	1	0	0	0	1	1	0	0	0	0	1	0	1	0	0	0	1	1	1	1	1	0	0	1	1	1	1	0	1	0	0	0	1	2	0.41534	0.41534	270
TCGA-CA-5254	0	12.68	42	1	0	0	0	3	22.6559	2.02475	0.243243	0.391192	0	0	0	1	1	1	0	1	1	0	1	0	0	0	0	1	1	0	0	1	0	1	1	0	0	1	1	1	0	0	1	1	1	2	0.670757	0.670757	299
TCGA-CA-5255	0	12.35	45	1	0	0	0	3	22.6559	2.02475	0.243243	0.391192	1	0	1	0	1	1	0	0	0	0	1	1	1	0	0	1	0	0	1	0	0	1	0	0	0	0	1	1	0	1	1	0	0	1	-1.72614	-1.72614	26
TCGA-CA-5256	0	12.45	54	1	0	0	0	0	22.6559	2.02475	0.243243	0.391192	0	1	0	1	0	0	1	0	0	1	0	0	0	1	1	0	0	1	0	1	1	0	1	0	1	0	1	0	1	0	0	0	1	1	-0.840996	-0.840996	82
TCGA-CA-5796	0	12.39	52	1	0	0	0	0	22.6559	2.02475	0.243243	0.391192	0	1	1	1	0	0	1	0	1	1	0	0	0	1	1	0	0	0	1	0	0	0	1	1	1	0	0	0	0	1	1	1	0	1	-1.09029	-1.09029	70
TCGA-CA-5797	0	12.58	56	1	0	0	0	0	22.6559	2.02475	0.243243	0.391192	1	1	1	0	0	1	0	0	1	1	0	1	1	1	0	1	0	1	1	1	0	1	1	0	0	1	1	1	0	1	0	1	1	1	-1.25273	-1.25273	59
TCGA-CA-6715	0	12.58	63	1	1	0	1	3	2	1	0.243243	0.391192	1	0	0	0	0	1	0	1	0	0	0	0	0	1	0	1	1	1	0	0	1	0	0	1	0	0	1	0	1	0	1	0	1	2	0.743402	0.743402	311
TCGA-CA-6716	0	12.19	65	1	0	0	0	3	22.6559	2.02475	0.243243	0.391192	1	1	0	1	1	0	0	0	1	0	0	1	0	1	0	0	0	0	0	0	0	1	0	1	1	0	1	0	0	0	1	0	0	1	-0.532729	-0.532729	141
TCGA-CA-6717	0	12.75	57	1	0	0	0	3	22.6559	2.02475	0.243243	0.391192	0	1	0	1	1	0	0	1	1	1	0	1	1	1	1	1	0	0	0	1	0	1	1	0	1	0	0	1	0	1	0	1	0	1	-0.434556	-0.434556	150
TCGA-CA-6718	1	10.05	46	1	0	0	0	3	22.6559	2.02475	0.243243	0.391192	1	1	0	1	1	1	1	1	1	0	0	1	0	0	0	0	1	0	0	0	0	1	1	1	0	1	0	1	0	0	1	1	1	2	1.57857	1.57857	389
TCGA-CA-6719	0	14.29	77	1	0	0	0	3	22.6559	2.02475	0.243243	0.391192	1	1	0	1	1	0	0	1	1	0	1	1	1	0	0	1	1	1	0	1	0	0	1	0	0	1	0	1	0	1	1	1	0	1	-0.0668162	-0.0668162	206
TCGA-CK-4947	0	17.54	46	1	1	0	1	3	12	3	0.243243	0.391192	0	0	0	0	0	1	1	0	1	0	0	0	0	0	0	1	1	1	1	0	1	0	0	0	1	0	1	0	1	1	0	1	0	1	-1.13427	-1.13427	69
TCGA-CK-4948	0	147.9	45	1	1	0	1	0	20	3	0.243243	0.391192	0	0	1	1	1	1	0	1	1	0	1	1	0	1	0	0	1	1	1	1	0	1	0	0	1	1	1	1	1	1	1	1	1	1	-0.0992664	-0.0992664	195
TCGA-CK-4950	0	85.38	68	1	1	0	1	1	18	1	0	0	1	0	1	1	1	0	0	0	0	1	0	0	0	1	0	0	0	1	1	0	0	1	0	0	1	0	1	0	0	1	0	1	0	1	-2.09387	-2.09387	16
TCGA-CK-4951	1	70.11	79	1	0	0	0	1	30	0	1	0	0	0	1	1	1	0	0	1	1	0	0	0	1	1	0	0	0	1	0	0	0	1	0	0	1	1	1	1	0	0	0	1	1	1	-0.603154	-0.603154	131
TCGA-CK-4952	0	15.6	48	1	1	0	1	3	31	5	0	0	0	0	0	1	1	1	0	0	0	0	1	1	0	0	0	0	1	1	1	0	0	0	1	0	1	1	0	0	1	0	1	0	0	1	-0.492471	-0.492471	147
TCGA-CK-5912	1	49.05	81	0	0	1	0	3	22.6559	2.02475	0	0	0	0	1	1	0	0	0	0	0	1	0	0	1	0	0	0	1	1	1	1	1	0	1	1	0	0	1	0	1	0	0	0	0	2	1.34073	1.34073	373
TCGA-CK-5913	0	51.28	58	1	0	1	0	3	22.6559	2.02475	0	0	1	1	1	0	1	1	1	1	0	0	1	0	1	0	0	0	0	0	1	0	1	1	0	0	0	1	0	1	0	0	1	1	0	1	-0.151175	-0.151175	188
TCGA-CK-5914	0	21.98	81	1	1	1	1	3	22.6559	2.02475	0	0	0	0	1	0	0	0	0	1	0	0	0	1	0	1	0	0	1	1	0	1	0	0	0	1	1	0	1	1	1	0	1	1	1	2	-0.0019683	-0.0019683	220
TCGA-CK-5916	1	21.12	71	0	0	0	0	3	22.6559	2.02475	0	1	1	1	0	1	1	1	0	1	1	1	0	0	0	1	0	0	0	0	1	0	0	1	1	1	0	1	0	1	0	1	0	1	0	2	1.21863	1.21863	357
TCGA-CK-6747	0	82.88	87	1	0	1	0	3	22.6559	2.02475	0	0	0	0	1	0	0	1	0	0	1	0	0	0	0	0	1	0	0	1	0	0	0	0	0	0	1	0	1	0	0	1	0	0	1	1	-2.37573	-2.37573	8
TCGA-CK-6748	0	2	45	1	1	1	1	3	22.6559	2.02475	0	0	0	1	1	0	0	1	1	1	1	0	0	1	0	1	1	0	0	0	1	0	0	1	1	1	1	0	0	1	0	1	1	1	0	1	-1.15907	-1.15907	67
TCGA-CK-6751	0	124.18	88	0	0	1	0	3	22.6559	2.02475	0	0	1	0	1	0	1	1	0	1	1	0	0	1	0	1	0	0	1	0	0	1	0	0	0	1	0	0	1	1	0	1	0	1	1	2	0.312455	0.312455	262
TCGA-CM-4743	0	23.03	69	1	0	0	0	0	27	0	0	1	1	0	1	0	1	0	0	1	0	0	1	0	1	0	0	0	1	0	1	0	0	1	0	0	0	1	0	1	0	0	0	1	1	1	-0.151175	-0.151175	184
TCGA-CM-4744	0	20.01	69	0	0	0	0	0	28	0	1	1	1	0	1	0	1	1	0	1	0	0	0	1	1	0	0	0	1	1	1	0	1	1	0	0	1	1	1	1	0	0	0	1	1	1	-0.896545	-0.896545	78
TCGA-CM-4746	0	36.99	61	0	0	0	0	0	17	0	0	0	0	1	1	0	0	0	1	0	1	1	0	0	0	1	1	1	0	1	0	1	1	1	1	1	1	0	0	0	1	1	1	1	1	2	0.151175	0.151175	249
TCGA-CM-4747	0	25	47	1	1	1	1	0	29	2	0	1	1	1	0	0	1	1	1	0	1	1	0	0	0	1	1	1	0	1	0	1	1	0	1	1	1	0	0	0	0	1	1	0	1	1	-0.364131	-0.364131	162
TCGA-CM-4748	0	26.02	53	1	1	0	1	0	23	1	1	1	0	1	0	0	0	1	1	1	1	1	1	1	0	1	1	1	0	1	0	0	1	1	1	0	1	0	0	1	0	0	1	0	1	1	-0.423138	-0.423138	154
TCGA-CM-4750	0	8.02	34	0	1	0	1	0	52	2	0	1	1	1	0	0	1	1	1	0	1	1	0	0	1	0	1	1	0	0	0	0	1	1	1	0	1	1	1	1	1	0	0	0	1	2	1.23563	1.23563	358
TCGA-CM-4751	0	27	62	1	1	0	1	0	48	3	1	1	1	1	1	0	1	1	0	1	1	1	1	1	0	0	0	1	1	1	1	1	0	1	0	1	1	1	1	1	0	1	1	1	1	2	1.0018	1.0018	345
TCGA-CM-4752	0	13.01	58	1	0	0	0	0	23	0	0	0	0	1	0	0	0	0	1	1	0	1	1	0	0	0	1	0	0	1	0	1	1	0	1	0	0	1	0	1	0	1	0	1	1	1	-0.708732	-0.708732	112
TCGA-CM-5341	0	29.04	82	0	1	0	1	0	18	1	0	1	0	0	0	1	1	0	0	1	0	0	0	1	1	0	0	0	0	0	0	1	0	1	0	0	0	0	0	1	1	1	0	1	0	2	0.352713	0.352713	266
TCGA-CM-5344	0	22.01	39	1	1	0	1	0	108	3	0	1	0	0	0	1	0	1	0	1	0	0	0	1	0	0	0	1	0	1	1	1	0	0	1	0	0	1	0	1	1	1	0	1	1	1	-0.373443	-0.373443	161
TCGA-CM-5348	0	22.96	72	1	1	0	1	0	19	1	0	1	0	1	1	1	0	1	1	1	1	1	0	1	1	0	0	1	1	0	1	0	0	1	1	1	0	1	0	1	0	1	0	1	0	2	1.02101	1.02101	348
TCGA-CM-5349	0	30.06	68	1	0	0	0	0	21	0	0	0	0	0	0	1	0	0	1	1	1	0	1	1	0	1	0	1	0	1	0	0	0	0	0	1	1	1	1	1	1	1	1	0	0	2	0.0823904	0.0823904	239
TCGA-CM-5860	0	32	44	1	0	0	0	0	44	0	1	0	0	0	1	1	0	1	0	1	1	0	1	1	1	1	0	0	0	1	0	0	0	0	0	0	1	1	1	1	0	1	0	1	0	1	-2.06688	-2.06688	19
TCGA-CM-5861	0	15.01	63	1	0	0	0	0	28	0	0	0	1	0	0	0	1	1	1	1	0	1	0	1	1	0	1	0	0	0	1	0	0	1	1	1	1	1	0	1	0	0	1	1	0	2	0.917438	0.917438	340
TCGA-CM-5862	1	5.03	80	1	1	1	1	0	24	1	1	0	0	0	0	0	0	1	0	1	1	0	0	1	1	1	0	0	1	1	0	0	0	0	1	1	0	0	0	1	0	1	1	0	0	1	-0.4137	-0.4137	156
TCGA-CM-5863	0	15.01	60	1	1	0	1	0	12	3	1	0	0	1	1	1	1	1	0	1	1	1	0	0	1	1	1	0	0	0	1	0	0	1	0	0	0	1	0	1	0	1	1	0	0	2	0.310815	0.310815	259
TCGA-CM-5864	0	15.01	60	0	0	0	0	0	33	0	0	0	1	0	0	1	0	0	0	0	0	0	0	1	0	1	0	1	0	1	0	1	1	0	0	1	1	0	1	0	1	1	0	1	1	1	-1.57693	-1.57693	36
TCGA-CM-5868	0	17.02	59	1	1	1	1	0	17	1	1	1	1	0	1	1	0	0	0	1	0	0	0	0	1	0	0	1	1	1	1	1	0	0	0	1	0	1	1	1	1	0	0	0	1	2	1.27194	1.27194	366
TCGA-CM-6161	0	15.01	36	0	0	0	0	0	31	0	0	0	1	0	0	0	0	0	0	0	1	1	0	0	1	0	0	1	0	1	0	1	0	1	0	1	1	0	1	0	1	0	1	0	0	2	1.41729	1.41729	378
TCGA-CM-6162	0	11.99	48	1	1	0	1	0	46	1	1	1	0	1	1	1	0	0	1	1	1	0	0	1	0	0	1	1	0	1	0	0	0	1	1	0	0	1	0	1	0	1	1	1	0	1	-0.792971	-0.792971	100
TCGA-CM-6163	0	14.03	74	0	0	0	0	0	23	0	1	0	1	0	1	1	0	0	1	0	1	0	1	1	1	1	0	1	1	0	1	0	0	0	0	1	1	1	0	0	1	1	0	1	0	1	-0.754996	-0.754996	106
TCGA-CM-6164	0	29.01	46	1	0	0	0	0	14	0	1	0	1	1	1	1	0	0	0	0	1	0	1	0	1	1	0	1	0	1	1	1	0	0	1	0	0	0	1	1	1	1	0	1	1	1	-0.917438	-0.917438	76
TCGA-CM-6165	0	16.03	74	1	0	0	0	0	20	0	0	0	1	1	1	1	0	0	1	1	1	0	0	0	1	1	0	0	0	1	1	0	1	0	0	0	0	0	0	1	1	0	1	1	0	2	0.657522	0.657522	295
TCGA-CM-6166	0	21.98	48	0	0	0	0	0	33	0	0	0	1	0	0	1	0	1	0	1	1	0	0	1	1	1	0	0	0	1	0	1	0	0	0	0	0	0	1	1	1	1	0	0	0	1	-0.0800511	-0.0800511	203
TCGA-CM-6167	0	14.98	57	1	1	0	1	0	40	11	1	1	0	1	1	1	0	0	1	1	1	0	0	1	0	0	1	1	0	0	0	0	0	0	1	0	0	0	0	1	0	1	0	0	0	1	-0.792971	-0.792971	101
TCGA-CM-6168	0	12.98	84	1	0	0	0	0	31	0	1	0	1	1	0	1	1	1	0	1	1	1	0	1	0	1	1	1	0	0	0	0	0	1	0	0	1	1	1	1	0	1	0	1	0	1	-0.434556	-0.434556	148
TCGA-CM-6169	0	13.01	67	1	0	0	0	0	19	0	1	1	0	1	1	1	0	0	1	1	0	1	1	1	0	1	1	1	0	1	1	0	0	0	1	0	1	0	1	1	0	1	0	1	1	1	-1.98264	-1.98264	21
TCGA-CM-6170	0	15.01	73	0	0	0	0	0	12	0	0	0	0	0	1	1	0	0	0	0	1	0	0	1	0	1	0	1	0	1	1	0	0	0	0	1	0	1	1	0	1	1	0	1	1	2	-0.00962591	-0.00962591	215
TCGA-CM-6171	0	14.03	77	0	0	0	0	0	28	0	0	0	0	0	0	0	1	1	0	0	0	0	0	0	0	0	0	0	1	1	0	0	1	0	0	1	1	0	0	0	0	0	1	1	0	1	-0.82612	-0.82612	93
TCGA-CM-6172	0	11.01	70	1	1	0	1	0	17	1	0	0	0	0	1	0	0	0	0	0	1	0	0	1	1	1	1	1	0	1	1	0	1	0	0	1	1	0	1	0	1	1	1	1	1	1	-0.754996	-0.754996	104
TCGA-CM-6674	0	12.94	39	1	0	0	0	0	43	0	0	0	1	1	1	1	1	0	0	1	1	0	1	0	0	0	1	1	1	0	0	0	0	1	0	0	0	0	0	1	0	1	0	1	0	1	-0.0668162	-0.0668162	204
TCGA-CM-6675	0	13.04	35	1	1	1	1	0	72	12	1	0	0	0	1	1	1	1	1	1	1	0	0	0	1	0	0	1	0	0	1	1	0	1	0	0	0	1	0	1	1	1	1	1	1	2	1.17464	1.17464	354
TCGA-CM-6676	0	11.07	82	0	0	0	0	0	17	0	0	1	0	0	1	1	0	1	0	0	1	0	1	1	0	1	0	1	0	0	0	0	1	0	0	1	1	0	1	0	1	1	1	1	0	1	-0.754996	-0.754996	105
TCGA-CM-6677	0	11.07	75	1	0	0	0	0	20	0	0	0	0	0	1	0	1	1	0	0	1	0	0	1	0	1	1	1	0	1	0	1	0	0	0	0	0	0	1	1	1	1	0	1	1	1	-0.191283	-0.191283	181
TCGA-CM-6678	0	11.01	63	1	1	1	1	0	19	0	0	0	1	1	0	1	1	0	1	1	1	0	0	0	1	1	0	0	0	1	0	0	0	1	0	0	1	0	0	1	0	1	0	0	0	1	-1.34073	-1.34073	50
TCGA-CM-6679	0	10.05	58	1	0	0	0	0	21	0	0	0	0	1	1	1	0	0	1	1	1	0	0	1	1	0	0	0	1	0	1	0	1	0	0	1	1	0	1	1	1	1	1	1	1	2	0.610931	0.610931	288
TCGA-CM-6680	0	12.02	78	1	1	0	1	0	17	4	0	0	0	1	0	1	1	1	0	0	1	0	0	1	0	1	1	0	0	0	1	1	0	0	0	0	0	1	1	1	0	1	1	1	0	1	-1.43274	-1.43274	46
TCGA-D5-5537	1	45.37	83	1	1	1		3	10	7	0	0	1	0	0	1	0	1	0	1	1	0	0	0	0	0	1	1	1	0	1	0	1	1	1	1	1	0	1	1	1	1	0	0	1	2	0.610931	0.610931	290
TCGA-D5-5538	1	54.57	60	1	1	0	1	0	6	3	0	0	1	0	1	1	1	0	1	1	0	1	1	0	1	0	0	1	0	1	1	1	0	1	0	1	0	1	1	1	0	0	0	0	0	2	1.66281	1.66281	396
TCGA-D5-5539	0	19.58	60	1	1	0	1	0	4	1	0.243243	1	0	0	1	0	1	0	0	1	1	1	0	1	1	1	0	0	0	1	1	1	1	1	0	0	1	1	0	1	0	1	1	0	1	1	-0.434556	-0.434556	149
TCGA-D5-5540	0	56.04	73	1	0	0	0	0	12	0	0	0	0	0	0	1	0	1	0	1	0	0	0	0	1	1	0	0	0	1	0	1	0	1	0	1	1	0	0	0	1	0	0	1	0	2	-0.0019683	-0.0019683	219
TCGA-D5-5541	0	55.88	63	1	1	0	1	0	8	1	0	0	1	0	1	1	0	1	1	0	1	0	1	1	1	0	0	0	0	0	0	0	1	0	0	0	1	1	1	1	1	1	0	1	0	1	-1.13427	-1.13427	68
TCGA-D5-6529	0	20.17	69	1	0	0	0	0	19	0	0	0	0	1	1	1	0	1	0	1	1	0	0	1	1	0	0	0	0	1	1	0	0	1	1	0	0	0	0	1	0	1	1	1	0	1	-0.792971	-0.792971	102
TCGA-D5-6530	0	20.4	53	0	0	0	0	0	15	0	0	0	0	1	1	0	0	1	0	0	0	0	0	1	0	1	0	0	1	1	1	0	1	1	0	0	0	0	0	0	0	0	1	1	0	1	-2.24326	-2.24326	13
TCGA-D5-6531	0	17.74	75	1	0	0	0	0	4	0	0	0	0	0	0	1	1	0	0	1	1	0	1	1	0	0	0	0	0	1	0	0	0	0	0	1	0	0	0	1	0	1	0	1	1	2	0.840996	0.840996	330
TCGA-D5-6532	0	18.23	61	1	0	0	0	0	10	0	0	0	1	0	0	1	1	0	0	0	1	0	0	0	0	1	0	0	0	0	1	0	0	0	0	1	1	0	1	0	1	0	0	0	1	2	0.708732	0.708732	304
TCGA-D5-6533	0	25.46	68	1	0	0		0	8	0	0	0	0	1	1	0	0	0	0	0	0	0	0	0	0	1	0	0	1	0	1	0	0	0	0	1	1	0	1	0	1	0	0	0	0	1	-0.839355	-0.839355	83
TCGA-D5-6534	0	43.23	62	1	0	0	0	0	22	0	0	0	0	1	1	1	0	0	1	1	1	1	0	1	1	0	0	1	0	1	1	0	1	0	1	1	0	0	0	1	0	1	1	1	0	2	1.02101	1.02101	349
TCGA-D5-6535	0	15.11	80	1	1	1	1	3	6	1	0	1	1	0	1	1	1	1	0	1	0	0	1	1	0	1	0	0	1	0	1	1	1	0	0	1	1	1	0	0	1	1	1	1	0	1	-0.0133865	-0.0133865	212
TCGA-D5-6536	0	17.84	73	1	0	0	0	0	14	0	0	0	0	1	0	0	1	0	0	0	0	0	1	0	1	1	0	1	1	1	0	0	0	1	0	1	0	1	0	0	1	0	1	0	0	2	0.63217	0.63217	292
TCGA-D5-6537	1	4.8	64	1	1	1	1	0	11	1	0	1	1	0	0	0	1	1	0	1	0	0	0	1	1	1	1	1	0	1	1	1	0	1	0	0	0	1	1	1	0	0	0	1	0	1	-0.679715	-0.679715	116
TCGA-D5-6538	0	17.12	79	1	1	0	1	0	14	10	1	0	1	0	0	0	0	1	0	0	0	0	0	0	0	1	0	0	0	1	0	1	1	1	0	1	0	1	0	0	1	0	0	0	1	1	-0.0939846	-0.0939846	198
TCGA-D5-6539	0	12.48	45	1	0	0		0	12	0	0	0	0	0	1	0	0	1	0	0	0	1	1	0	0	1	0	0	1	0	0	0	0	0	0	1	1	0	1	0	0	1	0	0	0	1	-1.91222	-1.91222	23
TCGA-D5-6540	0	16.13	66	0	0	0	0	0	13	0	0	0	1	1	1	0	1	1	0	1	0	0	0	0	0	1	0	1	1	0	1	0	0	1	0	0	0	1	0	1	0	0	0	1	0	1	-0.679715	-0.679715	115
TCGA-D5-6541	0	15.57	49	1	0	0	0	0	13	0	0	0	0	0	0	1	0	1	0	1	1	0	1	1	1	0	0	0	1	1	1	1	1	1	0	0	0	1	1	1	0	0	0	1	1	1	-0.0553981	-0.0553981	208
TCGA-D5-6898	0	7.52	51	0	0	0	0	0	8	0	0	0	1	1	1	1	0	1	1	0	0	0	1	1	0	1	1	1	0	1	0	1	1	0	1	1	1	1	1	1	1	1	0	1	1	1	-1.57693	-1.57693	34
TCGA-D5-6920	0	12.39	77	1	0	0	0	0	5	0	0	0	0	0	1	1	0	0	0	0	0	0	0	1	0	1	1	1	0	0	0	0	0	1	0	0	1	0	1	0	0	1	0	1	0	1	-3.7262	-3.7262	1
TCGA-D5-6922	0	10.12	76	1	1	0	1	0	8	1	0	1	0	1	1	1	0	0	1	1	1	0	0	1	0	0	1	1	0	1	1	1	1	0	1	0	0	1	0	1	1	1	1	1	1	2	0.448489	0.448489	276
TCGA-D5-6923	0	12.42	57	0	0	0	0	0	11	0	0	0	1	0	1	1	0	1	1	1	1	0	1	0	1	0	0	1	1	1	1	1	0	0	0	1	1	1	0	1	1	1	1	0	1	2	0.610931	0.610931	289
TCGA-D5-6924	0	14.29	68	1	0	0	0	0	8	0	0	0	0	0	0	1	0	0	0	1	1	0	0	1	1	1	1	0	1	1	1	1	1	1	0	0	0	0	1	1	1	0	0	1	0	2	0.657522	0.657522	294
TCGA-D5-6926	0	9.03	65	1	1	0	1	0	34	3	0	0	1	1	1	1	0	1	0	1	0	0	1	0	1	0	0	1	0	0	1	0	0	0	1	1	0	1	1	1	1	1	1	1	1	2	0.534369	0.534369	286
TCGA-D5-6927	0	9.43	34	1	0	0	0	0	16	0	0	0	0	0	0	1	1	1	0	1	1	1	1	0	0	1	0	1	0	1	1	0	1	1	1	1	0	0	0	1	0	1	1	1	1	2	1.21863	1.21863	356
TCGA-D5-6928	0	11.63	80	1	0	0	0	0	18	0	0	0	0	1	1	1	1	0	1	1	0	0	1	1	1	1	1	1	1	0	1	1	0	0	1	0	0	0	0	1	0	0	1	1	0	1	-0.679715	-0.679715	114
TCGA-D5-6929	0	13.4	49	1	1	1	1	0	12	1	0	1	1	0	0	1	0	1	0	1	1	0	1	0	0	0	0	0	1	0	1	1	0	0	0	0	0	0	1	1	0	0	1	1	1	1	-0.0553981	-0.0553981	207
TCGA-D5-6930	0	13.34	67	1	0	0	0	0	20	0	0	0	1	1	0	1	1	1	0	1	1	0	0	1	0	0	0	1	0	0	1	0	0	1	0	0	0	0	0	1	0	1	0	1	0	1	-0.0668162	-0.0668162	205
TCGA-D5-6931	0	11.99	77	1	1	0	1	0	14	4	0	1	0	1	1	0	1	1	0	1	1	1	0	0	0	0	1	0	0	0	1	0	0	1	0	0	1	1	1	1	1	1	1	1	0	2	1.33545	1.33545	369
TCGA-D5-6932	0	11.37	69	1	0	0	0	0	11	0	0	0	1	1	0	0	1	1	0	1	1	0	1	1	1	1	0	1	1	0	1	0	0	0	0	1	0	0	1	0	1	1	0	0	0	2	1.55392	1.55392	386
TCGA-D5-7000	0	10.25	79	0	0	0	0	0	14	0	0	0	1	1	1	0	1	1	0	1	1	0	0	0	0	1	0	1	0	0	0	0	0	1	0	0	1	0	1	1	0	1	0	1	1	1	-1.34073	-1.34073	49
TCGA-DM-A0X9	0	119.61	71	1	0	0	0	0.321937	16	0	0	0	0	0	1	0	0	0	0	0	0	1	1	0	0	1	0	1	0	1	1	1	0	0	0	1	1	0	1	0	1	1	0	1	0	1	-0.670757	-0.670757	119
TCGA-DM-A0XD	1	24.41	65	1	0	0	0	0.321937	11	0	0	0	1	0	1	1	1	1	0	1	0	0	1	0	1	0	0	0	1	0	1	1	0	1	0	1	0	0	1	1	1	0	0	0	1	2	1.9981	1.9981	403
TCGA-DM-A0XF	1	38.17	68	1	1	0	1	0.321937	22	4	0	0	1	0	1	1	0	1	0	1	1	0	1	0	1	1	0	1	1	1	1	1	1	1	0	1	0	1	0	1	1	0	0	1	1	2	1.56533	1.56533	388
TCGA-DM-A1D0	0	130.55	79	1	0	0	0	0.321937	10	2	0	0	0	0	1	0	1	0	0	0	0	0	1	0	0	1	0	0	1	0	1	0	0	0	0	0	0	0	1	0	1	0	0	0	0	1	-0.275641	-0.275641	173
TCGA-DM-A1D4	1	92.67	80	1	0	0	0	0.321937	15	0	0	0	1	0	0	0	0	0	0	0	0	0	1	1	0	0	0	1	1	0	1	1	1	1	0	1	1	0	1	0	1	0	0	0	1	1	-0.310815	-0.310815	167
TCGA-DM-A1D6	1	49.87	88	1	0	0	0	0.321937	6	0	0	0	0	0	0	0	0	0	0	1	1	0	1	1	1	1	0	0	1	0	0	1	0	0	0	1	1	1	0	1	1	0	1	0	0	2	0.819964	0.819964	319
TCGA-DM-A1D7	1	13.3	82	1	0	0	0	0.321937	15	0	0	0	0	0	0	1	1	0	0	1	0	1	1	1	1	1	1	0	1	0	1	0	1	0	0	0	1	1	0	0	1	0	0	0	1	2	0.722546	0.722546	306
TCGA-DM-A1D8	1	12.58	50	1	1			0.321937	15	1	0.243243	0.391192	1	0	0	0	1	0	0	0	1	1	1	1	1	1	0	1	1	0	1	1	0	0	0	1	0	0	0	0	1	0	0	0	0	2	2.36027	2.36027	417
TCGA-DM-A1D9	0	140.28	67	1	0	0	0	0.321937	28	0	0	0	1	0	0	0	0	0	1	0	0	0	1	0	1	0	0	0	1	0	1	0	1	1	0	1	1	1	1	1	1	1	0	0	0	1	-1.04839	-1.04839	71
TCGA-DM-A1DA	1	7.49	71	1	1	0	1	0.321937	13	5	0.243243	0.391192	1	0	0	0	1	1	0	1	0	0	1	0	0	0	0	0	1	0	1	0	1	1	0	1	0	0	0	1	1	0	0	1	1	2	1.9981	1.9981	404
TCGA-DM-A1DB	1	44.28	68	1	0	0	0	0.321937	7	0	0	0	1	0	0	0	0	0	0	0	0	0	1	1	0	0	0	1	0	1	1	0	1	0	0	1	0	0	1	0	1	0	0	0	1	2	0.434556	0.434556	274
TCGA-DM-A1HA	0	131.41	82	1	1	0	1	0.321937	17	4	0.243243	0.391192	1	0	0	0	1	1	0	0	0	0	1	1	0	0	0	1	1	0	1	1	0	1	0	1	1	0	0	0	1	0	0	1	1	2	0.41534	0.41534	269
TCGA-DM-A1HB	0	135.55	75	1	1	0	1	0.321937	11	1	0	0	0	0	1	0	1	0	0	1	0	0	0	1	1	0	0	0	1	1	1	0	0	1	0	0	0	1	0	1	0	0	1	1	0	1	-0.151175	-0.151175	187
TCGA-DM-A280	1	7.75	70	1	0	0	0	0.321937	10	0	0	0	1	0	0	0	1	1	0	0	0	0	0	1	0	0	0	0	0	1	1	1	0	1	1	1	0	0	1	0	0	0	1	0	1	1	-0.0807498	-0.0807498	202
TCGA-DM-A282	0	139.06	60	1	0	0	0	0.321937	16	0	0	0	1	0	0	0	0	0	0	0	0	0	0	0	0	1	0	1	0	0	1	0	0	0	0	1	1	0	1	0	0	0	0	0	1	1	-2.08082	-2.08082	17
TCGA-DM-A285	1	5.88	71	1	1	1	1	0.321937	18	11	0.243243	0.391192	1	0	1	1	1	1	1	1	1	0	1	1	1	0	1	0	1	0	1	1	1	1	1	1	0	1	0	1	1	1	0	0	1	2	2.08246	2.08246	410
TCGA-DM-A288	1	14.03	68	1	1	0	1	0.321937	22	4	0	0	1	0	0	0	1	0	0	1	1	0	1	1	0	1	1	1	1	0	0	0	1	0	0	1	0	0	0	0	1	0	0	0	0	2	2.29149	2.29149	416
TCGA-DM-A28A	1	26.45	78	1	1	0	1	0.321937	15	6	0	0	1	0	0	0	1	0	0	1	0	0	1	1	1	1	0	0	1	0	1	1	0	1	1	1	0	1	0	1	1	1	1	0	1	2	0.731984	0.731984	309
TCGA-DM-A28C	1	81.31	74	1	0	0	0	0.321937	11	0	0.243243	0.391192	0	1	0	1	0	0	0	0	1	0	1	1	0	0	0	0	0	1	0	0	0	0	0	1	0	0	1	0	0	0	1	0	0	2	0.0150271	0.0150271	226
TCGA-DM-A28E	0	119.84	72	1	0	0	0	0.321937	15	0	0	0	0	0	1	0	0	0	0	0	0	0	0	0	1	0	0	0	1	0	0	0	0	0	0	1	0	0	1	0	1	1	1	0	0	1	-0.303017	-0.303017	171
TCGA-DM-A28F	1	35.94	73	1	1	0	1	0.321937	23	1	0.243243	0.391192	1	0	0	0	1	1	0	0	1	0	1	1	1	1	1	0	0	0	1	1	1	1	0	0	0	1	0	0	0	1	0	0	1	1	-1.43274	-1.43274	47
TCGA-DM-A28G	1	60.74	75	1	0	0	0	0.321937	25	0	0	0	0	0	0	1	0	0	1	0	1	0	1	0	1	1	0	0	1	1	0	1	0	0	0	1	0	1	1	0	1	1	0	0	0	2	-0.00962591	-0.00962591	216
TCGA-DM-A28H	0	116.98	50	1	1	0	1	0.321937	12	8	0	0	1	0	0	0	0	1	0	0	0	0	1	0	1	1	0	0	0	1	1	1	1	0	0	1	0	0	0	0	1	0	0	0	1	1	-0.0939846	-0.0939846	200
TCGA-DM-A28K	0	98.16	75	1	0	0	0	0.321937	17	0	0	0	0	0	0	0	1	0	0	1	0	0	1	0	1	1	0	0	1	1	1	0	1	1	0	0	0	1	0	1	0	0	1	0	0	1	-0.679715	-0.679715	117
TCGA-DM-A28M	0	95.11	63	1	0	0	0	0.321937	13	0	0	0	1	0	1	0	1	0	0	0	0	0	0	1	0	1	0	0	0	0	0	0	1	0	0	0	0	0	1	0	0	1	0	1	0	1	-2.25468	-2.25468	12
TCGA-F4-6459	1	8.61	61	1	1	0	1	0	6	6	0	0	1	1	1	1	0	1	0	1	1	1	0	1	1	1	1	1	0	0	1	0	1	1	1	0	0	1	0	0	1	0	0	0	1	2	1.56369	1.56369	387
TCGA-F4-6460	1	31.93	51	1	1	0	1	0	6	1	0	0	0	1	0	1	0	0	1	0	1	1	0	1	1	0	1	1	1	1	1	0	0	0	1	1	1	0	0	1	1	1	0	0	1	2	0.679715	0.679715	301
TCGA-F4-6461	1	11.1	41	1	1	0	1	0	5	5	0	0	0	1	0	1	0	1	0	1	1	1	1	1	0	0	0	1	0	0	0	0	0	1	1	0	0	0	0	1	0	1	1	0	0	2	0.1132	0.1132	246
TCGA-F4-6463	0	35.71	51	1	0	0	0	0	18	0	0	0	0	1	1	1	0	0	0	1	1	0	0	0	0	1	1	0	0	1	0	1	0	0	1	1	1	0	1	1	0	1	0	1	0	1	-1.15907	-1.15907	66
TCGA-F4-6569	0	35.71	60	0	0	0	0	0	19	0	0	0	0	0	0	1	0	1	0	1	1	0	0	1	0	0	0	0	0	1	0	0	1	0	0	0	0	0	1	1	0	0	1	1	1	1	-0.0553981	-0.0553981	209
TCGA-F4-6570	1	6.18	78	1	0	0	0	0	16	0	0	0	0	1	1	1	1	1	1	1	1	0	0	0	1	0	0	1	0	1	1	0	1	1	1	1	1	1	0	1	0	0	1	1	0	2	0.833199	0.833199	329
TCGA-F4-6703	0	47.83	64	1	0	0	0	0	12	0	0	0	0	1	0	1	1	0	1	0	1	1	0	0	0	1	1	1	0	0	0	0	1	1	0	0	1	0	0	1	0	0	1	1	1	1	-0.534369	-0.534369	132
TCGA-F4-6704	0	1.54	60	1	1	1	1	0	18	13	0	0	1	1	1	1	0	0	1	1	1	1	1	0	0	1	1	1	1	0	1	1	1	1	1	0	1	0	0	1	1	1	1	1	1	2	0.0807498	0.0807498	236
TCGA-F4-6805	0	34.4	58	1	0	0	0	0	22.6559	2.02475	0	0	0	1	1	1	1	1	0	1	1	0	0	0	0	1	1	1	0	0	1	0	0	1	1	0	1	1	0	1	0	0	0	1	0	1	-0.603154	-0.603154	130
TCGA-F4-6806	0	41.39	59	0	0	0	0	0	5	0	0	0	1	0	0	1	1	0	0	1	0	0	0	1	0	1	0	0	0	0	1	0	0	1	0	1	0	1	1	1	0	1	1	0	0	1	-0.509477	-0.509477	144
TCGA-F4-6807	0	43	51	1	1	0	1	0	12	12	0	0	0	1	0	1	0	0	1	1	1	0	0	1	0	1	1	1	1	0	0	1	0	1	1	0	0	1	0	1	1	0	0	1	0	2	0.657522	0.657522	296
TCGA-F4-6808	0	33.64	54	0	0	0	0	0	3	0	0	0	1	0	1	1	0	0	0	1	0	0	0	1	0	1	0	0	0	1	1	1	0	1	0	1	0	1	1	0	1	1	0	0	1	2	0.00582887	0.00582887	225
TCGA-F4-6809	1	13.24	52	1	1	1	1	0	12	3	0	0	1	1	0	1	0	0	1	0	1	1	1	1	1	1	0	1	1	0	1	0	0	1	0	1	0	0	0	0	1	0	1	0	0	2	1.63412	1.63412	393
TCGA-F4-6855	0	47.37	70	1	0	0	0	0	12	0	0	0	0	0	0	1	0	0	0	1	1	0	0	0	1	1	1	0	0	1	1	1	0	0	1	0	0	1	0	1	1	0	0	0	0	2	0.657522	0.657522	297
TCGA-F4-6856	0	35.28	45	0	0	0	0	0	21	0	0	0	0	1	0	0	1	1	1	0	1	1	1	1	0	1	1	0	1	0	0	1	0	1	1	0	0	1	0	0	0	0	1	1	0	2	0.211001	0.211001	254
TCGA-G4-6293	0	133.08	49	1	1	0	1	0	26	1	0	0	0	0	1	1	1	0	0	1	0	0	0	1	0	1	1	1	0	1	0	0	1	0	0	1	1	1	1	1	0	1	0	1	0	1	-1.25485	-1.25485	57
TCGA-G4-6294	1	28.19	75	1	1	1	1	0	10	2	0	0	1	0	0	0	0	0	0	0	0	0	0	0	1	1	0	1	1	0	1	1	1	0	0	1	0	0	1	0	1	1	0	0	0	1	-0.831558	-0.831558	91
TCGA-G4-6295	0	8.34	70	1	0	0	0	0.321937	23	0	0	0	0	0	0	1	0	1	0	0	0	1	1	0	0	0	0	0	1	1	0	1	0	0	0	1	0	0	0	0	1	0	1	1	1	2	1.34073	1.34073	372
TCGA-G4-6297	0	82.33	55	1	1	1	1	0	36	6	1	1	0	1	1	1	0	0	0	1	0	0	0	1	0	0	1	0	1	1	0	0	1	0	0	0	0	1	1	1	0	1	1	1	0	1	-1.6149	-1.6149	31
TCGA-G4-6298	1	23.49	90	1	1	1	1	0	37	1	0	0	1	1	0	1	1	1	0	1	1	0	1	1	1	0	1	1	1	0	1	1	1	1	0	1	0	1	0	1	1	0	0	0	0	2	2.82003	2.82003	422
TCGA-G4-6299	0	74.51	69	1	1	0	1	0	17	8	1	1	1	0	0	1	1	1	0	1	0	1	1	0	1	0	0	0	0	0	1	0	0	1	0	1	1	1	0	1	0	0	1	1	0	2	0.917438	0.917438	341
TCGA-G4-6302	1	67.25	90	1	0	0	0	0	15	0	1	1	0	1	1	1	0	0	1	1	1	0	0	1	1	0	1	1	0	0	0	0	1	0	1	0	0	0	0	1	0	0	0	1	0	1	-0.0553981	-0.0553981	211
TCGA-G4-6303	1	65.8	54	1	1	1	1	0	25	1	1	1	0	1	1	1	0	1	0	1	1	0	1	1	1	0	1	1	1	0	1	1	1	1	1	0	0	1	1	1	1	1	1	0	1	2	0.448489	0.448489	279
TCGA-G4-6304	0	53.58	66	1	0	0	0	0	25	0	0	0	1	0	1	0	0	1	0	0	0	0	1	1	0	1	0	0	0	1	0	1	1	1	0	1	0	0	0	0	1	1	1	0	0	1	-0.831558	-0.831558	90
TCGA-G4-6306	0	44.65	71	0	0	0		0	17	0	0.243243	0.391192	0	0	1	0	1	1	0	0	0	0	1	0	0	0	0	0	0	1	1	0	0	0	0	1	0	0	1	0	1	0	0	1	1	2	1.16071	1.16071	352
TCGA-G4-6307	0	54.99	37	1	1	0	1	0	17	2	1	1	1	0	1	0	0	1	0	0	0	0	1	0	1	1	0	0	0	1	0	0	0	1	0	0	1	0	1	0	1	1	0	0	0	1	-2.48474	-2.48474	5
TCGA-G4-6309	0	85.41	40	1	1	0	1	0	24	2	0	0	0	0	1	0	1	1	1	0	0	1	1	0	0	1	1	0	1	1	1	1	0	1	0	0	1	1	0	0	0	1	1	1	1	1	-2.09387	-2.09387	15
TCGA-G4-6310	0	63.57	69	1	1	0	1	0	66	1	0	0	0	1	1	1	0	0	1	0	1	0	0	1	0	0	0	1	0	0	0	0	0	1	1	0	0	0	1	0	1	1	0	0	1	1	-0.388897	-0.388897	159
TCGA-G4-6311	0	39.39	80	1	1	1	1	0	37	1	1	1	0	1	1	1	1	1	0	1	0	0	1	0	1	1	0	1	0	0	0	1	1	0	0	1	0	1	0	1	1	0	0	0	0	2	1.46956	1.46956	380
TCGA-G4-6314	0	35.91	76	1	1	1	1	0	59	50	1	1	0	1	0	1	0	1	0	1	1	0	0	1	0	1	1	1	0	0	0	0	0	0	0	0	1	1	1	1	1	1	1	0	1	1	-0.825422	-0.825422	94
TCGA-G4-6315	0	61.86	66	1	1	1	1	0	82	1	0	0	0	0	0	0	0	1	0	0	0	0	0	0	0	1	0	0	0	0	1	0	0	0	0	1	0	0	1	0	1	1	0	0	0	1	-0.831558	-0.831558	88
TCGA-G4-6317	0	35.97	51	1	1	1	1	0	109	6	0.243243	0.391192	1	0	1	1	0	0	0	0	0	0	0	0	1	0	0	0	1	1	1	1	1	0	0	1	0	1	0	0	1	1	0	0	1	1	-0.303017	-0.303017	170
TCGA-G4-6320	0	26.41	73	1	1	1	1	0	65	2	1	1	1	0	0	0	1	1	0	0	0	0	0	1	0	1	0	1	1	1	0	1	0	0	0	0	1	0	0	0	0	1	1	0	0	1	-3.00005	-3.00005	2
TCGA-G4-6321	0	22.08	60	0	1	1	1	0	44	3	0	0	0	0	1	0	1	1	0	0	1	1	1	1	0	0	0	1	0	0	1	0	0	1	1	0	0	0	0	0	0	1	1	0	0	2	0.0019683	0.0019683	221
TCGA-G4-6322	0	26.02	65	1	1	1	1	0	26	2	1	1	1	1	0	0	1	0	0	0	1	0	0	0	0	0	1	0	1	0	0	1	0	0	0	0	1	0	1	0	1	1	1	1	0	1	-0.408113	-0.408113	158
TCGA-G4-6323	0	13.76	50	1	0	1	0	0	24	0	0	0	0	0	0	1	0	0	1	0	0	0	0	1	0	1	0	1	0	0	0	1	1	0	0	1	0	0	1	0	0	0	0	0	0	1	-1.33545	-1.33545	51
TCGA-G4-6586	0	35.78	73	1	0	0	0	0	17	0	1	1	1	0	1	0	1	1	0	1	0	0	1	1	1	0	0	1	1	0	1	0	0	1	0	0	0	1	0	0	0	0	0	1	0	1	-0.151175	-0.151175	185
TCGA-G4-6588	0	26.15	58	1	0	0	0	0	15	0	0	0	1	0	1	0	1	1	0	1	0	0	0	0	1	1	0	0	1	0	1	0	0	1	0	1	0	0	0	1	1	1	0	1	0	2	0.731984	0.731984	308
TCGA-G4-6625	0	91.72	77	1	0	0	0	0	18	0	0	0	1	1	1	1	0	0	0	0	0	1	0	1	0	1	1	1	1	1	1	1	1	0	0	1	1	0	1	1	1	0	0	1	1	2	0.0668162	0.0668162	233
TCGA-G4-6626	1	46.71	90	1	0	0	0	0	16	0	0	0	1	0	1	0	0	1	0	0	0	1	1	0	1	1	0	0	1	1	0	1	1	1	0	0	0	1	1	0	1	0	0	1	1	1	-0.0956253	-0.0956253	196
TCGA-G4-6627	0	74.74	84	1	0	0	0	0	16	0	0	0	0	1	0	1	1	0	1	1	1	0	0	1	0	1	1	1	0	1	1	1	1	1	1	0	1	0	1	1	0	0	0	1	0	1	-0.603154	-0.603154	129
TCGA-G4-6628	0	79.63	78	0	0	0	0	0	16	0	0	0	1	1	0	0	0	1	0	1	1	0	0	1	1	0	0	0	1	0	0	0	1	0	0	1	0	1	0	1	0	0	1	1	0	2	0.852414	0.852414	333
TCGA-NH-A50T	0	18.17	68	1	0	1	0	0	10	0	0	0	1	0	0	0	0	1	0	1	0	0	1	0	1	0	0	0	1	1	0	0	1	0	0	1	0	1	1	1	1	0	0	0	1	2	1.27194	1.27194	367
TCGA-NH-A50U	1	10.97	42	1	0	1	1	0	17	0	0	0	1	0	0	1	1	1	1	1	0	0	1	1	1	1	0	1	1	0	1	1	1	1	0	1	0	0	0	0	1	0	1	0	1	2	1.46956	1.46956	381
TCGA-NH-A50V	0	19.32	69	1	1	0	1	0	35	4	0	0	1	0	0	0	0	1	0	1	1	0	1	1	1	1	1	0	1	0	1	0	0	1	0	1	1	0	0	0	1	0	0	1	1	2	0.819964	0.819964	318
TCGA-NH-A5IV	0	19.32	90	1	0	1	0	0	12	0	0	0	1	1	0	0	0	1	0	0	0	0	1	1	1	1	1	1	1	0	1	0	0	1	0	1	0	0	0	0	1	0	0	0	0	1	-0.0939846	-0.0939846	199
TCGA-NH-A6GA	1	9.92	58	1	1	1	1	0	33	4	1	1	0	1	1	0	1	1	1	0	1	0	1	1	1	0	0	1	0	0	1	0	1	0	0	1	1	1	0	0	1	1	0	0	0	2	0.499699	0.499699	282
TCGA-NH-A6GB	0	15.64	71	1	1	1	1	0	13	7	0	0	0	0	1	0	0	1	0	0	1	1	1	0	1	1	0	0	1	1	1	0	0	0	0	0	0	0	1	0	0	0	0	0	0	1	-0.515154	-0.515154	142
TCGA-NH-A6GC	0	12.78	66	1	1	1	1	0	19	3	0	0	0	0	1	0	0	0	0	1	0	0	1	0	0	1	0	0	0	0	1	0	0	0	0	1	0	1	0	1	1	0	1	0	1	2	0.743402	0.743402	310
TCGA-NH-A8F7	0	17.84	53	1	0	1	0	0	18	0	0	0	0	0	1	0	1	0	0	0	0	0	1	0	1	0	1	0	1	1	1	1	1	0	0	0	1	0	1	0	1	0	1	0	1	1	-0.492471	-0.492471	146
TCGA-NH-A8F8	1	16.79	79	1	1	1	1	0	22	15	1	1	1	1	0	1	1	1	1	1	0	0	1	1	1	0	0	1	1	0	0	0	1	1	1	1	0	0	0	0	1	0	0	1	1	2	1.9981	1.9981	402
TCGA-QG-A5YV	0	42.74	64	1	1	1	1	0	33	1	0	0	0	0	0	0	1	1	0	0	0	0	0	0	1	0	0	0	1	1	0	0	1	1	0	1	0	0	1	0	1	1	0	0	0	2	0.423138	0.423138	273
TCGA-QG-A5YW	0	29.43	55	1	1	1	1	0	15	11	0	0	0	0	0	0	0	1	1	1	0	0	0	0	0	1	0	1	0	0	0	0	1	1	0	1	1	1	1	1	0	1	0	0	0	1	-1.981	-1.981	22
TCGA-QG-A5YX	0	32.95	61	1	0	1	0	0	13	0	1	0	0	0	1	0	0	1	0	1	1	1	1	0	0	1	0	1	1	0	1	1	1	0	0	0	1	1	1	1	0	1	1	0	1	1	-1.16071	-1.16071	65
TCGA-QG-A5Z1	1	8.41	71	1	1	1	1	0	38	3	1	1	0	1	0	1	1	1	1	0	1	0	0	1	1	0	1	1	1	0	1	1	0	1	1	1	0	0	0	0	0	1	1	0	0	2	0.00360891	0.00360891	223
TCGA-QG-A5Z2	0	31.27	61	0	0	0	0	0	23	0	0	0	0	0	1	1	1	1	1	0	0	0	0	0	0	0	0	1	1	0	1	0	1	0	0	1	1	0	1	0	0	1	1	1	0	1	-1.56369	-1.56369	39
TCGA-QL-A97D	0	21.88	84	0	0	1	0	0.321937	13	0	0.243243	0.391192	0	0	1	0	0	0	0	0	0	1	1	0	0	1	0	0	1	0	1	0	1	0	0	0	1	0	0	0	1	1	0	1	0	1	-1.57857	-1.57857	33
TCGA-RU-A8FL	0	38.67	51	1	1	1	1	0	21	5	0.243243	0.391192	0	0	0	0	0	1	0	0	0	0	1	1	0	1	1	0	1	0	0	0	0	0	0	1	1	0	1	0	1	0	0	0	1	1	-0.839355	-0.839355	85
TCGA-SS-A7HO	0	60.09	44	1	0	0	0	0	25	0	1	1	1	0	0	1	0	1	0	0	0	1	1	1	0	1	0	0	1	1	0	1	0	0	0	1	1	0	0	0	1	0	0	0	0	2	0.0668162	0.0668162	232
TCGA-T9-A92H	0	11.89	82	1	0	0	0	0	22.6559	2.02475	0	0	1	0	1	0	1	1	0	1	1	0	0	1	1	1	0	0	1	0	1	1	1	1	0	0	0	1	1	1	0	0	0	0	1	2	0.142217	0.142217	248
TCGA-WS-AB45	0	69.97	52	1	0	1	0	3	13	0	0	0	0	1	0	1	0	1	0	1	0	0	1	0	0	0	0	1	1	0	1	0	0	0	1	0	0	0	0	1	0	1	0	1	0	1	-1.6149	-1.6149	29
[truncated: 7 more columns]
