# Supplementary material for: Development and internal validation of a nine-lncRNA prognostic signature for prediction of overall survival in colorectal cancer patients
Source: PeerJ. 2018 Dec 6;6:e6061. doi: 10.7717/peerj.6061 (PMC6286799; doi:10.7717/peerj.6061)
Supplement: Supplemental Information 4 [file peerj-06-6061-s006.xlsx]

## Sheet: 20180611B1001validationdata2706
id	OS	MONTH	DFS	DFS_MONTH	AGE	SEX	HISTOLOGICAL_DIAGNOSIS	RACE	AJCC_TUMOR_PATHOLOGIC_PT	AJCC_NODES_PATHOLOGIC_PN	AJCC_METASTASIS_PATHOLOGIC_PM	AJCC_PATHOLOGIC_TUMOR_STAGE	RESIDUAL_TUMOR	LYMPH_NODES_EXAMINED	LYMPH_NODE_EXAMINED_COUNT	LYMPH_NODES_EXAMINED_HE_COUNT	VASCULAR_INVASION_INDICATOR	LYMPHOVASCULAR_INVASION_INDICATOR	PERINEURAL_INVASION	WEIGHT	HEIGHT	RADIATION_TREATMENT_ADJUVANT	PHARMACEUTICAL_TX_ADJUVANT	NEW_TUMOR_EVENT_AFTER_INITIAL_TREATMENT	TUMOR_TISSUE_SITE	DAYS_TO_LAST_FOLLOWUP	DAYS_TO_DEATH	TUMOR_STATUS	HISTORY_OTHER_MALIGNANCY	INITIAL_PATHOLOGIC_DX_YEAR	PRIMARY_SITE	FORM_COMPLETION_DATE	TREATMENT_OUTCOME_FIRST_COURSE	XXbac_B476C20.9	CDKN2B_AS1	LINC01645	PP7080	RP11_1090M7.1	XXyac_YM21GA2.7	RP11_396O20.2	CTD_2023N9.1	AC007182.6	AC106869.2	LINC00682	AC073283.4	RP11_285G1.9	HAND2_AS1	TMEM220_AS1	RP11_96D1.6
TCGA-QG-A5YX	0	32.95	0	32.95	61	0	0	1	1	0	1	0	0	1	13	0	1	0	0	68.49	163	0	1	0	0	526	NA	0	0	2011	Sigmoid Colon	5/18/10	NA	100.464	20.3672	7.1147	678.891	2.76867	4.39677	69.848	0	57.4128	11.555	0	66.3591	3.64194	0.584393	45.3077	19.2693
TCGA-NH-A8F7	0	17.84	0	17.84	53	0	0	1	1	0	1	0	0	1	18	0	0	0	0	175.3	80.3	0	1	0	0	158	NA	1	1	2013	1	5/18/10	NA	83.5092	2.4986	0.950496	4686.11	0	0	10.0118	0	8.5142	1.51658	0	40.3848	6.07335	1.43752	7.2862	10.0744
TCGA-NH-A50T	0	18.17	0	18.17	68	0	0	1	1	0	1	0	0	1	10	0	0	0	0	73.5	160.02	0	0	0	0	125	NA	0	0	2012	Sigmoid Colon	5/18/10	NA	53.5248	1.31551	3.5737	2255.95	0.635295	0.657894	0	0	3.44233	1.3546	0	28.8441	2.96398	4.12167	5.53577	2.01407
TCGA-CK-6747	0	82.88	0	82.88	87	0	0	2	1	0	1	0	3	NA	NA	NA	0	0	0	NA	NA	NA	NA	NA	0	89	NA	0	0	2008	Cecum	2011-6-00	NA	97.0577	3.48714	18.0466	1071.46	25.427	0	9.67942	0.906052	15.0562	2.64734	0	21.1364	3.60877	3.48592	109.755	18.574
TCGA-CK-6747	0	82.88	0	82.88	87	0	0	2	1	0	1	0	3	NA	NA	NA	0	0	0	NA	NA	NA	NA	NA	0	89	NA	0	0	2008	Cecum	2011-6-00	NA	97.0577	3.48714	18.0466	1071.46	25.427	0	9.67942	0.906052	15.0562	2.64734	0	21.1364	3.60877	3.48592	109.755	18.574
TCGA-AZ-6598	1	49.38	NA	NA	77	0	0	2	1	0	1	0	NA	1	24	0	0	0	0	NA	NA	NA	NA	NA	0	NA	1503	NA	0	2000	Rectosigmoid Junction	5/16/11	NA	65.4502	82.2929	0	744.196	0	0	0	0	0	1.86251	0	15.8744	0	3.71681	12.1398	9.3446
TCGA-A6-6780	0	20.11	0	20.11	74	1	1	2	1	0	1	0	NA	1	18	0	0	0	NA	64.1	168	NA	NA	NA	0	87	NA	0	0	2011	Ascending Colon	6/15/11	NA	33.9881	13.5732	1.32673	122.896	0.566174	0	8.20769	0	8.75161	0	0.282569	11.0405	1.48966	0.173014	3.40542	3.06096
TCGA-A6-6780	0	20.11	0	20.11	74	1	1	2	1	0	1	0	NA	1	18	0	0	0	NA	64.1	168	NA	NA	NA	0	87	NA	0	0	2011	Ascending Colon	6/15/11	NA	33.9881	13.5732	1.32673	122.896	0.566174	0	8.20769	0	8.75161	0	0.282569	11.0405	1.48966	0.173014	3.40542	3.06096
TCGA-4T-AA8H	0	12.65	0	12.65	42	0	1	1	1	0	1	0	0	1	24	0	0	0	0	107.956	167.6	0	0	0	0	160	NA	0	0	2013	Transverse Colon	5/18/10	NA	48.6123	23.3267	1.94154	1251.36	0	0	84.6947	0	5.82983	0.966143	0	22.3568	0.969805	0.963575	27.2305	7.77429
TCGA-QL-A97D	0	21.88	0	21.88	84	0	0	1	0	0	1	0	NA	1	13	0	NA	NA	NA	NA	NA	0	0	0	0	295	NA	0	0	2012	Hepatic Flexure	5/18/10	NA	24.945	3.9491	1.99783	1392.29	0	0	1.91921	0	0.574397	5.61505	0	50.8389	1.35646	0.577192	9.38532	6.01817
TCGA-CK-6751	0	124.18	0	124.18	88	0	1	2	0	0	1	0	3	NA	NA	NA	0	0	0	NA	NA	NA	NA	NA	0	3136	NA	0	0	2002	Ascending Colon	2011-8-00	NA	32.9219	5.71794	4.49172	455.952	1.15702	1.14253	6.84028	0.00562758	2.30911	0.0235396	0.0105361	29.5035	3.32597	12.5171	28.3192	11.3369
TCGA-AD-A5EK	0	16.43	0	16.43	51	1	0	1	0	0	1	0	0	1	11	0	0	NA	0	100	190	NA	NA	0	0	13	NA	0	0	2012	Ascending Colon	38971	NA	46.8655	28.0987	0	1182.4	0	0	1.63401	0	1.64271	0	0	23.5796	0.344248	3.90621	15.4163	2.55182
TCGA-QG-A5YW	0	29.43	0	29.43	55	0	1	1	1	1	1	1	0	1	15	11	0	0	0	84.37	170	0	1	0	0	399	NA	0	0	2011	Sigmoid Colon	5/18/10	NA	36.8598	37.4332	4.72455	641.716	2.28531	0.487797	10.1629	0	4.45149	0.453411	0	27.2189	0.490086	3.25856	15.2877	15.4682
TCGA-QG-A5YW	0	29.43	0	29.43	55	0	1	1	1	1	1	1	0	1	15	11	0	0	0	84.37	170	0	1	0	0	399	NA	0	0	2011	Sigmoid Colon	5/18/10	NA	36.8598	37.4332	4.72455	641.716	2.28531	0.487797	10.1629	0	4.45149	0.453411	0	27.2189	0.490086	3.25856	15.2877	15.4682
TCGA-QG-A5YW	0	29.43	0	29.43	55	0	1	1	1	1	1	1	0	1	15	11	0	0	0	84.37	170	0	1	0	0	399	NA	0	0	2011	Sigmoid Colon	5/18/10	NA	36.8598	37.4332	4.72455	641.716	2.28531	0.487797	10.1629	0	4.45149	0.453411	0	27.2189	0.490086	3.25856	15.2877	15.4682
TCGA-QG-A5YW	0	29.43	0	29.43	55	0	1	1	1	1	1	1	0	1	15	11	0	0	0	84.37	170	0	1	0	0	399	NA	0	0	2011	Sigmoid Colon	5/18/10	NA	36.8598	37.4332	4.72455	641.716	2.28531	0.487797	10.1629	0	4.45149	0.453411	0	27.2189	0.490086	3.25856	15.2877	15.4682
TCGA-NH-A6GC	0	12.78	0	12.78	66	0	1	1	1	1	1	1	0	1	19	3	0	0	0	107	165.1	0	0	0	0	40	NA	NA	0	2013	Descending Colon	5/18/10	NA	35.385	6.14754	2.05745	270.315	0	0	0	0	0	0.617474	0	32.6496	0	34.7705	8.94943	22.4653
TCGA-NH-A6GC	0	12.78	0	12.78	66	0	1	1	1	1	1	1	0	1	19	3	0	0	0	107	165.1	0	0	0	0	40	NA	NA	0	2013	Descending Colon	5/18/10	NA	35.385	6.14754	2.05745	270.315	0	0	0	0	0	0.617474	0	32.6496	0	34.7705	8.94943	22.4653
TCGA-NH-A6GC	0	12.78	0	12.78	66	0	1	1	1	1	1	1	0	1	19	3	0	0	0	107	165.1	0	0	0	0	40	NA	NA	0	2013	Descending Colon	5/18/10	NA	35.385	6.14754	2.05745	270.315	0	0	0	0	0	0.617474	0	32.6496	0	34.7705	8.94943	22.4653
TCGA-NH-A6GC	0	12.78	0	12.78	66	0	1	1	1	1	1	1	0	1	19	3	0	0	0	107	165.1	0	0	0	0	40	NA	NA	0	2013	Descending Colon	5/18/10	NA	35.385	6.14754	2.05745	270.315	0	0	0	0	0	0.617474	0	32.6496	0	34.7705	8.94943	22.4653
TCGA-NH-A6GC	0	12.78	0	12.78	66	0	1	1	1	1	1	1	0	1	19	3	0	0	0	107	165.1	0	0	0	0	40	NA	NA	0	2013	Descending Colon	5/18/10	NA	35.385	6.14754	2.05745	270.315	0	0	0	0	0	0.617474	0	32.6496	0	34.7705	8.94943	22.4653
TCGA-NH-A6GC	0	12.78	0	12.78	66	0	1	1	1	1	1	1	0	1	19	3	0	0	0	107	165.1	0	0	0	0	40	NA	NA	0	2013	Descending Colon	5/18/10	NA	35.385	6.14754	2.05745	270.315	0	0	0	0	0	0.617474	0	32.6496	0	34.7705	8.94943	22.4653
TCGA-NH-A6GB	0	15.64	0	15.64	71	0	0	1	1	1	1	1	0	1	13	7	0	0	0	83	167.6	0	1	0	0	170	NA	NA	0	2013	Ascending Colon	7/27/11	NA	80.696	9.08539	0.790426	1953.24	1.64655	0	0	0	9.15995	0	0	14.0819	1.6782	5.76027	2.4359	4.10792
TCGA-NH-A6GB	0	15.64	0	15.64	71	0	0	1	1	1	1	1	0	1	13	7	0	0	0	83	167.6	0	1	0	0	170	NA	NA	0	2013	Ascending Colon	7/27/11	NA	80.696	9.08539	0.790426	1953.24	1.64655	0	0	0	9.15995	0	0	14.0819	1.6782	5.76027	2.4359	4.10792
TCGA-NH-A6GA	1	9.92	1	3.48	58	1	0	1	1	1	1	1	0	1	33	4	1	1	0	92	162.6	0	1	1	0	182	NA	1	0	2013	1	5/18/10	NA	18.7185	25.4681	0.25903	1584.77	0.267088	0	4.01003	0.433964	0	2.99443	0.883957	21.7217	2.79333	14.9655	10.357	2.7501
TCGA-NH-A6GA	1	9.92	1	3.48	58	1	0	1	1	1	1	1	0	1	33	4	1	1	0	92	162.6	0	1	1	0	182	NA	1	0	2013	1	5/18/10	NA	18.7185	25.4681	0.25903	1584.77	0.267088	0	4.01003	0.433964	0	2.99443	0.883957	21.7217	2.79333	14.9655	10.357	2.7501
TCGA-NH-A6GA	1	9.92	1	3.48	58	1	0	1	1	1	1	1	0	1	33	4	1	1	0	92	162.6	0	1	1	0	182	NA	1	0	2013	1	5/18/10	NA	18.7185	25.4681	0.25903	1584.77	0.267088	0	4.01003	0.433964	0	2.99443	0.883957	21.7217	2.79333	14.9655	10.357	2.7501
TCGA-G4-6322	0	26.02	1	25.92	65	1	1	2	1	1	1	1	0	1	26	2	1	1	0	90.9	182	NA	NA	NA	0	547	NA	0	0	2009	Sigmoid Colon	2011-8-00	NA	34.6696	20.0997	2.52195	688.061	0	4.10833	2.40028	0	0.515489	1.18826	0	25.8425	0	1.14433	11.9231	28.8623
TCGA-G4-6322	0	26.02	1	25.92	65	1	1	2	1	1	1	1	0	1	26	2	1	1	0	90.9	182	NA	NA	NA	0	547	NA	0	0	2009	Sigmoid Colon	2011-8-00	NA	34.6696	20.0997	2.52195	688.061	0	4.10833	2.40028	0	0.515489	1.18826	0	25.8425	0	1.14433	11.9231	28.8623
TCGA-G4-6322	0	26.02	1	25.92	65	1	1	2	1	1	1	1	0	1	26	2	1	1	0	90.9	182	NA	NA	NA	0	547	NA	0	0	2009	Sigmoid Colon	2011-8-00	NA	34.6696	20.0997	2.52195	688.061	0	4.10833	2.40028	0	0.515489	1.18826	0	25.8425	0	1.14433	11.9231	28.8623
TCGA-G4-6315	0	61.86	0	61.86	66	1	0	2	1	1	1	1	0	1	82	1	0	0	1	58	170	NA	NA	NA	0	937	NA	0	0	2008	Rectosigmoid Junction	7/19/11	NA	80.2563	278.762	0	1944.18	0	14.1806	48.0893	0	3.66893	4.64224	0	131.11	1.85511	1.8186	14.7442	15.7008
TCGA-G4-6315	0	61.86	0	61.86	66	1	0	2	1	1	1	1	0	1	82	1	0	0	1	58	170	NA	NA	NA	0	937	NA	0	0	2008	Rectosigmoid Junction	7/19/11	NA	80.2563	278.762	0	1944.18	0	14.1806	48.0893	0	3.66893	4.64224	0	131.11	1.85511	1.8186	14.7442	15.7008
TCGA-G4-6311	0	39.39	0	39.39	80	1	0	2	1	1	1	1	0	1	37	1	1	1	1	69.9	173.5	NA	NA	NA	0	1112	NA	0	0	2008	Cecum	5/18/10	NA	57.72	104.675	5.46459	2639.92	3.6374	3.67432	50.6857	0.922572	27.2165	1.79167	0.907214	20.7194	0	23.4331	22.5538	21.7108
TCGA-G4-6297	0	82.33	1	78.65	55	0	0	2	1	1	1	1	0	1	36	6	1	1	1	64	NA	NA	NA	NA	0	2289	NA	1	0	2005	Cecum	2011-4-00	NA	43.0947	32.2918	3.90489	2044.2	2.31693	0	11.5272	0.808939	10.8303	0.713473	1.62034	23.0562	1.55384	39.3094	22.3495	5.33315
TCGA-G4-6297	0	82.33	1	78.65	55	0	0	2	1	1	1	1	0	1	36	6	1	1	1	64	NA	NA	NA	NA	0	2289	NA	1	0	2005	Cecum	2011-4-00	NA	43.0947	32.2918	3.90489	2044.2	2.31693	0	11.5272	0.808939	10.8303	0.713473	1.62034	23.0562	1.55384	39.3094	22.3495	5.33315
TCGA-G4-6294	1	28.19	1	16.98	75	1	0	2	1	1	1	1	0	1	10	2	0	0	0	47.5	NA	NA	NA	NA	0	NA	858	1	1	2004	Cecum	38787	NA	47.7512	6.26242	2.9392	534.989	0	0	9.24565	0	0.451411	1.07444	0	69.6142	0	1.03123	9.79595	0
TCGA-G4-6294	1	28.19	1	16.98	75	1	0	2	1	1	1	1	0	1	10	2	0	0	0	47.5	NA	NA	NA	NA	0	NA	858	1	1	2004	Cecum	38787	NA	47.7512	6.26242	2.9392	534.989	0	0	9.24565	0	0.451411	1.07444	0	69.6142	0	1.03123	9.79595	0
TCGA-F4-6704	0	1.54	0	1.54	60	1	1	3	1	1	1	1	0	1	18	13	0	0	NA	163	183	NA	NA	NA	0	47	NA	0	0	2011	Ascending Colon	2011-5-00	NA	27.2396	13.2814	1.18355	630.55	2.17945	0	1.11299	0	0.259397	5.5757	0.377365	73.0138	0.317152	230.274	52.8394	10.4309
TCGA-DM-A285	1	5.88	NA	NA	71	0	1	2	1	1	1	1	NA	1	18	11	NA	NA	NA	72	175	NA	NA	NA	0	NA	179	NA	1	2001	1	10/28/10	Partial Remission/Response	46.6355	19.0908	5.47178	829.043	2.14307	1.27633	59.1761	0	13.0794	0	0	19.562	0	14.4009	26.681	6.74332
TCGA-DM-A285	1	5.88	NA	NA	71	0	1	2	1	1	1	1	NA	1	18	11	NA	NA	NA	72	175	NA	NA	NA	0	NA	179	NA	1	2001	1	10/28/10	Partial Remission/Response	46.6355	19.0908	5.47178	829.043	2.14307	1.27633	59.1761	0	13.0794	0	0	19.562	0	14.4009	26.681	6.74332
TCGA-D5-6929	0	13.4	0	13.4	49	0	0	2	1	1	1	1	0	1	12	1	0	1	1	80	167	NA	NA	NA	0	146	NA	1	0	2011	Rectosigmoid Junction	5/13/11	NA	44.891	12.9061	2.5899	2562.57	0	0	13.8154	0	0.820253	5.25405	0	63.9764	0	34.551	6.00025	8.62168
TCGA-CM-6678	0	11.01	1	0	63	0	0	2	1	1	1	1	0	1	19	0	0	0	0	59	157	NA	NA	NA	0	122	NA	0	0	2011	1	5/18/10	NA	35.1227	10.6207	0	443.453	0.711522	0	9.12996	0.803928	1.45279	11.1515	1.61041	55.1325	0.732307	25.9712	49.9467	6.06471
TCGA-CM-6675	0	13.04	1	11.07	35	1	0	1	1	1	1	1	0	1	72	12	1	0	1	93.9	187	NA	NA	NA	0	153	NA	0	0	2011	Cecum	7/27/11	NA	83.9462	62.0483	0.439651	457.523	0.447727	0	0.420347	0	2.09419	1.01805	0	93.2376	3.68671	4.31248	18.9817	8.89899
TCGA-CM-5868	0	17.02	0	17.02	59	0	0	2	1	1	1	1	0	1	17	1	1	1	1	99.8	171	NA	NA	NA	0	304	NA	1	0	2010	Sigmoid Colon	39427	NA	133.758	3.27262	5.36307	1016.71	1.67046	0	19.4744	0.609474	1.56832	0.455286	0	30.7303	0.491921	27.3142	19.9425	2.70763
TCGA-CM-5868	0	17.02	0	17.02	59	0	0	2	1	1	1	1	0	1	17	1	1	1	1	99.8	171	NA	NA	NA	0	304	NA	1	0	2010	Sigmoid Colon	39427	NA	133.758	3.27262	5.36307	1016.71	1.67046	0	19.4744	0.609474	1.56832	0.455286	0	30.7303	0.491921	27.3142	19.9425	2.70763
TCGA-CM-5862	1	5.03	1	1.02	80	1	0	2	1	1	1	1	0	1	24	1	1	0	0	77.6	162.5	NA	NA	NA	0	NA	153	1	0	2010	1	7/21/11	Complete Remission/Response	46.1018	16.3159	0	415.91	0	0	1.90773	0	0.948015	3.85157	0	113.406	0.956896	5.74932	44.2177	0
TCGA-CM-5862	1	5.03	1	1.02	80	1	0	2	1	1	1	1	0	1	24	1	1	0	0	77.6	162.5	NA	NA	NA	0	NA	153	1	0	2010	1	7/21/11	Complete Remission/Response	46.1018	16.3159	0	415.91	0	0	1.90773	0	0.948015	3.85157	0	113.406	0.956896	5.74932	44.2177	0
TCGA-CM-5862	1	5.03	1	1.02	80	1	0	2	1	1	1	1	0	1	24	1	1	0	0	77.6	162.5	NA	NA	NA	0	NA	153	1	0	2010	1	7/21/11	Complete Remission/Response	46.1018	16.3159	0	415.91	0	0	1.90773	0	0.948015	3.85157	0	113.406	0.956896	5.74932	44.2177	0
TCGA-CK-5914	0	21.98	0	21.98	81	1	0	2	1	1	1	1	3	NA	NA	NA	0	0	0	NA	NA	NA	NA	NA	0	669	NA	0	0	2008	Cecum	2011-8-00	NA	76.2396	5.64979	0	1012.66	0	0.675265	1.34246	0	1.34544	0	0	31.5977	3.01852	7.80715	5.65488	5.68223
TCGA-CK-5914	0	21.98	0	21.98	81	1	0	2	1	1	1	1	3	NA	NA	NA	0	0	0	NA	NA	NA	NA	NA	0	669	NA	0	0	2008	Cecum	2011-8-00	NA	76.2396	5.64979	0	1012.66	0	0.675265	1.34246	0	1.34544	0	0	31.5977	3.01852	7.80715	5.65488	5.68223
TCGA-AZ-6607	1	3.19	NA	NA	69	1	0	2	1	1	1	1	NA	1	19	5	1	1	1	NA	NA	NA	NA	NA	0	NA	97	1	0	2009	Transverse Colon	39671	Complete Remission/Response	40.7609	64.9601	0.0181166	404.157	2.20247	0.0131235	2.23658	0.00432644	22.9997	1.12197	5.3034	24.2457	1.1074	64.8994	17.6265	8.81936
TCGA-AZ-6607	1	3.19	NA	NA	69	1	0	2	1	1	1	1	NA	1	19	5	1	1	1	NA	NA	NA	NA	NA	0	NA	97	1	0	2009	Transverse Colon	39671	Complete Remission/Response	40.7609	64.9601	0.0181166	404.157	2.20247	0.0131235	2.23658	0.00432644	22.9997	1.12197	5.3034	24.2457	1.1074	64.8994	17.6265	8.81936
TCGA-AZ-6606	1	11.73	NA	NA	81	1	0	2	1	1	1	1	NA	1	17	10	1	1	1	NA	NA	NA	NA	NA	0	NA	357	1	0	2009	1	5/18/10	Stable Disease	56.5151	19.8922	9.38118	5334.86	0	0	13.2913	0	12.5248	1.63777	0	16.5738	2.55269	5.75788	6.59439	9.12865
TCGA-AZ-6606	1	11.73	NA	NA	81	1	0	2	1	1	1	1	NA	1	17	10	1	1	1	NA	NA	NA	NA	NA	0	NA	357	1	0	2009	1	5/18/10	Stable Disease	56.5151	19.8922	9.38118	5334.86	0	0	13.2913	0	12.5248	1.63777	0	16.5738	2.55269	5.75788	6.59439	9.12865
TCGA-AZ-6600	1	12.09	NA	NA	64	1	0	1	1	1	1	1	NA	1	10	1	1	1	1	NA	NA	NA	NA	NA	0	NA	368	1	0	2001	1	6/15/11	NA	36.55	36.5518	0.645664	684.773	1.39671	2.22095	0	0	3.51372	2.13396	0.716889	22.1895	1.44439	27.2506	30.2393	6.40119
TCGA-AZ-6600	1	12.09	NA	NA	64	1	0	1	1	1	1	1	NA	1	10	1	1	1	1	NA	NA	NA	NA	NA	0	NA	368	1	0	2001	1	6/15/11	NA	36.55	36.5518	0.645664	684.773	1.39671	2.22095	0	0	3.51372	2.13396	0.716889	22.1895	1.44439	27.2506	30.2393	6.40119
TCGA-AZ-4684	0	64.95	1	13.5	49	1	0	2	1	1	1	1	NA	1	12	10	NA	1	NA	94	NA	NA	NA	NA	0	1705	NA	1	0	2006	Rectosigmoid Junction	2011-5-00	NA	64.9584	101.324	0.104635	895.122	0.0951619	0.0716633	71.3639	0.0215938	0.150505	0.103174	0.0418347	28.4283	0.0700949	5.23424	23.2772	5.16952
TCGA-AZ-4616	1	5.12	NA	NA	82	0	0	2	1	1	1	1	NA	1	23	13	1	1	1	NA	NA	NA	NA	NA	0	NA	156	NA	0	2009	Sigmoid Colon	7/19/11	Complete Remission/Response	32.5259	2.94957	0	1183.71	0.702852	0	0.680417	0	6.03056	0	0	15.0817	0.724092	10.5289	6.74193	1.43443
TCGA-AZ-4614	1	5.65	NA	NA	71	0	0	2	1	1	1	1	0	1	4	2	1	1	0	70	NA	NA	NA	NA	0	NA	172	1	0	2008	Rectosigmoid Junction	38422	Partial Remission/Response	30.9783	22.938	0.0579067	546.7	1.39051	1.34982	0.0867048	0.0128771	30.2431	2.68183	0.0244931	16.2174	0.0400064	4.14939	5.48674	2.79513
TCGA-AZ-4323	1	1.41	NA	NA	37	1	0	2	1	1	1	1	NA	1	30	5	1	NA	NA	NA	NA	NA	NA	NA	0	NA	43	1	0	2002	Hepatic Flexure	38118	Complete Remission/Response	19.6595	22.8274	0.298966	550.038	5.37643	57.7847	2.51461	3.15459	5.31542	1.73157	4.02417	6.11545	0.838488	50.7118	9.77162	3.43419
TCGA-AY-A8YK	0	18.82	0	18.82	44	1	0	1	1	1	1	1	0	1	24	6	1	1	0	86.1	185	0	1	0	0	209	NA	0	0	2013	Sigmoid Colon	6/15/11	NA	74.0659	59.568	0.495379	1540.8	2.42821	0	37.1397	0	7.19702	5.66849	0	53.6581	0.532094	2.26952	14.3725	8.98816
TCGA-AY-5543	0	32.98	0	32.98	65	0	0	1	1	1	1	1	0	1	24	1	0	0	0	61.3	NA	NA	NA	NA	0	230	NA	0	0	2010	NA	39824	NA	58.3561	7.39091	0.684517	635.883	0	0	39.2106	0	2.91928	0.685401	0	29.1458	0.712546	0.670063	9.65718	12.7472
TCGA-AD-6899	1	5.78	NA	NA	84	1	1	2	1	1	1	1	NA	1	20	17	1	1	NA	62	175	NA	NA	NA	0	48	NA	0	0	2011	Cecum	5/31/11	NA	30.9296	12.9098	8.15687	1234.87	3.38978	1.05559	12.4945	1.30051	9.30293	0.422431	0	23.3257	0.459686	38.7279	46.7134	22.1076
TCGA-AA-A02H	1	2	NA	NA	74	0	0	NA	1	1	1	1	2	1	12	6	1	1	NA	NA	NA	NA	NA	NA	0	NA	61	1	0	2007	Ascending Colon	39671	Complete Remission/Response	18.5571	25.539	0.286764	2000.41	0.253178	0.177971	7.6799	0.0471631	0.485611	0.281448	0.0959872	45.7106	0.173315	11.4268	7.83121	10.6685
TCGA-AA-A02E	1	2.96	NA	NA	82	0	0	NA	1	1	1	1	2	1	16	4	1	1	NA	NA	NA	NA	NA	NA	0	NA	90	1	0	2007	Ascending Colon	39671	Complete Remission/Response	58.5075	6.01387	0.0759683	743.119	0.0694456	4.04545	0.116088	0.0163956	4.48842	1.53527	1.37366	13.3125	0.0518501	3.08408	3.0839	4.51584
TCGA-AA-3989	1	7.95	NA	NA	84	1	0	NA	1	1	1	1	2	1	19	5	0	1	NA	NA	NA	NA	NA	NA	0	0	NA	1	0	2009	Cecum	3/20/14	NA	62.1832	5.60403	1.87242	819.537	0.108106	0.0809065	7.30441	0.0240696	0.173604	0.117461	0.0468689	21.5118	1.72367	10.9175	0.198924	20.8678
TCGA-AA-3973	0	13.04	0	13.04	69	1	0	NA	1	1	1	1	2	1	21	3	1	1	NA	NA	NA	NA	NA	NA	0	0	NA	1	0	2007	1	5/18/10	NA	22.0477	0.101604	1.43565	479.816	1.42033	0.0437223	1.49189	0.0137239	1.48624	0.061363	0.0261512	15.1895	0.0428199	19.2725	1.49189	12.3047
TCGA-AA-3941	0	23.98	0	23.98	84	0	0	NA	1	1	1	1	0	1	41	3	0	1	NA	NA	NA	NA	NA	NA	0	31	NA	1	0	2010	Cecum	5/18/10	NA	57.3424	52.9484	0.0770653	758.678	0.0704345	0.053693	0.117912	1.30906	3.0709	0.0760472	0.0318317	22.1585	0.0525605	6.04615	4.57036	4.53998
TCGA-AA-3869	1	27	NA	NA	76	1	0	NA	1	1	1	1	2	1	28	14	0	1	NA	NA	NA	NA	NA	NA	0	0	NA	1	0	2009	Cecum	7/27/11	NA	16.6301	3.49736	1.73059	937.043	0.0920485	0.0694237	1.85082	0.0209849	5.04328	3.21902	0.0406039	27.9901	0.0679111	11.6908	6.76747	1.84597
TCGA-AA-3867	0	24.01	1	12.94	74	1	0	NA	1	1	1	1	2	1	24	4	0	1	NA	NA	NA	NA	NA	NA	0	0	NA	1	1	2007	Transverse Colon	38334	NA	70.6908	267.717	3.95117	7351.49	5.53062	0.103718	89.4486	0.0299418	17.9316	3.93501	0.0589958	84.4546	1.95559	120.723	14.7518	6.47096
TCGA-AA-3680	1	11.01	NA	NA	67	0	0	NA	1	1	1	1	2	1	35	12	0	1	NA	NA	NA	NA	NA	NA	0	0	NA	1	0	2006	Cecum	7/27/11	NA	53.266	6.26831	8.52821	701.306	0.0770649	2.84834	6.22969	0.0179771	1.68166	3.00859	0.0345662	33.4958	2.83964	10.8175	27.2677	9.16962
TCGA-A6-A567	1	61.79	1	35.12	56	1	0	1	1	1	1	1	NA	1	41	3	0	1	NA	84	188	0	0	1	0	NA	1881	1	0	2007	Transverse Colon	5/18/10	NA	24.951	19.7564	0.00712021	323.183	1.04639	0.00519737	2.09154	0.00173678	1.05156	1.0475	0.00322359	21.8308	0.00509947	31.1751	18.7063	10.3921
TCGA-A6-A567	1	61.79	1	35.12	56	1	0	1	1	1	1	1	NA	1	41	3	0	1	NA	84	188	0	0	1	0	NA	1881	1	0	2007	Transverse Colon	5/18/10	NA	24.951	19.7564	0.00712021	323.183	1.04639	0.00519737	2.09154	0.00173678	1.05156	1.0475	0.00322359	21.8308	0.00509947	31.1751	18.7063	10.3921
TCGA-A6-A565	1	16.23	1	14.42	34	0	1	1	1	1	1	1	3	1	41	13	1	1	NA	66.7	150	0	1	1	0	NA	494	1	0	2008	Sigmoid Colon	7/18/11	NA	94.0384	254.782	6.20442	1484.41	0.939441	7.46154	137.247	0	37.1098	14.2959	0.275524	36.4989	5.61512	15.569	32.101	18.9311
TCGA-A6-A565	1	16.23	1	14.42	34	0	1	1	1	1	1	1	3	1	41	13	1	1	NA	66.7	150	0	1	1	0	NA	494	1	0	2008	Sigmoid Colon	7/18/11	NA	94.0384	254.782	6.20442	1484.41	0.939441	7.46154	137.247	0	37.1098	14.2959	0.275524	36.4989	5.61512	15.569	32.101	18.9311
TCGA-A6-6781	0	19.65	0	19.65	43	1	1	2	1	1	1	1	0	1	30	2	0	1	NA	87.5	190.5	NA	NA	NA	0	158	NA	0	0	2011	Rectosigmoid Junction	2011-8-00	NA	24.8508	16.1385	0	183.458	0.42751	0	0	0.580001	0	0	0	7.98569	0	84.731	23.9541	6.42283
TCGA-A6-6651	0	21.75	0	21.75	55	0	0	2	1	1	1	1	NA	1	33	2	0	1	NA	88.5	162.6	NA	NA	NA	0	249	NA	0	0	2010	Transverse Colon	9/15/11	NA	21.2149	6.3369	1.21939	1550.7	4.72875	0.586097	2.46324	0	2.47664	6.07315	8.45518	38.1399	0.588165	573.919	21.9941	3.11822
TCGA-A6-6651	0	21.75	0	21.75	55	0	0	2	1	1	1	1	NA	1	33	2	0	1	NA	88.5	162.6	NA	NA	NA	0	249	NA	0	0	2010	Transverse Colon	9/15/11	NA	21.2149	6.3369	1.21939	1550.7	4.72875	0.586097	2.46324	0	2.47664	6.07315	8.45518	38.1399	0.588165	573.919	21.9941	3.11822
TCGA-A6-6651	0	21.75	0	21.75	55	0	0	2	1	1	1	1	NA	1	33	2	0	1	NA	88.5	162.6	NA	NA	NA	0	249	NA	0	0	2010	Transverse Colon	9/15/11	NA	21.2149	6.3369	1.21939	1550.7	4.72875	0.586097	2.46324	0	2.47664	6.07315	8.45518	38.1399	0.588165	573.919	21.9941	3.11822
TCGA-A6-6142	0	25.07	1	21.48	56	0	0	2	1	1	1	1	NA	1	37	1	1	1	NA	88	162.5	NA	NA	NA	0	134	NA	0	0	2011	Rectosigmoid Junction	40765	NA	57.8687	1.91748	0.956387	578.681	0.957492	0	2.88139	0	0	0	0	26.0348	0	37.6182	14.4614	2.88203
TCGA-A6-5664	0	22.08	1	21.12	80	1	0	1	1	1	1	1	NA	1	18	5	1	1	NA	70.3	180.3	NA	NA	NA	0	362	NA	1	0	2010	Sigmoid Colon	8/26/11	NA	30.6439	4.08805	2.48402	407.193	3.3596	0.807294	3.25998	0.861544	0.775137	0	5.33604	24.8501	0	70.6404	39.924	5.76565
TCGA-A6-5664	0	22.08	1	21.12	80	1	0	1	1	1	1	1	NA	1	18	5	1	1	NA	70.3	180.3	NA	NA	NA	0	362	NA	1	0	2010	Sigmoid Colon	8/26/11	NA	30.6439	4.08805	2.48402	407.193	3.3596	0.807294	3.25998	0.861544	0.775137	0	5.33604	24.8501	0	70.6404	39.924	5.76565
TCGA-G4-6321	0	22.08	0	22.08	60	0	0	2	0	1	1	1	0	1	44	3	0	0	0	100	178.2	NA	NA	NA	0	572	NA	0	1	2009	Cecum	5/18/10	NA	389.348	441.763	3.63386	3576.73	0.0357773	9.22239	43.7326	0.00893525	44.5504	8.30457	3.42788	58.6558	1.23171	11.0868	92.4039	71.2501
TCGA-G4-6321	0	22.08	0	22.08	60	0	0	2	0	1	1	1	0	1	44	3	0	0	0	100	178.2	NA	NA	NA	0	572	NA	0	1	2009	Cecum	5/18/10	NA	389.348	441.763	3.63386	3576.73	0.0357773	9.22239	43.7326	0.00893525	44.5504	8.30457	3.42788	58.6558	1.23171	11.0868	92.4039	71.2501
TCGA-NH-A50U	1	10.97	1	9.07	42	1	1	1	1	0	1	1	0	1	17	0	0	0	1	88.5	172.7	0	1	1	0	NA	334	1	0	2012	1	6/15/11	Progressive Disease	22.6228	4.53252	0.71154	496.355	1.66956	0.783516	3.24645	0	10.8797	1.63787	0	24.4121	0.31099	14.8951	16.7212	6.33151
TCGA-AZ-4682	1	22.34	NA	NA	61	1	0	2	1	0	1	1	0	1	3	0	0	0	NA	98	NA	NA	NA	NA	0	NA	680	1	0	2006	Sigmoid Colon	7/19/11	NA	88.5873	444.582	0.720569	780.253	2.33624	1.56371	15.5393	0	0.705307	8.84091	0	134.762	0.746233	0.706911	23.3126	6.94582
TCGA-AZ-4682	1	22.34	NA	NA	61	1	0	2	1	0	1	1	0	1	3	0	0	0	NA	98	NA	NA	NA	NA	0	NA	680	1	0	2006	Sigmoid Colon	7/19/11	NA	88.5873	444.582	0.720569	780.253	2.33624	1.56371	15.5393	0	0.705307	8.84091	0	134.762	0.746233	0.706911	23.3126	6.94582
TCGA-AA-3713	0	19.02	0	19.02	68	1	0	NA	1	0	1	1	2	1	15	0	NA	NA	NA	NA	NA	NA	NA	NA	0	30	NA	1	1	2005	Descending Colon	7/13/11	NA	62.407	140.059	4.93704	2393.73	7.00758	6.66364	43.9753	0.635652	48.445	0	0	20.1	0.522732	5.20217	45.509	23.4955
TCGA-AA-3713	0	19.02	0	19.02	68	1	0	NA	1	0	1	1	2	1	15	0	NA	NA	NA	NA	NA	NA	NA	NA	0	30	NA	1	1	2005	Descending Colon	7/13/11	NA	62.407	140.059	4.93704	2393.73	7.00758	6.66364	43.9753	0.635652	48.445	0	0	20.1	0.522732	5.20217	45.509	23.4955
TCGA-A6-6652	0	24.67	0	24.67	59	1	0	1	1	0	1	1	NA	1	22	0	0	0	NA	137.6	185	NA	NA	NA	0	135	NA	1	0	2011	1	6/15/11	NA	35.3757	1.85793	0	833.091	0	0.598765	1.19753	0	0.54777	0.567668	0	17.6297	1.31224	12.3658	14.3869	1.85354
TCGA-A6-6648	0	25.16	1	22.54	56	1	0	2	1	0	1	1	NA	1	21	0	0	0	NA	87	182.8	NA	NA	NA	0	253	NA	0	0	2010	1	5/18/10	NA	101.953	302.071	2.15944	2251.58	11.9919	2.91016	48.9552	0	41.298	7.66272	0	29.4177	4.57308	2.00902	25.1716	20.5833
TCGA-A6-6648	0	25.16	1	22.54	56	1	0	2	1	0	1	1	NA	1	21	0	0	0	NA	87	182.8	NA	NA	NA	0	253	NA	0	0	2010	1	5/18/10	NA	101.953	302.071	2.15944	2251.58	11.9919	2.91016	48.9552	0	41.298	7.66272	0	29.4177	4.57308	2.00902	25.1716	20.5833
TCGA-A6-2683	1	16.56	1	9.86	57	0	0	2	1	0	1	1	0	1	25	0	0	0	NA	57.5	166.3	NA	NA	NA	0	472	NA	1	0	2009	Ascending Colon	6/15/11	NA	17.912	4.78482	0.167856	654.728	0.151012	0.110797	8.99202	0.0317007	0.255265	2.26322	0.0626783	47.9414	0.108188	2.58173	0.298789	4.69376
TCGA-A6-2683	1	16.56	1	9.86	57	0	0	2	1	0	1	1	0	1	25	0	0	0	NA	57.5	166.3	NA	NA	NA	0	472	NA	1	0	2009	Ascending Colon	6/15/11	NA	17.912	4.78482	0.167856	654.728	0.151012	0.110797	8.99202	0.0317007	0.255265	2.26322	0.0626783	47.9414	0.108188	2.58173	0.298789	4.69376
TCGA-5M-AAT4	1	1.61	NA	NA	74	1	0	1	1	0	1	1	0	1	3	0	1	NA	NA	NA	NA	0	0	0	0	NA	49	1	0	2009	Cecum	39397	Complete Remission/Response	18.7681	2.91645	3.7397	610.8	1.15059	1.88622	2.91413	0	6.67097	0	0	15.1218	0	7.78844	1.69509	1.08868
TCGA-5M-AAT4	1	1.61	NA	NA	74	1	0	1	1	0	1	1	0	1	3	0	1	NA	NA	NA	NA	0	0	0	0	NA	49	1	0	2009	Cecum	39397	Complete Remission/Response	18.7681	2.91645	3.7397	610.8	1.15059	1.88622	2.91413	0	6.67097	0	0	15.1218	0	7.78844	1.69509	1.08868
TCGA-5M-AAT4	1	1.61	NA	NA	74	1	0	1	1	0	1	1	0	1	3	0	1	NA	NA	NA	NA	0	0	0	0	NA	49	1	0	2009	Cecum	39397	Complete Remission/Response	18.7681	2.91645	3.7397	610.8	1.15059	1.88622	2.91413	0	6.67097	0	0	15.1218	0	7.78844	1.69509	1.08868
TCGA-D5-5537	1	45.37	1	23.72	83	1	0	2	1	1	1		3	1	10	7	0	0	0	75	168	NA	NA	NA	0	456	NA	0	0	2010	1	2011-5-00	NA	51.6419	8.02349	6.08371	1802.33	0	0.698665	0.65442	0	0.654784	1.43047	0	52.4688	3.09163	8.76563	12.4907	11.0752
TCGA-AZ-6603	1	29.53	NA	NA	77	0	0	2	0	1	1		NA	1	3	0	0	0	0	NA	NA	NA	NA	NA	0	NA	899	0	0	2002	Cecum	5/26/11	NA	59.4691	12.574	2.65958	1398.03	4.49619	0.439638	13.2529	0	6.31803	1.51616	0.499095	36.6292	0.441997	61.8786	14.7935	6.26945
TCGA-AD-6963	0	27.4	0	27.4	58	1	0	2	1	0	1		NA	1	12	0	0	0	NA	107	193	NA	NA	NA	0	3	NA	0	0	2011	1	5/18/10	NA	19.9351	0.514816	0	693.838	0	0	5.52905	0.669927	8.79683	0.529243	0	15.5579	0	4.25465	7.40472	4.27956
TCGA-AD-6963	0	27.4	0	27.4	58	1	0	2	1	0	1		NA	1	12	0	0	0	NA	107	193	NA	NA	NA	0	3	NA	0	0	2011	1	5/18/10	NA	19.9351	0.514816	0	693.838	0	0	5.52905	0.669927	8.79683	0.529243	0	15.5579	0	4.25465	7.40472	4.27956
TCGA-AD-6963	0	27.4	0	27.4	58	1	0	2	1	0	1		NA	1	12	0	0	0	NA	107	193	NA	NA	NA	0	3	NA	0	0	2011	1	5/18/10	NA	19.9351	0.514816	0	693.838	0	0	5.52905	0.669927	8.79683	0.529243	0	15.5579	0	4.25465	7.40472	4.27956
TCGA-AD-6963	0	27.4	0	27.4	58	1	0	2	1	0	1		NA	1	12	0	0	0	NA	107	193	NA	NA	NA	0	3	NA	0	0	2011	1	5/18/10	NA	19.9351	0.514816	0	693.838	0	0	5.52905	0.669927	8.79683	0.529243	0	15.5579	0	4.25465	7.40472	4.27956
TCGA-AD-6890	0	24.51	0	24.51	65	1	0	2	0	0	1		NA	1	22	0	0	0	NA	NA	NA	NA	NA	NA	0	24	NA	0	0	2010	1	5/18/10	NA	33.048	4.30757	10.6667	2598.59	0.843208	0.854907	16.5518	0	9.59014	0	0	23.4767	0.855833	6.91826	26.1387	16.5838
TCGA-SS-A7HO	0	60.09	1	59.17	44	0	0	1	1	0	0	0	0	1	25	0	1	1	0	97.5	167	0	1	1	0	1829	NA	1	0	2010	Ascending Colon	6/15/11	NA	35.9589	2.57975	0	642.94	0.431535	0	2.57444	0.583459	0	0	0	33.2971	0	1.4881	4.21164	10.9325
TCGA-G4-6627	0	74.74	1	32.95	84	1	0	2	1	0	0	0	0	1	16	0	0	0	0	80	176	NA	NA	NA	0	1434	NA	NA	0	2007	1	5/18/10	NA	62.0705	240.129	8.68962	1390.96	3.44016	2.60229	39.2917	0.879406	21.4201	1.67951	5.42225	44.2283	1.71538	197.002	40.0585	13.6277
TCGA-G4-6627	0	74.74	1	32.95	84	1	0	2	1	0	0	0	0	1	16	0	0	0	0	80	176	NA	NA	NA	0	1434	NA	NA	0	2007	1	5/18/10	NA	62.0705	240.129	8.68962	1390.96	3.44016	2.60229	39.2917	0.879406	21.4201	1.67951	5.42225	44.2283	1.71538	197.002	40.0585	13.6277
TCGA-G4-6588	0	26.15	0	26.15	58	0	0	2	1	0	0	0	0	1	15	0	0	0	0	57	166	NA	NA	NA	0	644	NA	0	1	2009	Sigmoid Colon	5/18/10	NA	29.0712	21.5617	0	444.747	0	0	0	0.951986	1.85707	0	0	6.54622	0	11.2398	14.0642	10.3202
TCGA-G4-6588	0	26.15	0	26.15	58	0	0	2	1	0	0	0	0	1	15	0	0	0	0	57	166	NA	NA	NA	0	644	NA	0	1	2009	Sigmoid Colon	5/18/10	NA	29.0712	21.5617	0	444.747	0	0	0	0.951986	1.85707	0	0	6.54622	0	11.2398	14.0642	10.3202
TCGA-G4-6586	0	35.78	0	35.78	73	0	0	2	1	0	0	0	0	1	17	0	1	1	0	63.2	152.1	NA	NA	NA	0	741	NA	0	1	2008	Transverse Colon	37175	NA	43.9195	11.6891	0.566281	4194.94	0	0	0	0	6.52831	0.567335	0	13.0133	0	1.85286	21.6711	20.5496
TCGA-G4-6302	1	67.25	NA	NA	90	0	1	2	1	0	0	0	0	1	15	0	1	1	1	57	152.5	NA	NA	NA	0	1310	NA	NA	0	2006	1	5/18/10	NA	28.946	18.3268	0.957253	333.943	4.84615	0	0.95392	0	8.68826	0.95741	15.698	2.88358	0	609.571	26.0662	2.88436
TCGA-G4-6302	1	67.25	NA	NA	90	0	1	2	1	0	0	0	0	1	15	0	1	1	1	57	152.5	NA	NA	NA	0	1310	NA	NA	0	2006	1	5/18/10	NA	28.946	18.3268	0.957253	333.943	4.84615	0	0.95392	0	8.68826	0.95741	15.698	2.88358	0	609.571	26.0662	2.88436
TCGA-G4-6302	1	67.25	NA	NA	90	0	1	2	1	0	0	0	0	1	15	0	1	1	1	57	152.5	NA	NA	NA	0	1310	NA	NA	0	2006	1	5/18/10	NA	28.946	18.3268	0.957253	333.943	4.84615	0	0.95392	0	8.68826	0.95741	15.698	2.88358	0	609.571	26.0662	2.88436
TCGA-F4-6855	0	47.37	0	47.37	70	0	0	2	1	0	0	0	0	1	12	0	0	0	0	80	167	NA	NA	NA	0	42	NA	0	0	2011	1	5/18/10	NA	26.6674	13.8251	2.96409	483.037	0.985457	0	6.91147	0	0.983938	0	0	29.6329	0.986755	33.5858	24.6969	6.91239
TCGA-F4-6805	0	34.4	0	34.4	58	0	0	2	1	0	0	0	0	0	NA	NA	0	0	0	60	162	NA	NA	NA	0	16	NA	0	0	2011	NA	6/16/11	NA	46.9665	78.9591	2.13999	647.829	4.23992	0.00883495	13.8755	0.00293392	2.15529	4.24808	1.06048	18.1615	1.07189	257.891	11.755	11.736
TCGA-F4-6703	0	47.83	0	47.83	64	1	0	2	1	0	0	0	0	1	12	0	0	0	0	84	172	NA	NA	NA	0	56	NA	0	0	2011	1	5/18/10	NA	22.978	11.0649	0.678967	355.467	1.45462	0	0	0.784674	2.90047	0	0	2.14493	1.49909	51.4225	20.831	1.40176
TCGA-DM-A28M	0	95.11	0	95.11	63	1	0	2	1	0	0	0	NA	1	13	0	0	0	NA	90	172	NA	NA	NA	0	2775	NA	NA	0	2003	NA	5/31/11	NA	36.8346	1.50078	0.731107	909.428	0	0	0	0	7.04784	0.7319	0	19.5614	0	2.28048	40.162	7.02261
TCGA-DM-A28G	1	60.74	NA	NA	75	1	0	2	1	0	0	0	NA	1	25	0	0	0	NA	90	170	NA	NA	NA	0	1849	1849	NA	0	2001	Transverse Colon	2/26/13	NA	43.4231	11.0439	1.8148	381.271	5.23636	0	23.1333	0	1.11754	7.2048	0	48.5241	2.63418	11.6798	31.8199	3.60961
TCGA-DM-A28G	1	60.74	NA	NA	75	1	0	2	1	0	0	0	NA	1	25	0	0	0	NA	90	170	NA	NA	NA	0	1849	1849	NA	0	2001	Transverse Colon	2/26/13	NA	43.4231	11.0439	1.8148	381.271	5.23636	0	23.1333	0	1.11754	7.2048	0	48.5241	2.63418	11.6798	31.8199	3.60961
TCGA-DM-A28E	0	119.84	0	119.84	72	0	0	2	1	0	0	0	NA	1	15	0	0	0	NA	75	150	NA	NA	NA	0	3530	NA	NA	0	2001	Sigmoid Colon	6/20/11	NA	64.3258	1.92542	0	2269.2	1.30446	0	3.27467	0	0.574492	0.59396	0	41.3128	0.625957	1.24841	3.94814	6.70508
TCGA-DM-A280	1	7.75	NA	NA	70	0	1	2	1	0	0	0	NA	1	10	0	0	0	NA	63	159	NA	NA	NA	0	236	236	NA	0	1998	Transverse Colon	5/18/10	Progressive Disease	53.1949	2.55153	1.28251	306.799	0.037722	0.0292432	0.0602457	0.00938901	19.57	0.0405001	0.0177242	19.8488	0.0286591	3.79321	22.2486	1.31335
TCGA-DM-A280	1	7.75	NA	NA	70	0	1	2	1	0	0	0	NA	1	10	0	0	0	NA	63	159	NA	NA	NA	0	236	236	NA	0	1998	Transverse Colon	5/18/10	Progressive Disease	53.1949	2.55153	1.28251	306.799	0.037722	0.0292432	0.0602457	0.00938901	19.57	0.0405001	0.0177242	19.8488	0.0286591	3.79321	22.2486	1.31335
TCGA-DM-A280	1	7.75	NA	NA	70	0	1	2	1	0	0	0	NA	1	10	0	0	0	NA	63	159	NA	NA	NA	0	236	236	NA	0	1998	Transverse Colon	5/18/10	Progressive Disease	53.1949	2.55153	1.28251	306.799	0.037722	0.0292432	0.0602457	0.00938901	19.57	0.0405001	0.0177242	19.8488	0.0286591	3.79321	22.2486	1.31335
TCGA-DM-A1DB	1	44.28	NA	NA	68	1	0	2	1	0	0	0	NA	1	7	0	0	0	NA	75	167	NA	NA	NA	0	1348	1348	NA	0	2000	Cecum	5/16/11	NA	60.8272	0.462713	0.144959	803.732	1.59229	0	0	0	6.92981	1.5557	0	41.9224	1.34016	1.11018	2.09124	5.1413
TCGA-DM-A1DB	1	44.28	NA	NA	68	1	0	2	1	0	0	0	NA	1	7	0	0	0	NA	75	167	NA	NA	NA	0	1348	1348	NA	0	2000	Cecum	5/16/11	NA	60.8272	0.462713	0.144959	803.732	1.59229	0	0	0	6.92981	1.5557	0	41.9224	1.34016	1.11018	2.09124	5.1413
TCGA-DM-A1D9	0	140.28	0	140.28	67	0	0	2	1	0	0	0	NA	1	28	0	0	0	NA	98	153	NA	NA	NA	0	3920	NA	NA	0	2000	NA	40278	NA	33.0306	4.87588	1.27194	451.674	0	0	4.43014	0	0	0	0	29.4098	0.350714	2.11772	1.19999	7.27615
TCGA-DM-A1D9	0	140.28	0	140.28	67	0	0	2	1	0	0	0	NA	1	28	0	0	0	NA	98	153	NA	NA	NA	0	3920	NA	NA	0	2000	NA	40278	NA	33.0306	4.87588	1.27194	451.674	0	0	4.43014	0	0	0	0	29.4098	0.350714	2.11772	1.19999	7.27615
TCGA-DM-A1D6	1	49.87	NA	NA	88	1	1	2	1	0	0	0	NA	1	6	0	0	0	NA	80	173	NA	NA	NA	0	1518	1518	NA	0	2000	Rectosigmoid Junction	38971	NA	44.4779	0.596106	0	604.607	0.632986	0	0.967252	0	0.202825	0.619909	0	21.7498	1.62187	0.975363	9.2091	15.4136
TCGA-DM-A1D4	1	92.67	1	63.07	80	1	0	2	1	0	0	0	NA	1	15	0	0	0	NA	59	171	NA	NA	NA	0	2821	2821	NA	0	1999	Cecum	6/15/11	NA	38.7279	4.8672	4.74502	956.462	0.376654	0	7.95057	0	2.36584	4.19618	0	49.0105	0.965606	0	20.6786	5.42185
TCGA-DM-A1D4	1	92.67	1	63.07	80	1	0	2	1	0	0	0	NA	1	15	0	0	0	NA	59	171	NA	NA	NA	0	2821	2821	NA	0	1999	Cecum	6/15/11	NA	38.7279	4.8672	4.74502	956.462	0.376654	0	7.95057	0	2.36584	4.19618	0	49.0105	0.965606	0	20.6786	5.42185
TCGA-DM-A1D0	0	130.55	0	130.55	79	0	0	2	1	0	0	0	NA	1	10	2	0	0	NA	65	170	NA	NA	NA	0	3625	NA	NA	0	2001	Transverse Colon	38971	NA	29.0702	0.938588	0	2862.8	0	0	28.4174	0	4.77135	4.50462	0	67.8422	0	0.400807	11.2433	4.7393
TCGA-DM-A0XD	1	24.41	1	20.27	65	1	0	2	1	0	0	0	NA	1	11	0	0	0	NA	62	160	NA	NA	NA	0	NA	743	NA	0	2000	NA	38971	NA	55.9397	2.48592	0	844.401	0	0	0	0	29.2666	0	1.39344	7.68211	0.593408	5.73007	5.73747	2.48618
TCGA-D5-6930	0	13.34	0	13.34	67	1	1	2	1	0	0	0	0	1	20	0	0	0	1	90	184	NA	NA	NA	0	46	NA	0	0	2011	Cecum	4/22/14	NA	44.8778	8.16626	0.00363662	198.885	1.02363	0.00266104	0.0051297	0.000893157	2.04599	0.0035961	0.00165463	8.16614	0.00261124	38.7534	31.6093	3.06598
TCGA-D5-6928	0	11.63	0	11.63	80	1	1	2	1	0	0	0	0	1	18	0	0	0	0	93	174	NA	NA	NA	0	20	NA	0	0	2011	1	5/18/10	NA	24.3453	33.0542	2.54729	352.984	0	0.97522	5.98112	0	3.9608	0	0	3.39965	0.415394	49.1555	14.7225	3.41758
TCGA-D5-6927	0	9.43	0	9.43	34	1	0	2	1	0	0	0	0	1	16	0	0	0	0	76	177	NA	NA	NA	0	67	NA	0	0	2011	Ascending Colon	5/18/10	NA	33.3336	1.77142	0.878362	439.927	0	0	0	0	29.0265	0.878778	0	11.6871	0	36.9717	14.4086	7.19508
TCGA-D5-6927	0	9.43	0	9.43	34	1	0	2	1	0	0	0	0	1	16	0	0	0	0	76	177	NA	NA	NA	0	67	NA	0	0	2011	Ascending Colon	5/18/10	NA	33.3336	1.77142	0.878362	439.927	0	0	0	0	29.0265	0.878778	0	11.6871	0	36.9717	14.4086	7.19508
TCGA-D5-6927	0	9.43	0	9.43	34	1	0	2	1	0	0	0	0	1	16	0	0	0	0	76	177	NA	NA	NA	0	67	NA	0	0	2011	Ascending Colon	5/18/10	NA	33.3336	1.77142	0.878362	439.927	0	0	0	0	29.0265	0.878778	0	11.6871	0	36.9717	14.4086	7.19508
TCGA-D5-6920	0	12.39	0	12.39	77	0	0	2	1	0	0	0	0	1	5	0	0	0	0	73	160	NA	NA	NA	0	112	NA	0	0	2011	Cecum	5/18/10	NA	105.781	361.921	1.38449	2109.06	2.15476	6.19251	25.2896	0	40.3338	5.17671	0	81.4296	2.22836	0.63145	47.6884	32.0031
TCGA-D5-6920	0	12.39	0	12.39	77	0	0	2	1	0	0	0	0	1	5	0	0	0	0	73	160	NA	NA	NA	0	112	NA	0	0	2011	Cecum	5/18/10	NA	105.781	361.921	1.38449	2109.06	2.15476	6.19251	25.2896	0	40.3338	5.17671	0	81.4296	2.22836	0.63145	47.6884	32.0031
TCGA-D5-6541	0	15.57	0	15.57	49	1	0	2	1	0	0	0	0	1	13	0	0	0	0	85	174	NA	NA	NA	0	108	NA	0	0	2010	Hepatic Flexure	5/18/10	NA	41.8752	11.5801	0.51506	368.08	0	0	19.201	0	1.10726	0	0	34.5207	1.22424	46.9842	24.7224	3.58153
TCGA-D5-6536	0	17.84	1	16.2	73	1	0	2	1	0	0	0	0	1	14	0	0	0	1	83	165	NA	NA	NA	0	287	NA	1	0	2010	Cecum	6/15/11	NA	17.5574	0.696171	0	299.755	0.714218	1.54389	0	0	3.00016	0	0	7.58518	2.37017	22.1956	6.0572	7.63197
TCGA-D5-6531	0	17.74	0	17.74	75	1	0	2	1	0	0	0	0	1	4	0	0	0	0	60	167	NA	NA	NA	0	17	NA	0	0	2010	Cecum	5/18/10	NA	35.306	43.3748	0.00159329	896.724	0.00147689	0.00116755	0.0022425	0.000392903	2.0201	0.00157563	0.000727058	28.2445	2.01583	21.1842	7.06357	3.02883
TCGA-D5-6531	0	17.74	0	17.74	75	1	0	2	1	0	0	0	0	1	4	0	0	0	0	60	167	NA	NA	NA	0	17	NA	0	0	2010	Cecum	5/18/10	NA	35.306	43.3748	0.00159329	896.724	0.00147689	0.00116755	0.0022425	0.000392903	2.0201	0.00157563	0.000727058	28.2445	2.01583	21.1842	7.06357	3.02883
TCGA-D5-6531	0	17.74	0	17.74	75	1	0	2	1	0	0	0	0	1	4	0	0	0	0	60	167	NA	NA	NA	0	17	NA	0	0	2010	Cecum	5/18/10	NA	35.306	43.3748	0.00159329	896.724	0.00147689	0.00116755	0.0022425	0.000392903	2.0201	0.00157563	0.000727058	28.2445	2.01583	21.1842	7.06357	3.02883
TCGA-D5-6529	0	20.17	1	12.68	69	1	0	2	1	0	0	0	0	1	19	0	0	0	1	106	176	NA	NA	NA	0	260	NA	0	0	2010	Hepatic Flexure	5/18/10	NA	20.3692	7.2888	0	1273.99	0	0.792957	0	0	3.21766	1.60698	0	19.5649	1.64953	32.6871	17.1439	7.32346
TCGA-CM-6679	0	10.05	0	10.05	58	1	0	2	1	0	0	0	0	1	21	0	0	0	0	106.5	178	NA	NA	NA	0	122	NA	0	0	2011	Cecum	5/18/10	NA	88.7014	7.4097	0.370637	669.185	2.57294	0	18.8149	0	0.351143	0	0.46795	48.1526	0.969545	54.3523	16.1295	11.1416
TCGA-CM-6679	0	10.05	0	10.05	58	1	0	2	1	0	0	0	0	1	21	0	0	0	0	106.5	178	NA	NA	NA	0	122	NA	0	0	2011	Cecum	5/18/10	NA	88.7014	7.4097	0.370637	669.185	2.57294	0	18.8149	0	0.351143	0	0.46795	48.1526	0.969545	54.3523	16.1295	11.1416
TCGA-CM-6677	0	11.07	0	11.07	75	0	0	2	1	0	0	0	0	1	20	0	0	0	0	99.5	167	NA	NA	NA	0	153	NA	0	0	2011	Sigmoid Colon	5/18/10	NA	25.0014	11.4681	0.00749354	1808.56	2.08334	0.00546845	2.09639	0.00182651	3.13516	1.05001	0.00339082	5.22071	0.00536538	22.9136	14.5835	5.21657
TCGA-CM-6674	0	12.94	0	12.94	39	1	0	2	1	0	0	0	0	1	43	0	0	0	0	80.7	167	NA	NA	NA	0	150	NA	0	0	2011	Sigmoid Colon	5/18/10	NA	18.5528	6.24044	0.0401628	321.537	2.45325	0.0286617	0.0589599	0.00921086	9.82418	0.0396734	0.0173811	8.70279	0.02809	49.1887	55.1427	8.64661
TCGA-CM-6168	0	12.98	0	12.98	84	0	0	1	1	0	0	0	0	1	31	0	1	0	0	52.5	149	NA	NA	NA	0	181	NA	0	0	2010	Hepatic Flexure	5/18/10	NA	52.6566	85.8621	6.99047	696.725	4.65095	3.13923	25.7125	2.53913	10.581	0.69088	2.4346	12.7105	0	119.387	18.0425	9.76944
TCGA-CM-6168	0	12.98	0	12.98	84	0	0	1	1	0	0	0	0	1	31	0	1	0	0	52.5	149	NA	NA	NA	0	181	NA	0	0	2010	Hepatic Flexure	5/18/10	NA	52.6566	85.8621	6.99047	696.725	4.65095	3.13923	25.7125	2.53913	10.581	0.69088	2.4346	12.7105	0	119.387	18.0425	9.76944
TCGA-CM-5860	0	32	0	32	44	1	0	2	1	0	0	0	0	1	44	0	1	0	1	100.7	182	NA	NA	NA	0	304	NA	0	0	2010	1	5/18/10	NA	62.8005	87.3618	0.0401523	755.002	0.0369473	0.0286544	1.30721	1.16322	2.5321	0.0396631	0.0173768	61.4785	0.0280828	36.9288	28.2691	1.30649
TCGA-CM-5860	0	32	0	32	44	1	0	2	1	0	0	0	0	1	44	0	1	0	1	100.7	182	NA	NA	NA	0	304	NA	0	0	2010	1	5/18/10	NA	62.8005	87.3618	0.0401523	755.002	0.0369473	0.0286544	1.30721	1.16322	2.5321	0.0396631	0.0173768	61.4785	0.0280828	36.9288	28.2691	1.30649
TCGA-CM-5349	0	30.06	0	30.06	68	0	0	2	1	0	0	0	0	1	21	0	0	0	0	54.4	156	NA	NA	NA	0	335	NA	0	0	2010	1	5/18/10	NA	28.9888	42.6006	1.80119	554.875	3.65552	1.82404	0	0	15.468	0.885176	4.69826	32.634	0	118.964	18.128	1.7823
TCGA-CM-5349	0	30.06	0	30.06	68	0	0	2	1	0	0	0	0	1	21	0	0	0	0	54.4	156	NA	NA	NA	0	335	NA	0	0	2010	1	5/18/10	NA	28.9888	42.6006	1.80119	554.875	3.65552	1.82404	0	0	15.468	0.885176	4.69826	32.634	0	118.964	18.128	1.7823
TCGA-CM-4743	0	23.03	0	23.03	69	1	0	2	1	0	0	0	0	1	27	0	0	1	0	84.4	167	NA	NA	NA	0	184	NA	0	0	2010	1	5/18/10	NA	56.3216	18.4407	0	412.698	0	0	0.961712	0.97775	34.0532	0.964636	0	5.81611	0	2.90321	32.0564	1.93255
TCGA-CA-6719	0	14.29	1	11.63	77	1	0	0	1	0	0	0	3	0	NA	NA	NA	NA	NA	61	172	NA	NA	NA	0	41	NA	0	0	2011	Rectosigmoid Junction	7/20/11	NA	44.8962	2.72159	4.61315	1541.55	1.82738	0	1.80462	0	4.56442	0.897322	4.731	30.2346	0.907894	191.871	5.47071	3.6404
TCGA-CA-6719	0	14.29	1	11.63	77	1	0	0	1	0	0	0	3	0	NA	NA	NA	NA	NA	61	172	NA	NA	NA	0	41	NA	0	0	2011	Rectosigmoid Junction	7/20/11	NA	44.8962	2.72159	4.61315	1541.55	1.82738	0	1.80462	0	4.56442	0.897322	4.731	30.2346	0.907894	191.871	5.47071	3.6404
TCGA-CA-6719	0	14.29	1	11.63	77	1	0	0	1	0	0	0	3	0	NA	NA	NA	NA	NA	61	172	NA	NA	NA	0	41	NA	0	0	2011	Rectosigmoid Junction	7/20/11	NA	44.8962	2.72159	4.61315	1541.55	1.82738	0	1.80462	0	4.56442	0.897322	4.731	30.2346	0.907894	191.871	5.47071	3.6404
TCGA-CA-6718	1	10.05	1	6.8	46	1	0	0	1	0	0	0	3	0	NA	NA	NA	NA	NA	63	168	NA	NA	NA	0	3	NA	0	0	2010	Cecum	7/25/11	NA	38.2027	40.9953	0	545.349	0	0	0	0.738918	0.599171	1.33463	1.48174	20.7967	0.649016	34.7975	21.5782	4.08423
TCGA-CA-6718	1	10.05	1	6.8	46	1	0	0	1	0	0	0	3	0	NA	NA	NA	NA	NA	63	168	NA	NA	NA	0	3	NA	0	0	2010	Cecum	7/25/11	NA	38.2027	40.9953	0	545.349	0	0	0	0.738918	0.599171	1.33463	1.48174	20.7967	0.649016	34.7975	21.5782	4.08423
TCGA-CA-6717	0	12.75	0	12.75	57	1	1	0	1	0	0	0	3	0	NA	NA	NA	NA	NA	58	168	NA	NA	NA	0	10	NA	0	0	2010	Sigmoid Colon	5/18/10	NA	47.446	30.2929	2.32345	438.071	3.97735	0	4.5984	0	0.707692	0	2.49907	27.9834	0	104.645	31.9904	9.3223
TCGA-CA-6716	0	12.19	0	12.19	65	1	0	0	1	0	0	0	3	0	NA	NA	NA	NA	NA	58	167	NA	NA	NA	0	8	NA	0	0	2010	Ascending Colon	8/17/11	NA	30.1825	1.43489	0	749.332	0	0	3.69943	0	0.678685	0	1.59493	43.8858	3.15962	54.5554	12.8052	15.9538
TCGA-CA-5797	0	12.58	0	12.58	56	1	0	0	1	0	0	0	0	0	NA	NA	NA	NA	NA	NA	NA	NA	NA	NA	0	8	NA	0	0	2010	1	2011-5-00	NA	150.466	5.99849	2.59051	759.3	1.71602	0	11.2133	0	10.3896	5.25517	0	39.7426	2.64279	38.8897	22.4689	35.6397
TCGA-CA-5796	0	12.39	0	12.39	52	0	1	0	1	0	0	0	0	0	NA	NA	NA	NA	NA	NA	NA	NA	NA	NA	0	12	NA	0	0	2010	Splenic Flexure	38759	NA	89.755	76.336	5.7168	425.832	0.0741976	0.0564552	16.4454	0.0173862	0.114512	1.57471	0.0333886	15.1408	2.8079	0.133375	84.2615	19.238
TCGA-CA-5256	0	12.45	0	12.45	54	0	0	0	1	0	0	0	0	0	NA	NA	NA	NA	NA	52	160	NA	NA	NA	0	0	NA	0	0	2010	NA	38179	NA	99.628	30.6737	19.5092	1092.78	0.0984344	0.0740105	5.2903	0.0222281	0.15628	3.31013	0.04312	144.191	0.0723831	3.62799	3.6251	6.90679
TCGA-CA-5255	0	12.35	0	12.35	45	1	0	0	1	0	0	0	3	0	NA	NA	NA	NA	NA	56	172	NA	NA	NA	0	2	NA	0	0	2010	Rectosigmoid Junction	39549	NA	48.3519	50.3663	4.02744	941.84	0.00124399	0.000983553	6.04599	0.000331093	1.00964	3.02137	1.0067	33.2419	0.000965227	11.0829	17.125	13.0941
TCGA-AZ-6601	1	99.93	1	74.57	68	1	0	2	1	0	0	0	NA	1	11	0	1	1	1	59	162	NA	NA	NA	0	NA	3042	1	1	2001	Sigmoid Colon	5/18/10	NA	34.8477	2.81752	0	583.949	0.664277	0	0	0	49.771	0	0	7.17532	0	37.8467	13.037	4.28487
TCGA-AZ-4315	0	58.34	0	58.34	61	1	0	2	1	0	0	0	0	0	NA	NA	0	0	0	84	NA	NA	NA	NA	0	1334	NA	0	0	2006	Rectosigmoid Junction	39855	NA	102.014	9.622	0.129918	493.866	0.117636	0.0876423	0.211301	0.0258376	2.11937	1.95219	0.0504926	4.02336	3.29348	7.74859	24.1195	3.97414
TCGA-AY-A69D	0	17.84	0	17.84	55	0	0	1	1	0	0	0	0	1	25	0	0	0	0	103	165	0	0	0	0	168	NA	0	0	2012	Sigmoid Colon	6/15/11	NA	25.4387	22.4203	4.16229	558.793	1.43985	0	13.5305	0	4.91859	3.06018	0	14.3932	3.93741	2.33647	9.39328	19.3248
TCGA-AD-6889	1	83.18	1	49.8	76	1	0	0	1	0	0	0	0	1	16	0	0	0	NA	NA	NA	NA	NA	NA	0	1720	NA	0	0	2005	Cecum	1/14/11	NA	55.034	9.25901	0	56.6827	0	1.70647	2.48781	0.87647	0	6.911	0.852538	46.5966	0	1.64272	24.5762	12.7184
TCGA-AD-6889	1	83.18	1	49.8	76	1	0	0	1	0	0	0	0	1	16	0	0	0	NA	NA	NA	NA	NA	NA	0	1720	NA	0	0	2005	Cecum	1/14/11	NA	55.034	9.25901	0	56.6827	0	1.70647	2.48781	0.87647	0	6.911	0.852538	46.5966	0	1.64272	24.5762	12.7184
TCGA-AA-A02R	1	22.01	NA	NA	84	0	0	NA	1	0	0	0	0	1	18	0	1	1	NA	NA	NA	NA	NA	NA	0	NA	670	1	0	2006	Cecum	7/18/11	NA	29.1978	2.22691	0.138105	1333.31	0.124873	0.0927198	0.226798	0.027151	2.20402	0.136054	0.0532	0.247532	1.84212	11.8717	0.236289	7.85423
TCGA-AA-A01Z	0	36.99	1	36.99	68	1	0	NA	1	0	0	0	0	1	12	0	NA	1	NA	NA	NA	NA	NA	NA	0	0	NA	1	0	2004	Rectosigmoid Junction	6/21/11	NA	42.6658	10.4641	0.109354	728.652	0.0993715	0.0746813	1.93193	0.0224087	5.23118	0.107814	0.0434864	10.4518	0.073037	5.35272	8.71268	6.93903
TCGA-AA-A01Z	0	36.99	1	36.99	68	1	0	NA	1	0	0	0	0	1	12	0	NA	1	NA	NA	NA	NA	NA	NA	0	0	NA	1	0	2004	Rectosigmoid Junction	6/21/11	NA	42.6658	10.4641	0.109354	728.652	0.0993715	0.0746813	1.93193	0.0224087	5.23118	0.107814	0.0434864	10.4518	0.073037	5.35272	8.71268	6.93903
TCGA-AA-A00N	1	4.01	NA	NA	75	1	1	NA	1	0	0	0	0	1	21	0	0	1	NA	NA	NA	NA	NA	NA	0	NA	122	1	0	2008	Descending Colon	39671	Complete Remission/Response	26.946	9.18659	0.119676	413.53	4.91918	0.0812246	7.32078	0.0241538	5.47267	1.87074	0.0470409	16.262	0.0794132	10.9422	38.7216	8.97982
TCGA-AA-A00N	1	4.01	NA	NA	75	1	1	NA	1	0	0	0	0	1	21	0	0	1	NA	NA	NA	NA	NA	NA	0	NA	122	1	0	2008	Descending Colon	39671	Complete Remission/Response	26.946	9.18659	0.119676	413.53	4.91918	0.0812246	7.32078	0.0241538	5.47267	1.87074	0.0470409	16.262	0.0794132	10.9422	38.7216	8.97982
TCGA-AA-A00N	1	4.01	NA	NA	75	1	1	NA	1	0	0	0	0	1	21	0	0	1	NA	NA	NA	NA	NA	NA	0	NA	122	1	0	2008	Descending Colon	39671	Complete Remission/Response	26.946	9.18659	0.119676	413.53	4.91918	0.0812246	7.32078	0.0241538	5.47267	1.87074	0.0470409	16.262	0.0794132	10.9422	38.7216	8.97982
TCGA-AA-A00L	0	38.01	0	38.01	66	1	0	NA	1	0	0	0	0	1	32	0	0	0	NA	NA	NA	NA	NA	NA	0	31	NA	1	1	2009	Hepatic Flexure	5/13/11	NA	47.7978	37.708	1.52084	2521.59	0.0673513	2.73968	13.0465	0.0159545	0.103125	1.518	0.0305466	27.5596	0.050343	0.119661	3.04703	3.03364
TCGA-AA-A00L	0	38.01	0	38.01	66	1	0	NA	1	0	0	0	0	1	32	0	0	0	NA	NA	NA	NA	NA	NA	0	31	NA	1	1	2009	Hepatic Flexure	5/13/11	NA	47.7978	37.708	1.52084	2521.59	0.0673513	2.73968	13.0465	0.0159545	0.103125	1.518	0.0305466	27.5596	0.050343	0.119661	3.04703	3.03364
TCGA-AA-A00A	0	38.01	0	38.01	80	1	0	NA	1	0	0	0	0	1	34	0	0	0	NA	NA	NA	NA	NA	NA	0	0	NA	1	0	2009	Sigmoid Colon	2/19/14	NA	38.6288	7.89788	0.0872626	773.629	1.59948	1.53114	1.71809	0.0184969	1.70735	0.0860854	0.0356046	23.2285	0.0591169	10.9624	27.6151	1.71462
TCGA-AA-A004	0	13.93	0	13.93	76	1	0	NA	1	0	0	0	0	1	32	0	0	0	NA	NA	NA	NA	NA	NA	0	31	NA	NA	0	2009	Ascending Colon	5/18/10	NA	19.7255	11.5591	2.75061	2073.34	0.198188	0.142458	0.404394	0.0392444	0.35489	0.21848	0.0787243	30.2981	0.138923	0.448483	3.30862	50.2373
TCGA-AA-3966	0	2	0	2	89	0	1	NA	1	0	0	0	NA	1	14	0	1	1	NA	NA	NA	NA	NA	NA	0	61	NA	1	0	2009	Rectosigmoid Junction	5/16/11	NA	20.1538	43.9388	0.043861	186.991	0.0403322	0.0312239	0.0646535	0.00999336	1.33437	0.0433221	0.0188899	13.8788	0.0305974	18.8749	15.09	3.83876
TCGA-AA-3947	0	32.98	0	32.98	60	0	1	NA	1	0	0	0	0	1	22	0	0	0	NA	NA	NA	NA	NA	NA	0	30	NA	1	0	2009	1	5/18/10	NA	71.6496	0.336333	0.17388	76.7337	9.30297	0.114388	0.298055	0.0325824	0.265848	0.171137	0.0645327	7.16836	2.06871	7.16299	11.5105	2.62788
TCGA-AA-3864	0	52.96	0	52.96	71	1	0	NA	1	0	0	0	0	1	21	0	0	0	NA	NA	NA	NA	NA	NA	0	0	NA	NA	0	2005	Ascending Colon	39427	NA	42.8424	28.6909	3.46475	662.316	0.108388	0.0811066	3.8111	0.0241226	2.0142	0.117773	0.0469771	10.9426	0.0792982	2.03502	40.423	27.6667
TCGA-AA-3861	0	30.03	0	30.03	72	1	0	NA	1	0	0	0	0	1	17	0	1	1	NA	NA	NA	NA	NA	NA	0	0	NA	1	0	2009	1	6/15/11	NA	64.2663	12.4045	0.188365	586.622	0.168888	0.122934	14.31	0.0346527	0.291744	0.185324	0.0689092	52.0809	0.119979	7.62375	5.22091	16.2667
TCGA-AA-3852	1	0.1	NA	NA	88	1	1	NA	1	0	0	0	0	1	13	0	1	1	NA	NA	NA	NA	NA	NA	0	NA	0	1	0	2009	Ascending Colon	38759	Complete Remission/Response	34.6107	8.43487	0.101171	394.067	0.0920679	0.0694377	5.11753	0.0209888	0.145084	0.0997679	0.0406116	11.701	0.0679247	13.3226	29.3599	8.28622
TCGA-AA-3852	1	0.1	NA	NA	88	1	1	NA	1	0	0	0	0	1	13	0	1	1	NA	NA	NA	NA	NA	NA	0	NA	0	1	0	2009	Ascending Colon	38759	Complete Remission/Response	34.6107	8.43487	0.101171	394.067	0.0920679	0.0694377	5.11753	0.0209888	0.145084	0.0997679	0.0406116	11.701	0.0679247	13.3226	29.3599	8.28622
TCGA-AA-3851	0	33.05	0	33.05	74	1	0	NA	1	0	0	0	0	1	14	0	1	1	NA	NA	NA	NA	NA	NA	0	0	NA	1	0	2009	Splenic Flexure	37846	NA	68.5915	157.978	11.2813	858.934	0.0776396	1.51752	24.1792	0.0180949	10.585	13.9728	0.0348014	54.7577	0.0577153	6.28675	36.3391	6.21549
TCGA-AA-3845	1	0.1	NA	NA	86	0	0	NA	1	0	0	0	0	1	12	0	NA	1	NA	NA	NA	NA	NA	NA	0	NA	0	1	0	2009	Sigmoid Colon	38759	Complete Remission/Response	45.336	245.165	1.64503	950.518	3.03758	0.0622361	18.628	0.0190061	0.127908	0.0888367	0.0366237	11.1138	0.0608998	3.31434	17.2186	7.88446
TCGA-AA-3837	0	38.96	0	38.96	67	1	1	NA	1	0	0	0	0	1	36	0	NA	1	NA	NA	NA	NA	NA	NA	0	31	NA	1	0	2008	Transverse Colon	6/15/11	NA	31.351	75.0462	4.28837	814.422	0.327529	3.48517	6.12129	0.0567341	5.66781	0.368036	0.117378	63.843	0.217738	11.3625	0.90861	5.92443
TCGA-AA-3833	0	15.93	0	15.93	63	0	0	NA	1	0	0	0	0	1	12	0	1	1	NA	NA	NA	NA	NA	NA	0	0	NA	1	0	2008	Sigmoid Colon	6/15/11	NA	71.814	369.024	8.47917	2908.89	3.56666	3.34622	26.0402	1.52848	28.758	11.608	1.65258	37.8584	0.0879364	22.8723	41.0413	7.70883
TCGA-AA-3831	0	17.97	0	17.97	66	1	0	NA	1	0	0	0	0	1	12	0	1	1	NA	NA	NA	NA	NA	NA	0	0	NA	1	0	2008	Transverse Colon	5/18/10	NA	83.9158	13.8787	7.29207	980.3	7.23241	1.26315	6.3383	0.00996545	2.58216	2.51083	0.018836	20.1207	2.4347	5.10394	3.84818	7.56169
TCGA-AA-3818	1	0.99	NA	NA	78	0	0	NA	1	0	0	0	0	1	18	0	0	0	NA	NA	NA	NA	NA	NA	0	NA	30	1	0	2007	1	7/15/11	Complete Remission/Response	53.7073	2.96285	2.81708	529.905	0.0627563	0.0480256	16.91	0.0149766	5.71344	2.81199	0.0286148	35.3335	0.047025	12.8422	5.78767	7.1373
TCGA-AA-3815	0	33.02	0	33.02	65	0	0	NA	1	0	0	0	0	1	20	0	NA	1	NA	NA	NA	NA	NA	NA	0	0	NA	1	0	2007	Cecum	39429	NA	65.2192	68.7063	0.117453	982.674	0.106579	11.639	2.01401	0.0237822	10.4582	0.115773	0.046282	10.8428	0.0780466	3.79225	19.4276	5.47777
TCGA-AA-3715	1	19.02	1	5.03	77	1	0	NA	1	0	0	0	0	1	12	0	NA	1	NA	NA	NA	NA	NA	NA	0	30	NA	1	1	2006	Cecum	38422	NA	20.2479	15.8569	0.169725	240.868	0.152645	0.111913	0.289472	0.0319755	0.258535	0.167065	0.0632556	0.318915	0.109273	13.5948	17.741	4.73114
TCGA-AA-3710	0	26.97	0	26.97	80	0	0	NA	1	0	0	0	0	1	20	0	NA	1	NA	NA	NA	NA	NA	NA	0	31	NA	1	0	2008	Transverse Colon	6/15/11	NA	39.0636	74.3444	0.108093	497.828	3.25429	0.0738761	3.61042	0.0221919	6.82862	0.106574	0.0430465	5.32161	0.0722521	12.0665	10.3339	16.694
TCGA-AA-3697	0	84.99	0	84.99	77	1	0	NA	1	0	0	0	0	1	50	0	NA	NA	NA	NA	NA	NA	NA	NA	0	30	NA	1	0	2003	Cecum	5/18/10	NA	72.1067	131.32	0.906676	1408.65	0.908942	0	10.1551	0.94076	25.995	2.77566	0	37.897	0.916648	2.74676	13.851	10.165
TCGA-AA-3675	0	47.01	0	47.01	84	1	0	NA	1	0	0	0	0	1	24	0	0	0	NA	NA	NA	NA	NA	NA	0	31	NA	1	0	2006	Rectosigmoid Junction	40553	NA	37.7381	20.1589	1.73944	1331.38	0	0	6.99369	0	1.71737	0.84969	0	36.0039	0	13.1358	12.2685	6.12043
TCGA-AA-3673	0	50	0	50	53	0	0	NA	1	0	0	0	0	1	41	0	0	0	NA	NA	NA	NA	NA	NA	0	0	NA	1	0	2006	Cecum	5/18/10	NA	50.6875	17.3273	1.18269	894.891	1.1772	0.0193165	9.24286	0.00630267	2.34947	2.31035	0.0118177	32.2602	0.0189396	16.1648	4.65876	10.3685
TCGA-AA-3664	0	53.98	0	53.98	74	0	0	NA	1	0	0	0	0	1	22	0	0	0	NA	NA	NA	NA	NA	NA	0	0	NA	1	0	2005	Ascending Colon	5/18/10	NA	35.4727	5.57191	0.0607214	1114.85	0.0556623	0.0427511	0.0912067	0.013439	2.82622	1.42289	0.0255927	5.57303	0.0418706	2.84599	13.6784	0.0880295
TCGA-AA-3663	0	6.96	0	6.96	42	1	0	NA	1	0	0	0	0	1	40	0	0	0	NA	NA	NA	NA	NA	NA	0	31	NA	1	0	2005	1	8/23/11	NA	50.6645	15.8926	0	437.108	1.98661	0	1.98464	0.994989	0	0	0	45.6988	0.992871	0	14.9005	15.8969
TCGA-AA-3663	0	6.96	0	6.96	42	1	0	NA	1	0	0	0	0	1	40	0	0	0	NA	NA	NA	NA	NA	NA	0	31	NA	1	0	2005	1	8/23/11	NA	50.6645	15.8926	0	437.108	1.98661	0	1.98464	0.994989	0	0	0	45.6988	0.992871	0	14.9005	15.8969
TCGA-AA-3561	0	13.93	0	13.93	72	1	0	NA	1	0	0	0	0	1	50	0	0	0	NA	NA	NA	NA	NA	NA	0	0	NA	1	0	2009	1	5/18/10	NA	46.0993	17.2798	0.109607	581.259	0.0995968	0.0748425	8.66825	1.43556	0.158342	6.32317	0.0435744	56.0025	0.0731941	1.93373	7.03714	0.167004
TCGA-AA-3561	0	13.93	0	13.93	72	1	0	NA	1	0	0	0	0	1	50	0	0	0	NA	NA	NA	NA	NA	NA	0	0	NA	1	0	2009	1	5/18/10	NA	46.0993	17.2798	0.109607	581.259	0.0995968	0.0748425	8.66825	1.43556	0.158342	6.32317	0.0435744	56.0025	0.0731941	1.93373	7.03714	0.167004
TCGA-AA-3555	0	29.93	1	2.99	81	0	1	NA	1	0	0	0	0	1	26	0	0	0	NA	NA	NA	NA	NA	NA	0	30	NA	1	0	2008	Transverse Colon	10/29/10	NA	33.7187	13.0464	0.0502418	568.223	0.0461449	0.0356158	1.39037	0.0113203	0.0689533	0.0496155	0.0214599	10.4541	0.0348939	5.28078	5.27575	10.3599
TCGA-AA-3554	0	17.94	0	17.94	62	0	0	NA	1	0	0	0	0	1	39	0	0	0	NA	NA	NA	NA	NA	NA	0	0	NA	1	1	2008	Sigmoid Colon	6/27/11	NA	59.0811	17.1154	3.30913	1186.72	0.0977101	0.0734917	1.91333	0.0220883	32.3452	1.77524	0.0428363	10.3631	0.0718773	25.4115	23.5682	16.652
TCGA-AA-3532	0	28.98	0	28.98	63	1	0	NA	1	0	0	0	0	1	35	0	0	0	NA	NA	NA	NA	NA	NA	0	0	NA	1	0	2007	Ascending Colon	5/18/10	NA	57.5095	220.723	1.4715	758.85	1.45459	1.40582	7.11614	0.0146772	1.52786	2.79306	0.0280249	16.9462	1.40222	26.6922	7.13918	8.4625
TCGA-AA-3531	0	34	0	34	75	0	0	NA	1	0	0	0	0	1	37	0	0	0	NA	NA	NA	NA	NA	NA	0	0	NA	1	1	2007	Hepatic Flexure	7/22/11	NA	60.6867	35.5573	4.80463	851.594	0.0974765	0.0733242	10.2259	0.0220431	1.8943	0.105724	0.0427447	27.0877	0.0717141	3.60902	6.96065	3.57768
TCGA-AA-3531	0	34	0	34	75	0	0	NA	1	0	0	0	0	1	37	0	0	0	NA	NA	NA	NA	NA	NA	0	0	NA	1	1	2007	Hepatic Flexure	7/22/11	NA	60.6867	35.5573	4.80463	851.594	0.0974765	0.0733242	10.2259	0.0220431	1.8943	0.105724	0.0427447	27.0877	0.0717141	3.60902	6.96065	3.57768
TCGA-AA-3517	0	38.96	1	26.97	60	1	0	NA	1	0	0	0	0	1	54	0	0	0	NA	NA	NA	NA	NA	NA	0	0	NA	1	0	2007	Cecum	4/14/11	NA	34.2161	6.04013	0.00115865	1559.79	0.00107409	3.01604	0.00162999	0.000285968	1.00832	4.02356	0.000529049	23.1466	0.000833486	3.02113	6.03997	3.02095
TCGA-AA-3517	0	38.96	1	26.97	60	1	0	NA	1	0	0	0	0	1	54	0	0	0	NA	NA	NA	NA	NA	NA	0	0	NA	1	0	2007	Cecum	4/14/11	NA	34.2161	6.04013	0.00115865	1559.79	0.00107409	3.01604	0.00162999	0.000285968	1.00832	4.02356	0.000529049	23.1466	0.000833486	3.02113	6.03997	3.02095
TCGA-AA-3517	0	38.96	1	26.97	60	1	0	NA	1	0	0	0	0	1	54	0	0	0	NA	NA	NA	NA	NA	NA	0	0	NA	1	0	2007	Cecum	4/14/11	NA	34.2161	6.04013	0.00115865	1559.79	0.00107409	3.01604	0.00162999	0.000285968	1.00832	4.02356	0.000529049	23.1466	0.000833486	3.02113	6.03997	3.02095
TCGA-AA-3511	0	6.96	1	1.94	64	1	0	NA	1	0	0	0	0	1	36	0	0	1	NA	NA	NA	NA	NA	NA	0	0	NA	NA	0	2005	Sigmoid Colon	5/18/10	NA	68.4192	144.019	0	1526.67	3.54489	2.13915	28.5261	0	5.47498	1.32339	1.47225	38.69	2.91095	17.8833	18.6354	18.8
TCGA-AA-3510	0	63.93	0	63.93	70	1	0	NA	1	0	0	0	0	1	44	0	0	0	NA	NA	NA	NA	NA	NA	0	31	NA	1	0	2005	Sigmoid Colon	5/18/10	NA	62.9624	88.3	0.0813561	730.424	0.0742985	4.11925	13.5149	0.0174071	37.7037	0.0802717	0.0334301	40.4651	0.0553297	10.6615	40.1629	16.338
TCGA-AA-3510	0	63.93	0	63.93	70	1	0	NA	1	0	0	0	0	1	44	0	0	0	NA	NA	NA	NA	NA	NA	0	31	NA	1	0	2005	Sigmoid Colon	5/18/10	NA	62.9624	88.3	0.0813561	730.424	0.0742985	4.11925	13.5149	0.0174071	37.7037	0.0802717	0.0334301	40.4651	0.0553297	10.6615	40.1629	16.338
TCGA-AA-3492	1	3.02	NA	NA	90	0	0	NA	1	0	0	0	0	1	21	0	0	0	NA	NA	NA	NA	NA	NA	0	0	NA	1	0	2002	Rectosigmoid Junction	2011-8-00	NA	46.4832	4.82605	0.169765	496.771	0.15268	0.111937	2.59662	0.0319814	6.72933	5.91062	0.063268	11.4327	3.69377	2.60518	146.341	19.2712
TCGA-A6-6650	0	20.6	0	20.6	69	0	0	1	1	0	0	0	NA	1	19	0	0	0	NA	94.7	162.6	NA	NA	NA	0	173	NA	0	0	2010	Rectosigmoid Junction	7/26/11	NA	14.9265	9.39826	0	185.531	4.21352	0	2.78366	0	0.319427	0.633199	0.164822	16.9051	7.39665	4.43198	14.5133	1.68198
TCGA-A6-6650	0	20.6	0	20.6	69	0	0	1	1	0	0	0	NA	1	19	0	0	0	NA	94.7	162.6	NA	NA	NA	0	173	NA	0	0	2010	Rectosigmoid Junction	7/26/11	NA	14.9265	9.39826	0	185.531	4.21352	0	2.78366	0	0.319427	0.633199	0.164822	16.9051	7.39665	4.43198	14.5133	1.68198
TCGA-A6-5666	0	32.69	1	31.87	78	1	0	2	1	0	0	0	NA	1	30	0	0	0	NA	95.4	193	NA	NA	NA	0	244	NA	0	0	2010	Ascending Colon	5/18/10	NA	47.42	2.89271	0	512.942	0	0	0	0	2.89418	0	0	20.3164	0	1.92489	2.8923	0.957445
TCGA-A6-5666	0	32.69	1	31.87	78	1	0	2	1	0	0	0	NA	1	30	0	0	0	NA	95.4	193	NA	NA	NA	0	244	NA	0	0	2010	Ascending Colon	5/18/10	NA	47.42	2.89271	0	512.942	0	0	0	0	2.89418	0	0	20.3164	0	1.92489	2.8923	0.957445
TCGA-A6-5665	0	22.04	1	17.38	84	0	0	2	1	0	0	0	0	1	25	0	0	1	NA	90.8	157	NA	NA	NA	0	286	NA	0	0	2010	Hepatic Flexure	5/18/10	NA	41.5816	78.6974	4.55566	1130.38	0.884599	0	9.93107	0	11.7826	2.71542	0	15.344	0	0	45.2964	32.6905
TCGA-A6-5665	0	22.04	1	17.38	84	0	0	2	1	0	0	0	0	1	25	0	0	1	NA	90.8	157	NA	NA	NA	0	286	NA	0	0	2010	Hepatic Flexure	5/18/10	NA	41.5816	78.6974	4.55566	1130.38	0.884599	0	9.93107	0	11.7826	2.71542	0	15.344	0	0	45.2964	32.6905
TCGA-A6-5661	0	33.51	0	33.51	80	0	0	1	1	0	0	0	0	1	21	0	0	0	NA	69.1	170	NA	NA	NA	0	306	NA	0	0	2010	Ascending Colon	6/15/11	NA	7.80422	38.5907	0.941405	153.163	7.83886	0	2.33421	0	1.61478	0	0	22.1327	0	3.79016	0	0
TCGA-A6-5661	0	33.51	0	33.51	80	0	0	1	1	0	0	0	0	1	21	0	0	0	NA	69.1	170	NA	NA	NA	0	306	NA	0	0	2010	Ascending Colon	6/15/11	NA	7.80422	38.5907	0.941405	153.163	7.83886	0	2.33421	0	1.61478	0	0	22.1327	0	3.79016	0	0
TCGA-A6-4105	1	14.52	1	11.96	79	1	0	2	1	0	0	0	NA	1	19	0	0	0	NA	83.3	180.3	NA	NA	NA	0	NA	442	0	1	2010	Rectosigmoid Junction	7/26/11	NA	33.1382	108.769	0.787905	751.486	0.792519	3.42129	9.09056	0	3.27074	1.63409	1.72481	16.5399	0.808556	14.0508	7.41197	6.60146
TCGA-A6-3809	0	32.72	0	32.72	71	0	1	2	1	0	0	0	0	1	24	0	0	0	NA	102.1	160	NA	NA	NA	0	314	NA	0	0	2009	Cecum	6/15/11	NA	13.3405	31.383	1.61851	129.195	0	0	0.978728	2.86365	2.67961	0	0	3.2208	3.04704	8.28277	13.414	4.37302
TCGA-A6-2685	0	37.22	1	31.14	48	0	0	1	1	0	0	0	0	1	29	0	0	0	NA	77.3	171	NA	NA	NA	0	464	NA	0	0	2009	Cecum	5/18/10	NA	56.136	166.406	0.0671048	652.545	6.62315	0.0470512	9.89067	3.58203	5.67428	5.40008	2.53754	30.9104	2.6672	285.064	43.1882	15.3307
TCGA-A6-2681	0	45.57	1	37.78	73	0	0	2	1	0	0	0	0	1	23	0	0	0	NA	79.6	170.1	NA	NA	NA	0	552	NA	0	1	2009	Sigmoid Colon	5/18/10	NA	25.3606	2.22669	0.138085	750.754	0.124855	0.0927075	2.23259	0.0271479	4.07653	2.0179	1.67386	9.9654	0.0905946	81.9713	19.3253	20.6859
TCGA-A6-2681	0	45.57	1	37.78	73	0	0	2	1	0	0	0	0	1	23	0	0	0	NA	79.6	170.1	NA	NA	NA	0	552	NA	0	1	2009	Sigmoid Colon	5/18/10	NA	25.3606	2.22669	0.138085	750.754	0.124855	0.0927075	2.23259	0.0271479	4.07653	2.0179	1.67386	9.9654	0.0905946	81.9713	19.3253	20.6859
TCGA-A6-2680	0	35.09	0	35.09	72	0	0	1	1	0	0	0	0	1	34	0	0	0	NA	52.6	151	NA	NA	NA	0	522	NA	0	0	2009	Rectosigmoid Junction	38971	NA	81.1819	91.8418	3.03912	1590.91	0.0787628	5.49648	27.3034	0.0183246	4.71263	1.61295	0.0352601	38.3489	0.0585153	7.85648	10.8717	9.24812
TCGA-A6-2680	0	35.09	0	35.09	72	0	0	1	1	0	0	0	0	1	34	0	0	0	NA	52.6	151	NA	NA	NA	0	522	NA	0	0	2009	Rectosigmoid Junction	38971	NA	81.1819	91.8418	3.03912	1590.91	0.0787628	5.49648	27.3034	0.0183246	4.71263	1.61295	0.0352601	38.3489	0.0585153	7.85648	10.8717	9.24812
TCGA-A6-2676	1	42.87	NA	NA	75	0	0	2	1	0	0	0	0	1	15	0	0	0	NA	45.9	154.9	NA	NA	NA	0	447	NA	0	0	2009	Descending Colon	5/18/10	NA	37.1617	21.3877	0.117183	935.713	0.106339	0.0796513	0.187765	0.0237369	8.77596	0.115508	0.0461895	3.78665	0.0778804	0.202214	0.195103	3.74863
TCGA-A6-2676	1	42.87	NA	NA	75	0	0	2	1	0	0	0	0	1	15	0	0	0	NA	45.9	154.9	NA	NA	NA	0	447	NA	0	0	2009	Descending Colon	5/18/10	NA	37.1617	21.3877	0.117183	935.713	0.106339	0.0796513	0.187765	0.0237369	8.77596	0.115508	0.0461895	3.78665	0.0778804	0.202214	0.195103	3.74863
TCGA-5M-AATE	0	39.42	1	26.61	76	1	0	1	1	0	0	0	0	1	15	0	0	0	0	75.4	177	0	0	1	0	1200	NA	1	0	2011	1	5/18/10	NA	28.0797	5.40688	0	707.163	0	0	0.876523	0	0	0	0	26.2767	0	3.59372	7.22367	4.507
TCGA-QG-A5Z2	0	31.27	0	31.27	61	1	0	1	0	0	0	0	0	1	23	0	0	0	0	97.5	183	0	0	0	0	449	NA	0	0	2012	Sigmoid Colon	5/18/10	NA	42.5444	20.9261	1.92594	527.872	0.238629	0.705948	6.20395	0	3.42132	0.638049	0.32959	14.1558	1.65769	1.39385	11.0101	7.88353
TCGA-F4-6806	0	41.39	1	37.19	59	0	0	2	0	0	0	0	0	1	5	0	0	0	0	70	172	NA	NA	NA	0	20	NA	0	0	2011	1	6/15/11	NA	40.0121	7.19006	1.03152	633.968	0.00436866	0.0034481	2.06042	0.00115574	1.03403	0.00466312	0.00214234	23.5994	0.00338344	11.2925	25.6415	6.16065
TCGA-D5-7000	0	10.25	0	10.25	79	0	1	2	0	0	0	0	0	1	14	0	0	0	0	60	154	NA	NA	NA	0	41	NA	0	0	2011	Ascending Colon	37175	NA	44.7353	3.17678	0	1828.35	0	1.31269	1.85817	0	9.92639	0	0	11.0795	0	32.2678	9.78593	2.52105
TCGA-D5-6923	0	12.42	0	12.42	57	1	0	2	0	0	0	0	0	1	11	0	0	0	0	109	187	NA	NA	NA	0	43	NA	0	0	2011	1	5/18/10	NA	52.3102	3.04624	0.407438	669.648	0	0	3.58106	0.569709	4.16161	0.960005	0	8.37979	1.03562	29.8851	13.262	1.97816
TCGA-D5-6923	0	12.42	0	12.42	57	1	0	2	0	0	0	0	0	1	11	0	0	0	0	109	187	NA	NA	NA	0	43	NA	0	0	2011	1	5/18/10	NA	52.3102	3.04624	0.407438	669.648	0	0	3.58106	0.569709	4.16161	0.960005	0	8.37979	1.03562	29.8851	13.262	1.97816
TCGA-D5-6898	0	7.52	0	7.52	51	0	0	2	0	0	0	0	0	1	8	0	0	0	0	100	164	NA	NA	NA	0	45	NA	0	0	2011	Ascending Colon	5/18/10	NA	52.2213	18.5712	3.00188	653.668	16.6285	0	16.4403	0	2.15891	1.44903	0	33.5662	0	127.427	10.3819	6.66573
TCGA-D5-6530	0	20.4	0	20.4	53	1	0	2	0	0	0	0	0	1	15	0	0	0	1	89	182	NA	NA	NA	0	271	NA	0	0	2010	Cecum	6/15/11	NA	27.2515	4.51463	1.8067	375.492	0	0	2.6968	0	0	0.888346	0	13.6097	0	6.33251	37.3302	9.0847
TCGA-D5-6530	0	20.4	0	20.4	53	1	0	2	0	0	0	0	0	1	15	0	0	0	1	89	182	NA	NA	NA	0	271	NA	0	0	2010	Cecum	6/15/11	NA	27.2515	4.51463	1.8067	375.492	0	0	2.6968	0	0	0.888346	0	13.6097	0	6.33251	37.3302	9.0847
TCGA-CM-6171	0	14.03	0	14.03	77	0	0	2	0	0	0	0	0	1	28	0	0	0	0	71.2	162	NA	NA	NA	0	182	NA	0	0	2010	Ascending Colon	5/18/10	NA	43.395	7.03066	0	964.068	0	0.760411	7.05127	0	0.722659	0	0	7.82095	0	0.724119	27.6842	23.0577
TCGA-CM-6170	0	15.01	0	15.01	73	0	0	2	0	0	0	0	0	1	12	0	0	0	0	85.8	145	NA	NA	NA	0	242	NA	0	0	2010	Sigmoid Colon	5/18/10	NA	57.8763	3.62159	2.98446	802.094	0.682933	3.91099	3.62365	0	7.40943	0	0	14.7605	0.705181	16.9997	14.0537	3.63073
TCGA-CM-6166	0	21.98	0	21.98	48	0	0	2	0	0	0	0	0	1	33	0	0	0	0	45	153	NA	NA	NA	0	424	NA	0	0	2010	Ascending Colon	1/27/15	NA	56.5262	7.51619	0	489.889	1.88091	0	16.9646	0	0.923712	1.87783	0	21.6554	0	21.6578	4.69071	3.75099
TCGA-CM-6166	0	21.98	0	21.98	48	0	0	2	0	0	0	0	0	1	33	0	0	0	0	45	153	NA	NA	NA	0	424	NA	0	0	2010	Ascending Colon	1/27/15	NA	56.5262	7.51619	0	489.889	1.88091	0	16.9646	0	0.923712	1.87783	0	21.6554	0	21.6578	4.69071	3.75099
TCGA-CM-6163	0	14.03	0	14.03	74	1	0	2	0	0	0	0	0	1	23	0	1	0	1	75.8	179	NA	NA	NA	0	90	NA	0	0	2010	Sigmoid Colon	5/18/10	NA	74.0336	183.289	1.06024	978.221	4.24096	1.7835	31.5475	0.618061	20.6648	6.72632	0	45.1267	3.1265	17.8073	26.6639	13.9456
TCGA-CM-5864	0	15.01	0	15.01	60	1	0	2	0	0	0	0	0	1	33	0	0	0	0	103	180	NA	NA	NA	0	61	NA	0	0	2010	Ascending Colon	5/18/10	NA	37.2683	1.9555	0	1476.18	0.977128	0	4.89827	0	0	1.95981	0.982324	52.9712	2.95143	0	6.85981	2.93641
TCGA-CM-5864	0	15.01	0	15.01	60	1	0	2	0	0	0	0	0	1	33	0	0	0	0	103	180	NA	NA	NA	0	61	NA	0	0	2010	Ascending Colon	5/18/10	NA	37.2683	1.9555	0	1476.18	0.977128	0	4.89827	0	0	1.95981	0.982324	52.9712	2.95143	0	6.85981	2.93641
TCGA-AZ-5407	0	88.14	0	88.14	51	0	0	2	0	0	0	0	NA	1	16	0	0	0	NA	NA	NA	NA	NA	NA	0	1395	NA	0	0	2007	Sigmoid Colon	5/18/10	NA	56.9145	4.15121	3.10172	659.174	0.00587016	1.03773	3.11612	0.0015485	3.11417	1.04226	1.0316	24.8418	0.0045423	0.00942843	22.763	21.7076
TCGA-AZ-4313	0	75.89	0	75.89	51	0	0	2	0	0	0	0	NA	1	13	0	1	1	0	57	NA	NA	NA	NA	0	957	NA	0	1	2007	Cecum	6/30/11	NA	60.9969	8.17424	2.58843	374.317	0.182613	0.132135	0.363272	0.0368396	2.95989	0.200819	0.0735654	18.2197	0.12891	0.40063	27.6358	5.45583
TCGA-AY-A71X	0	19.32	0	19.32	54	0	0	1	0	0	0	0	0	1	28	0	0	0	0	130	164	0	0	0	0	235	NA	0	0	2013	Sigmoid Colon	5/18/10	NA	110.647	0.639531	1.99045	405.683	0	0	1.43619	0	0	0.665381	0	26.5489	1.71139	0	38.0669	3.50394
TCGA-AY-A54L	0	17.25	1	13.01	74	0	0	1	0	0	0	0	0	1	24	0	0	0	0	68	172	0	0	0	0	158	NA	0	0	2012	Descending Colon	5/18/10	NA	62.3951	23.7738	1.68763	592.198	0.479107	0.506261	5.70556	0	0.451509	1.69143	0.562329	32.0279	0	1.60948	51.1672	5.13774
TCGA-AY-A54L	0	17.25	1	13.01	74	0	0	1	0	0	0	0	0	1	24	0	0	0	0	68	172	0	0	0	0	158	NA	0	0	2012	Descending Colon	5/18/10	NA	62.3951	23.7738	1.68763	592.198	0.479107	0.506261	5.70556	0	0.451509	1.69143	0.562329	32.0279	0	1.60948	51.1672	5.13774
TCGA-AU-6004	0	27.07	0	27.07	69	0	0	2	0	0	0	0	0	1	16	0	0	0	0	55	160	NA	NA	NA	0	203	NA	0	0	2010	1	6/15/11	NA	38.6864	2.79789	0	1388.05	1.09895	0.511864	0	0	0	1.70617	0.567595	11.6085	2.49516	28.7521	15.8065	9.36896
TCGA-AD-6548	0	21.35	0	21.35	81	0	0	2	0	0	0	0	0	1	12	0	NA	0	NA	78.6	157.5	NA	NA	NA	0	3	NA	NA	0	2011	Sigmoid Colon	5/18/10	NA	64.9712	94.7979	5.71625	1117.97	2.06686	5.21924	22.9209	0.734302	23.9047	1.32382	0	34.5337	3.6826	40.1207	14.4596	15.9867
TCGA-AA-A03J	0	40.93	0	40.93	65	0	0	NA	0	0	0	0	0	1	34	0	NA	NA	NA	NA	NA	NA	NA	NA	0	0	NA	NA	0	2004	NA	38971	NA	61.3123	87.8588	3.10736	2666.45	0.0836038	0.0633161	18.7642	0.0193059	1.74817	1.65387	0.0372247	48.6371	1.55358	3.34209	3.34087	15.5709
TCGA-AA-A03J	0	40.93	0	40.93	65	0	0	NA	0	0	0	0	0	1	34	0	NA	NA	NA	NA	NA	NA	NA	NA	0	0	NA	NA	0	2004	NA	38971	NA	61.3123	87.8588	3.10736	2666.45	0.0836038	0.0633161	18.7642	0.0193059	1.74817	1.65387	0.0372247	48.6371	1.55358	3.34209	3.34087	15.5709
TCGA-AA-A01I	0	30.98	0	30.98	76	1	0	NA	0	0	0	0	0	1	36	0	0	0	NA	NA	NA	NA	NA	NA	0	31	NA	1	0	2009	Rectosigmoid Junction	12/28/10	NA	40.4129	5.31338	0.0514623	324.269	0.0472551	0.0364517	23.314	0.0115709	1.39654	0.0508189	0.0219467	46.819	1.30772	5.3143	9.1979	1.39945
TCGA-AA-A01I	0	30.98	0	30.98	76	1	0	NA	0	0	0	0	0	1	36	0	0	0	NA	NA	NA	NA	NA	NA	0	31	NA	1	0	2009	Rectosigmoid Junction	12/28/10	NA	40.4129	5.31338	0.0514623	324.269	0.0472551	0.0364517	23.314	0.0115709	1.39654	0.0508189	0.0219467	46.819	1.30772	5.3143	9.1979	1.39945
TCGA-AA-A01I	0	30.98	0	30.98	76	1	0	NA	0	0	0	0	0	1	36	0	0	0	NA	NA	NA	NA	NA	NA	0	31	NA	1	0	2009	Rectosigmoid Junction	12/28/10	NA	40.4129	5.31338	0.0514623	324.269	0.0472551	0.0364517	23.314	0.0115709	1.39654	0.0508189	0.0219467	46.819	1.30772	5.3143	9.1979	1.39945
TCGA-AA-A00W	0	14.98	0	14.98	80	1	0	NA	0	0	0	0	0	1	17	0	0	0	NA	NA	NA	NA	NA	NA	0	30	NA	1	0	2008	Sigmoid Colon	5/18/10	NA	41.411	1.69749	0.0857651	382.762	0.0782629	0.059428	6.26909	0.0182224	1.69373	1.60875	0.0350561	12.4169	0.0581594	0.14167	0.137189	6.23556
TCGA-AA-A00D	0	18.99	0	18.99	70	1	0	NA	0	0	0	0	0	1	28	0	0	0	NA	NA	NA	NA	NA	NA	0	31	NA	NA	0	2007	Sigmoid Colon	2011-8-00	NA	50.2032	14.9195	0.0778249	543.051	0.071119	0.0541962	1.63103	1.31203	0.109369	0.0767951	0.0321159	14.8994	0.0530519	13.4214	6.057	4.55674
TCGA-AA-A00D	0	18.99	0	18.99	70	1	0	NA	0	0	0	0	0	1	28	0	0	0	NA	NA	NA	NA	NA	NA	0	31	NA	NA	0	2007	Sigmoid Colon	2011-8-00	NA	50.2032	14.9195	0.0778249	543.051	0.071119	0.0541962	1.63103	1.31203	0.109369	0.0767951	0.0321159	14.8994	0.0530519	13.4214	6.057	4.55674
TCGA-AA-3986	0	19.05	0	19.05	73	1	0	NA	0	0	0	0	0	1	27	0	0	0	NA	NA	NA	NA	NA	NA	0	30	NA	1	1	2007	Sigmoid Colon	7/18/11	NA	65.3351	26.4668	2.52004	2299.77	1.29578	1.26635	2.60001	0.0100757	5.07526	2.51711	0.0190489	46.4616	2.43992	6.37466	17.6156	5.09368
TCGA-AA-3986	0	19.05	0	19.05	73	1	0	NA	0	0	0	0	0	1	27	0	0	0	NA	NA	NA	NA	NA	NA	0	30	NA	1	1	2007	Sigmoid Colon	7/18/11	NA	65.3351	26.4668	2.52004	2299.77	1.29578	1.26635	2.60001	0.0100757	5.07526	2.51711	0.0190489	46.4616	2.43992	6.37466	17.6156	5.09368
TCGA-AA-3968	0	21.98	0	21.98	55	0	0	NA	0	0	0	0	0	1	19	0	0	0	NA	NA	NA	NA	NA	NA	0	0	NA	1	0	2008	Sigmoid Colon	7/18/11	NA	49.1759	59.8563	0.0124398	1336.11	1.08136	0.00904677	8.56596	0.00300317	4.29134	6.36149	0.00558993	24.598	1.07363	9.64333	14.9749	6.42774
TCGA-AA-3877	0	30.98	0	30.98	83	0	1	NA	0	0	0	0	0	1	18	0	0	0	NA	NA	NA	NA	NA	NA	0	30	NA	1	0	2007	1	5/18/10	NA	46.3965	6.54129	0.0492255	404.457	0.04522	0.0349187	0.072995	0.0111109	0.0674999	1.33978	1.24327	19.3918	1.29419	28.3544	7.81442	5.22431
TCGA-AA-3877	0	30.98	0	30.98	83	0	1	NA	0	0	0	0	0	1	18	0	0	0	NA	NA	NA	NA	NA	NA	0	30	NA	1	0	2007	1	5/18/10	NA	46.3965	6.54129	0.0492255	404.457	0.04522	0.0349187	0.072995	0.0111109	0.0674999	1.33978	1.24327	19.3918	1.29419	28.3544	7.81442	5.22431
TCGA-AA-3877	0	30.98	0	30.98	83	0	1	NA	0	0	0	0	0	1	18	0	0	0	NA	NA	NA	NA	NA	NA	0	30	NA	1	0	2007	1	5/18/10	NA	46.3965	6.54129	0.0492255	404.457	0.04522	0.0349187	0.072995	0.0111109	0.0674999	1.33978	1.24327	19.3918	1.29419	28.3544	7.81442	5.22431
TCGA-AA-3877	0	30.98	0	30.98	83	0	1	NA	0	0	0	0	0	1	18	0	0	0	NA	NA	NA	NA	NA	NA	0	30	NA	1	0	2007	1	5/18/10	NA	46.3965	6.54129	0.0492255	404.457	0.04522	0.0349187	0.072995	0.0111109	0.0674999	1.33978	1.24327	19.3918	1.29419	28.3544	7.81442	5.22431
TCGA-AA-3875	0	18.04	0	18.04	78	0	0	NA	0	0	0	0	0	1	31	0	0	0	NA	NA	NA	NA	NA	NA	0	0	NA	1	0	2007	Sigmoid Colon	5/18/10	NA	37.7322	298.185	6.87971	1802.25	1.50252	6.54041	20.1567	0.0159775	8.66847	1.51889	1.36296	24.6977	0.0504214	5.94869	14.5493	15.7976
TCGA-AA-3858	0	31.04	0	31.04	67	1	0	NA	0	0	0	0	0	1	12	0	1	1	NA	NA	NA	NA	NA	NA	0	0	NA	1	0	2009	Cecum	7/18/11	NA	90.9659	85.4176	0.129945	1074.94	0.11766	0.0876594	2.14469	0.0258421	2.11965	3.5896	1.63461	20.7029	1.79096	11.4537	27.7488	9.37844
TCGA-AA-3855	0	32.03	0	32.03	72	1	0	NA	0	0	0	0	0	1	36	0	1	1	NA	NA	NA	NA	NA	NA	0	0	NA	1	0	2009	Splenic Flexure	5/16/11	NA	41.3759	182.801	1.21761	2897.48	5.76419	4.55543	3.60378	0.00740811	4.76213	12.6002	0.0139242	48.3979	2.31631	2.42404	22.433	8.29165
TCGA-AA-3855	0	32.03	0	32.03	72	1	0	NA	0	0	0	0	0	1	36	0	1	1	NA	NA	NA	NA	NA	NA	0	0	NA	1	0	2009	Splenic Flexure	5/16/11	NA	41.3759	182.801	1.21761	2897.48	5.76419	4.55543	3.60378	0.00740811	4.76213	12.6002	0.0139242	48.3979	2.31631	2.42404	22.433	8.29165
TCGA-AA-3854	0	36.01	0	36.01	71	0	1	NA	0	0	0	0	0	1	12	0	1	1	NA	NA	NA	NA	NA	NA	0	31	NA	1	0	2009	Sigmoid Colon	10/14/10	NA	33.5031	38.2419	0.0939696	225.797	0.085624	0.0647816	3.37069	0.0197113	1.76903	1.67105	0.0380386	23.9497	0.0633833	1.77994	64.2193	4.92067
TCGA-AA-3556	0	23	0	23	78	1	NA	NA	0	0	0	0	0	1	22	0	0	0	NA	NA	NA	NA	NA	NA	0	0	NA	1	1	2008	Sigmoid Colon	7/26/11	NA	82.4662	118.516	1.7431	1082.61	0.0934855	0.0704582	0.161916	0.0212666	3.47607	0.101328	0.041173	33.1018	0.0689199	0.17377	10.0881	8.34447
TCGA-AA-3553	0	23.98	0	23.98	61	0	0	NA	0	0	0	0	0	1	21	0	0	0	NA	NA	NA	NA	NA	NA	0	0	NA	1	0	2008	Hepatic Flexure	2011-8-00	NA	38.879	21.887	0.0886752	1076.33	0.0808763	2.89111	1.73134	1.35436	15.21	0.0874755	0.0361203	4.84632	0.0600184	17.2006	6.38158	1.72774
TCGA-AA-3549	0	20.99	0	20.99	69	1	0	NA	0	0	0	0	0	1	31	0	0	0	NA	NA	NA	NA	NA	NA	0	0	NA	1	0	2008	Transverse Colon	7/21/11	NA	61.3463	4.78708	0.0862859	3719.15	0.0787308	0.0597694	1.70896	0.018318	10.641	0.0851242	0.0352471	10.9188	0.0584926	4.78967	1.70963	3.23264
TCGA-AA-3544	0	13.99	0	13.99	68	1	0	NA	0	0	0	0	0	1	21	0	0	0	NA	NA	NA	NA	NA	NA	0	0	NA	1	0	2008	Ascending Colon	39093	NA	67.119	96.4101	0.143724	1006.2	0.129828	0.0961782	0.237603	0.0280364	2.2632	0.141568	0.0550325	45.3333	0.0939721	8.24098	14.007	6.14221
TCGA-AA-3544	0	13.99	0	13.99	68	1	0	NA	0	0	0	0	0	1	21	0	0	0	NA	NA	NA	NA	NA	NA	0	0	NA	1	0	2008	Ascending Colon	39093	NA	67.119	96.4101	0.143724	1006.2	0.129828	0.0961782	0.237603	0.0280364	2.2632	0.141568	0.0550325	45.3333	0.0939721	8.24098	14.007	6.14221
TCGA-AA-3538	0	25.99	0	25.99	54	0	0	NA	0	0	0	0	0	1	26	0	0	0	NA	NA	NA	NA	NA	NA	0	0	NA	1	0	2008	Sigmoid Colon	7/21/11	NA	87.5111	211.203	0.0686905	1232.69	1.46644	1.41613	15.5311	0.0150022	2.94429	4.12826	0.0286652	36.7596	0.0471114	14.2576	11.4067	4.35742
TCGA-AA-3538	0	25.99	0	25.99	54	0	0	NA	0	0	0	0	0	1	26	0	0	0	NA	NA	NA	NA	NA	NA	0	0	NA	1	0	2008	Sigmoid Colon	7/21/11	NA	87.5111	211.203	0.0686905	1232.69	1.46644	1.41613	15.5311	0.0150022	2.94429	4.12826	0.0286652	36.7596	0.0471114	14.2576	11.4067	4.35742
TCGA-AA-3530	0	19.05	0	19.05	80	1	0	NA	0	0	0	0	0	1	24	0	0	0	NA	NA	NA	NA	NA	NA	0	0	NA	1	1	2007	Ascending Colon	6/15/11	NA	29.8825	4.45953	1.12793	358.285	0.0174704	0.0136907	11.0707	0.00450915	1.1392	0.018691	0.00842125	4.46021	0.0134273	3.35399	16.597	4.45256
TCGA-AA-3530	0	19.05	0	19.05	80	1	0	NA	0	0	0	0	0	1	24	0	0	0	NA	NA	NA	NA	NA	NA	0	0	NA	1	1	2007	Ascending Colon	6/15/11	NA	29.8825	4.45953	1.12793	358.285	0.0174704	0.0136907	11.0707	0.00450915	1.1392	0.018691	0.00842125	4.46021	0.0134273	3.35399	16.597	4.45256
TCGA-AA-3526	0	19.05	0	19.05	57	1	0	NA	0	0	0	0	0	1	17	0	0	0	NA	NA	NA	NA	NA	NA	0	30	NA	1	0	2007	Hepatic Flexure	2011-8-00	NA	85.6527	39.9118	0.769832	642.334	0	0	5.65142	0	3.20913	0.77054	1.70008	30.9587	0	0.757589	8.91399	3.20216
TCGA-AA-3506	0	57.98	0	57.98	77	1	0	NA	0	0	0	0	0	1	46	0	NA	NA	NA	NA	NA	NA	NA	NA	0	0	NA	1	1	2004	1	40370	NA	36.1241	98.3766	0.287775	1653.3	3.21505	4.95544	7.70966	0.0472798	0.487776	8.19256	0.0962448	62.8781	0.173838	4.41185	24.5972	4.24318
TCGA-AA-3506	0	57.98	0	57.98	77	1	0	NA	0	0	0	0	0	1	46	0	NA	NA	NA	NA	NA	NA	NA	NA	0	0	NA	1	1	2004	1	40370	NA	36.1241	98.3766	0.287775	1653.3	3.21505	4.95544	7.70966	0.0472798	0.487776	8.19256	0.0962448	62.8781	0.173838	4.41185	24.5972	4.24318
TCGA-AA-3502	0	34.99	0	34.99	73	1	0	NA	0	0	0	0	0	1	31	0	NA	NA	NA	NA	NA	NA	NA	NA	0	31	NA	1	0	2003	Hepatic Flexure	5/13/11	NA	45.5352	1.89964	3.30057	291.41	0.0971178	0.0730671	5.25425	0.0219737	0.153952	1.77008	0.0426039	38.6976	0.0714634	0.18168	31.7335	1.90122
TCGA-AA-3502	0	34.99	0	34.99	73	1	0	NA	0	0	0	0	0	1	31	0	NA	NA	NA	NA	NA	NA	NA	NA	0	31	NA	1	0	2003	Hepatic Flexure	5/13/11	NA	45.5352	1.89964	3.30057	291.41	0.0971178	0.0730671	5.25425	0.0219737	0.153952	1.77008	0.0426039	38.6976	0.0714634	0.18168	31.7335	1.90122
TCGA-AA-3502	0	34.99	0	34.99	73	1	0	NA	0	0	0	0	0	1	31	0	NA	NA	NA	NA	NA	NA	NA	NA	0	31	NA	1	0	2003	Hepatic Flexure	5/13/11	NA	45.5352	1.89964	3.30057	291.41	0.0971178	0.0730671	5.25425	0.0219737	0.153952	1.77008	0.0426039	38.6976	0.0714634	0.18168	31.7335	1.90122
TCGA-AA-3495	0	37.02	0	37.02	79	1	0	NA	0	0	0	0	0	1	18	0	NA	NA	NA	NA	NA	NA	NA	NA	0	31	NA	1	0	2002	Sigmoid Colon	38971	NA	144.028	147.337	7.75412	819.776	0.097116	0.0730658	16.7647	0.0219733	10.0075	9.19493	0.0426032	48.6775	0.0714621	0.181676	13.5909	3.57083
TCGA-A6-6653	0	24.38	0	24.38	82	1	0	2	0	0	0	0	NA	1	12	0	0	0	NA	98.3	182.8	NA	NA	NA	0	91	NA	0	0	2011	Ascending Colon	2/22/11	NA	32.5298	16.9793	1.35345	505.101	1.3416	3.70145	12.9992	0.0114527	9.06701	8.71357	0.021717	10.4879	0.0353256	0.0801968	18.1943	18.0488
TCGA-A6-5659	0	30.42	0	30.42	82	1	0	2	0	0	0	0	0	1	26	0	0	0	NA	117.1	180	NA	NA	NA	0	286	NA	0	0	2010	Sigmoid Colon	12/30/14	NA	76.8138	5.65239	1.60462	529.219	0.77671	0.792483	1.57144	0	0	0.772527	0.821975	81.8317	0	31.0317	19.5985	9.79218
TCGA-A6-2684	0	37.02	1	32.06	75	0	0	2	0	0	0	0	0	1	33	0	0	0	NA	70.1	163	NA	NA	NA	0	387	NA	0	0	2009	Ascending Colon	7/19/11	NA	78.3027	10.9808	1.87856	235.692	1.84038	0.0813921	0.192806	0.0241981	0.174845	0.118218	0.0471314	25.1155	3.19373	40.8964	17.8917	5.53881
TCGA-A6-2684	0	37.02	1	32.06	75	0	0	2	0	0	0	0	0	1	33	0	0	0	NA	70.1	163	NA	NA	NA	0	387	NA	0	0	2009	Ascending Colon	7/19/11	NA	78.3027	10.9808	1.87856	235.692	1.84038	0.0813921	0.192806	0.0241981	0.174845	0.118218	0.0471314	25.1155	3.19373	40.8964	17.8917	5.53881
TCGA-A6-2684	0	37.02	1	32.06	75	0	0	2	0	0	0	0	0	1	33	0	0	0	NA	70.1	163	NA	NA	NA	0	387	NA	0	0	2009	Ascending Colon	7/19/11	NA	78.3027	10.9808	1.87856	235.692	1.84038	0.0813921	0.192806	0.0241981	0.174845	0.118218	0.0471314	25.1155	3.19373	40.8964	17.8917	5.53881
TCGA-A6-2684	0	37.02	1	32.06	75	0	0	2	0	0	0	0	0	1	33	0	0	0	NA	70.1	163	NA	NA	NA	0	387	NA	0	0	2009	Ascending Colon	7/19/11	NA	78.3027	10.9808	1.87856	235.692	1.84038	0.0813921	0.192806	0.0241981	0.174845	0.118218	0.0471314	25.1155	3.19373	40.8964	17.8917	5.53881
TCGA-NH-A50V	0	19.32	0	19.32	69	1	0	1	1	1	0	1	0	1	35	4	0	0	0	65.9	167.6	0	1	0	0	154	NA	0	0	2012	Cecum	5/18/10	NA	18.5626	5.71759	0.959449	662.593	0	0.444695	9.5422	0	0	0	0	5.71592	1.03742	13.7666	7.87995	7.95744
TCGA-NH-A50V	0	19.32	0	19.32	69	1	0	1	1	1	0	1	0	1	35	4	0	0	0	65.9	167.6	0	1	0	0	154	NA	0	0	2012	Cecum	5/18/10	NA	18.5626	5.71759	0.959449	662.593	0	0.444695	9.5422	0	0	0	0	5.71592	1.03742	13.7666	7.87995	7.95744
TCGA-NH-A50V	0	19.32	0	19.32	69	1	0	1	1	1	0	1	0	1	35	4	0	0	0	65.9	167.6	0	1	0	0	154	NA	0	0	2012	Cecum	5/18/10	NA	18.5626	5.71759	0.959449	662.593	0	0.444695	9.5422	0	0	0	0	5.71592	1.03742	13.7666	7.87995	7.95744
TCGA-G4-6309	0	85.41	1	71.48	40	0	0	1	1	1	0	1	0	1	24	2	0	0	0	65.4	176	NA	NA	NA	0	1386	NA	0	0	2007	Rectosigmoid Junction	8/31/11	NA	47.9526	36.1784	3.6368	550.192	0.885406	2.75162	3.58811	0	7.2345	1.79828	0	21.697	2.75365	2.68211	22.6306	5.40605
TCGA-G4-6299	0	74.51	0	74.51	69	1	0	2	1	1	0	1	0	1	17	8	1	1	0	88	130	NA	NA	NA	0	2077	NA	0	0	2005	1	9/15/11	NA	39.677	52.4867	0.634917	1394.9	0	0	0	0	0	0	0	9.83175	0.665831	36.9173	5.57767	2.03084
TCGA-G4-6293	0	133.08	0	133.08	49	0	0	2	1	1	0	1	0	1	26	1	0	0	0	64.5	150	NA	NA	NA	0	3203	NA	0	0	2002	Sigmoid Colon	5/18/10	NA	64.7315	6.66714	2.51851	3733.07	0.80621	0	13.4426	0	39.9589	1.65834	0	45.4108	4.35369	2.46685	13.4183	5.84656
TCGA-G4-6293	0	133.08	0	133.08	49	0	0	2	1	1	0	1	0	1	26	1	0	0	0	64.5	150	NA	NA	NA	0	3203	NA	0	0	2002	Sigmoid Colon	5/18/10	NA	64.7315	6.66714	2.51851	3733.07	0.80621	0	13.4426	0	39.9589	1.65834	0	45.4108	4.35369	2.46685	13.4183	5.84656
TCGA-F4-6807	0	43	0	43	51	0	0	2	1	1	0	1	0	1	12	12	0	0	0	57	166	NA	NA	NA	0	16	NA	0	0	2011	Transverse Colon	40005	NA	17.6736	12.0839	1.85439	446.13	2.80261	0	3.7029	3.85341	0.909599	0.915812	2.8545	23.271	0.924599	139.887	16.7585	3.70484
TCGA-F4-6461	1	11.1	1	9.46	41	0	0	2	1	1	0	1	0	1	5	5	0	0	0	57	151	NA	NA	NA	0	0	NA	0	0	2011	Cecum	8/29/11	NA	28.5894	61.4839	2.52353	997.939	0.808215	2.57992	19.4042	0.872519	10.1299	0.804506	0.847874	57.3227	0	26.0879	17.673	245.411
TCGA-F4-6461	1	11.1	1	9.46	41	0	0	2	1	1	0	1	0	1	5	5	0	0	0	57	151	NA	NA	NA	0	0	NA	0	0	2011	Cecum	8/29/11	NA	28.5894	61.4839	2.52353	997.939	0.808215	2.57992	19.4042	0.872519	10.1299	0.804506	0.847874	57.3227	0	26.0879	17.673	245.411
TCGA-F4-6460	1	31.93	1	10.28	51	0	0	2	1	1	0	1	0	1	6	1	0	0	0	73	168	NA	NA	NA	0	0	NA	NA	0	2011	Cecum	1/24/14	NA	69.8779	22.9496	3.20167	560.004	4.44591	0.431924	2.98608	0.559349	0	1.49586	1.12844	47.3284	1.01431	201.994	24.205	13.1907
TCGA-F4-6460	1	31.93	1	10.28	51	0	0	2	1	1	0	1	0	1	6	1	0	0	0	73	168	NA	NA	NA	0	0	NA	NA	0	2011	Cecum	1/24/14	NA	69.8779	22.9496	3.20167	560.004	4.44591	0.431924	2.98608	0.559349	0	1.49586	1.12844	47.3284	1.01431	201.994	24.205	13.1907
TCGA-F4-6460	1	31.93	1	10.28	51	0	0	2	1	1	0	1	0	1	6	1	0	0	0	73	168	NA	NA	NA	0	0	NA	NA	0	2011	Cecum	1/24/14	NA	69.8779	22.9496	3.20167	560.004	4.44591	0.431924	2.98608	0.559349	0	1.49586	1.12844	47.3284	1.01431	201.994	24.205	13.1907
TCGA-F4-6460	1	31.93	1	10.28	51	0	0	2	1	1	0	1	0	1	6	1	0	0	0	73	168	NA	NA	NA	0	0	NA	NA	0	2011	Cecum	1/24/14	NA	69.8779	22.9496	3.20167	560.004	4.44591	0.431924	2.98608	0.559349	0	1.49586	1.12844	47.3284	1.01431	201.994	24.205	13.1907
TCGA-F4-6459	1	8.61	NA	NA	61	0	0	2	1	1	0	1	0	1	6	6	0	0	0	55	162	NA	NA	NA	0	0	NA	0	0	2011	Sigmoid Colon	2011-5-00	NA	52.0582	2.67522	17.7141	763.079	5.06085	0.645527	35.0236	0	4.79836	4.26791	0.690957	77.3068	2.15588	159.25	18.0337	93.5041
TCGA-DM-A28H	0	116.98	1	15.9	50	1	0	2	1	1	0	1	NA	1	12	8	0	0	NA	87	178	NA	NA	NA	0	3423	NA	NA	0	2002	Ascending Colon	5/18/10	NA	61.1997	20.2592	3.57053	2524.8	1.08816	0.505969	23.4827	0	25.0792	1.07409	0	18.5345	0.508226	0.455177	17.4477	10.4844
TCGA-DM-A28A	1	26.45	NA	NA	78	1	0	2	1	1	0	1	NA	1	15	6	0	0	NA	72	172	NA	NA	NA	0	805	805	NA	0	2001	Ascending Colon	7/19/11	NA	22.14	29.9864	0	3388.82	1.13243	3.23639	1.07028	0	1.67533	0	0	34.284	1.19073	11.3048	2.8688	11.4509
TCGA-DM-A288	1	14.03	1	10.51	68	1	1	2	1	1	0	1	NA	1	22	4	0	0	NA	85	170	NA	NA	NA	0	427	427	NA	0	2001	Sigmoid Colon	37175	NA	47.6927	0.716186	1.52788	558.468	0	1.57576	0	0	0.712995	1.52955	0	39.1188	0	3.0529	3.83504	3.05917
TCGA-DM-A288	1	14.03	1	10.51	68	1	1	2	1	1	0	1	NA	1	22	4	0	0	NA	85	170	NA	NA	NA	0	427	427	NA	0	2001	Sigmoid Colon	37175	NA	47.6927	0.716186	1.52788	558.468	0	1.57576	0	0	0.712995	1.52955	0	39.1188	0	3.0529	3.83504	3.05917
TCGA-DM-A1HA	0	131.41	0	131.41	82	1	0	2	1	1	0	1	NA	1	17	4	NA	NA	NA	67	163	NA	NA	NA	0	3924	NA	NA	0	2000	Sigmoid Colon	4/18/13	NA	20.3934	52.6222	0	1455.18	0	0.954192	0.346001	0	0	0.36595	0	24.976	1.53672	1.83662	0	11.0404
TCGA-DM-A1DA	1	7.49	NA	NA	71	0	0	2	1	1	0	1	NA	1	13	5	NA	NA	NA	62	163	NA	NA	NA	0	228	228	NA	0	1999	Ascending Colon	5/18/10	Progressive Disease	39.2638	12.5868	0.433676	923.268	0	1.07759	0	0	1.51562	1.0073	0.527624	26.5273	0	1.51416	8.73707	9.958
TCGA-DM-A1DA	1	7.49	NA	NA	71	0	0	2	1	1	0	1	NA	1	13	5	NA	NA	NA	62	163	NA	NA	NA	0	228	228	NA	0	1999	Ascending Colon	5/18/10	Progressive Disease	39.2638	12.5868	0.433676	923.268	0	1.07759	0	0	1.51562	1.0073	0.527624	26.5273	0	1.51416	8.73707	9.958
TCGA-DM-A0XF	1	38.17	NA	NA	68	0	NA	2	1	1	0	1	NA	1	22	4	0	0	NA	85	170	NA	NA	NA	0	NA	1162	NA	0	1999	Sigmoid Colon	8/31/11	NA	46.4978	3.04385	0.312094	487.62	1.29998	0	1.65741	0	1.66632	0	0	16.4384	0	8.10947	14.2003	2.58633
TCGA-DM-A0XF	1	38.17	NA	NA	68	0	NA	2	1	1	0	1	NA	1	22	4	0	0	NA	85	170	NA	NA	NA	0	NA	1162	NA	0	1999	Sigmoid Colon	8/31/11	NA	46.4978	3.04385	0.312094	487.62	1.29998	0	1.65741	0	1.66632	0	0	16.4384	0	8.10947	14.2003	2.58633
TCGA-D5-6931	0	11.99	0	11.99	77	1	0	2	1	1	0	1	0	1	14	4	0	1	1	70	178	NA	NA	NA	0	43	NA	0	0	2011	NA	3/22/11	NA	31.261	261.834	1.66896	594.674	4.30068	2.59052	35.6886	0	8.46432	4.28023	0	30.4377	3.48413	15.1837	19.4531	17.8297
TCGA-D5-6931	0	11.99	0	11.99	77	1	0	2	1	1	0	1	0	1	14	4	0	1	1	70	178	NA	NA	NA	0	43	NA	0	0	2011	NA	3/22/11	NA	31.261	261.834	1.66896	594.674	4.30068	2.59052	35.6886	0	8.46432	4.28023	0	30.4377	3.48413	15.1837	19.4531	17.8297
TCGA-D5-6926	0	9.03	0	9.03	65	1	0	2	1	1	0	1	0	1	34	3	0	0	0	82	175	NA	NA	NA	0	95	NA	0	0	2011	1	5/18/10	NA	42.2021	4.28673	0	322.841	0.540899	0	1.13761	0	3.04762	0.534355	0.618655	26.4306	0	94.5015	11.2654	4.94736
TCGA-D5-6926	0	9.03	0	9.03	65	1	0	2	1	1	0	1	0	1	34	3	0	0	0	82	175	NA	NA	NA	0	95	NA	0	0	2011	1	5/18/10	NA	42.2021	4.28673	0	322.841	0.540899	0	1.13761	0	3.04762	0.534355	0.618655	26.4306	0	94.5015	11.2654	4.94736
TCGA-D5-6538	0	17.12	0	17.12	79	0	0	2	1	1	0	1	0	1	14	10	1	0	0	57	152	NA	NA	NA	0	246	NA	0	0	2010	Descending Colon	8/16/11	NA	16.6612	14.4739	0	457.412	3.73355	0	0.641924	0	1.36826	37.2938	0	86.2157	1.46688	22.5349	19.6639	7.2376
TCGA-D5-5541	0	55.88	0	55.88	63	1	0	2	1	1	0	1	0	1	8	1	0	0	0	81	170	NA	NA	NA	0	202	NA	0	0	2010	Sigmoid Colon	10/26/10	NA	42.8782	8.92865	0.499528	643.415	0	0.533921	0	0	1.07934	0.500641	0	22.8963	0.53612	35.0968	4.70126	1.68033
TCGA-D5-5539	0	19.58	1	19.02	60	1	1	2	1	1	0	1	0	1	4	1	NA	1	NA	83	168	NA	NA	NA	0	30	NA	NA	0	2010	Sigmoid Colon	6/20/13	NA	34.0079	49.441	5.79232	816.419	0.769237	0.785434	12.1449	0	11.3983	4.95333	0	21.8472	0.786729	25.9217	27.6096	13.8161
TCGA-D5-5539	0	19.58	1	19.02	60	1	1	2	1	1	0	1	0	1	4	1	NA	1	NA	83	168	NA	NA	NA	0	30	NA	NA	0	2010	Sigmoid Colon	6/20/13	NA	34.0079	49.441	5.79232	816.419	0.769237	0.785434	12.1449	0	11.3983	4.95333	0	21.8472	0.786729	25.9217	27.6096	13.8161
TCGA-D5-5539	0	19.58	1	19.02	60	1	1	2	1	1	0	1	0	1	4	1	NA	1	NA	83	168	NA	NA	NA	0	30	NA	NA	0	2010	Sigmoid Colon	6/20/13	NA	34.0079	49.441	5.79232	816.419	0.769237	0.785434	12.1449	0	11.3983	4.95333	0	21.8472	0.786729	25.9217	27.6096	13.8161
TCGA-D5-5538	1	54.57	1	33.08	60	0	0	2	1	1	0	1	0	1	6	3	0	0	0	70	165	NA	NA	NA	0	204	NA	0	0	2010	Sigmoid Colon	5/18/10	NA	57.718	4.32907	1.73144	573.663	0.848153	0	6.96322	0	0.834598	0	0	31.4714	0	22.7159	31.5284	6.97296
TCGA-CM-6680	0	12.02	0	12.02	78	0	0	2	1	1	0	1	0	1	17	4	0	0	0	72.4	150	NA	NA	NA	0	91	NA	0	0	2011	1	6/15/11	NA	36.2834	4.10605	8.35421	631.513	0.509101	0	3.50363	0	0	0.502392	0	32.0925	0	11.3887	61.8056	17.1209
TCGA-CM-6680	0	12.02	0	12.02	78	0	0	2	1	1	0	1	0	1	17	4	0	0	0	72.4	150	NA	NA	NA	0	91	NA	0	0	2011	1	6/15/11	NA	36.2834	4.10605	8.35421	631.513	0.509101	0	3.50363	0	0	0.502392	0	32.0925	0	11.3887	61.8056	17.1209
TCGA-CM-6172	0	11.01	0	11.01	70	0	0	2	1	1	0	1	0	1	17	1	0	0	0	77.6	151	NA	NA	NA	0	212	NA	0	0	2010	Sigmoid Colon	5/18/10	NA	83.1062	43.9106	3.53888	2019.2	5.08323	0	338.624	0.740824	14.0957	1.3391	0	39.7793	6.05954	4.77553	18.1199	9.75183
TCGA-CM-6172	0	11.01	0	11.01	70	0	0	2	1	1	0	1	0	1	17	1	0	0	0	77.6	151	NA	NA	NA	0	212	NA	0	0	2010	Sigmoid Colon	5/18/10	NA	83.1062	43.9106	3.53888	2019.2	5.08323	0	338.624	0.740824	14.0957	1.3391	0	39.7793	6.05954	4.77553	18.1199	9.75183
TCGA-CM-6167	0	14.98	0	14.98	57	0	0	1	1	1	0	1	0	1	40	11	1	1	1	89	174	NA	NA	NA	0	122	NA	0	0	2010	Ascending Colon	39855	NA	27.6355	13.0843	0.571471	411.255	4.10675	11.8165	1.86389	0.703977	2.53735	0.57252	2.97845	5.16045	0.605449	550.757	28.4802	5.19436
TCGA-CM-6167	0	14.98	0	14.98	57	0	0	1	1	1	0	1	0	1	40	11	1	1	1	89	174	NA	NA	NA	0	122	NA	0	0	2010	Ascending Colon	39855	NA	27.6355	13.0843	0.571471	411.255	4.10675	11.8165	1.86389	0.703977	2.53735	0.57252	2.97845	5.16045	0.605449	550.757	28.4802	5.19436
TCGA-CM-6162	0	11.99	0	11.99	48	0	1	2	1	1	0	1	0	1	46	1	1	1	1	109	171	NA	NA	NA	0	212	NA	0	0	2010	1	37479	NA	33.8	3.85208	0	352.559	5.82354	0.962565	1.92033	0	5.79068	0.958342	0.968424	4.81761	0	84.0759	37.6914	7.72239
TCGA-CM-6162	0	11.99	0	11.99	48	0	1	2	1	1	0	1	0	1	46	1	1	1	1	109	171	NA	NA	NA	0	212	NA	0	0	2010	1	37479	NA	33.8	3.85208	0	352.559	5.82354	0.962565	1.92033	0	5.79068	0.958342	0.968424	4.81761	0	84.0759	37.6914	7.72239
TCGA-CM-6162	0	11.99	0	11.99	48	0	1	2	1	1	0	1	0	1	46	1	1	1	1	109	171	NA	NA	NA	0	212	NA	0	0	2010	1	37479	NA	33.8	3.85208	0	352.559	5.82354	0.962565	1.92033	0	5.79068	0.958342	0.968424	4.81761	0	84.0759	37.6914	7.72239
TCGA-CM-6162	0	11.99	0	11.99	48	0	1	2	1	1	0	1	0	1	46	1	1	1	1	109	171	NA	NA	NA	0	212	NA	0	0	2010	1	37479	NA	33.8	3.85208	0	352.559	5.82354	0.962565	1.92033	0	5.79068	0.958342	0.968424	4.81761	0	84.0759	37.6914	7.72239
TCGA-CM-5863	0	15.01	0	15.01	60	0	1	2	1	1	0	1	0	1	12	3	1	0	1	103.4	150	NA	NA	NA	0	304	NA	0	0	2010	Sigmoid Colon	5/18/10	NA	34.3692	16.7167	2.64606	571.484	0.857276	0	8.79512	0	23.0786	1.74863	0	31.7401	0	27.3294	37.1079	9.69515
TCGA-CM-5348	0	22.96	0	22.96	72	1	0	2	1	1	0	1	0	1	19	1	0	1	1	85.5	163	NA	NA	NA	0	393	NA	0	0	2010	Descending Colon	5/18/10	NA	49.6826	34.113	0.959028	626.006	0.975703	0	0.389068	0	6.36481	3.86252	0	14.2896	1.64865	53.1302	10.5747	5.22658
TCGA-CM-5344	0	22.01	0	22.01	39	0	0	2	1	1	0	1	0	1	108	3	0	1	1	64.9	156	NA	NA	NA	0	304	NA	0	0	2010	1	5/18/10	NA	107.368	79.5443	1.45518	522.555	2.25336	0	11.2165	0	11.3085	1.45702	0	35.2328	1.5116	32.2402	20.9999	12.7756
TCGA-CM-4748	0	26.02	0	26.02	53	1	1	2	1	1	0	1	0	1	23	1	1	1	0	89.8	176	NA	NA	NA	0	214	NA	0	0	2010	Transverse Colon	7/21/11	NA	21.2093	14.4577	0.276929	79.1693	3.11881	6.84024	0.540283	2.09109	0.464748	12.5196	2.3545	14.3649	0.168202	20.9244	4.18733	4.06485
TCGA-CK-4948	0	147.9	0	147.9	45	0	0	2	1	1	0	1	0	1	20	3	NA	NA	NA	NA	NA	NA	NA	NA	0	3116	NA	0	0	2002	Rectosigmoid Junction	7/14/11	NA	69.1996	2.73871	2.28176	3123.24	0	0.497708	5.63563	0	17.6158	1.05892	0	23.5377	0.49998	16.0194	12.5886	2.74167
TCGA-CK-4948	0	147.9	0	147.9	45	0	0	2	1	1	0	1	0	1	20	3	NA	NA	NA	NA	NA	NA	NA	NA	0	3116	NA	0	0	2002	Rectosigmoid Junction	7/14/11	NA	69.1996	2.73871	2.28176	3123.24	0	0.497708	5.63563	0	17.6158	1.05892	0	23.5377	0.49998	16.0194	12.5886	2.74167
TCGA-CK-4947	0	17.54	1	0.69	46	0	0	2	1	1	0	1	3	1	12	3	NA	NA	NA	NA	NA	NA	NA	NA	0	534	NA	1	0	2003	Sigmoid Colon	5/18/10	NA	73.3573	6.9389	8.89508	1155.05	1.73564	0.857828	3.44958	2.77694	22.8555	0	0	29.6684	0	12.1826	37.6139	9.59599
TCGA-CA-6715	0	12.58	0	12.58	63	1	0	0	1	1	0	1	3	1	2	1	NA	NA	NA	57	158	NA	NA	NA	0	2	NA	0	0	2010	Cecum	6/20/13	NA	85.9588	0.621987	1.36432	535.712	0	0	5.59025	0	1.32426	2.8548	0	125.415	1.42697	4.86374	3.44621	7.04342
TCGA-CA-6715	0	12.58	0	12.58	63	1	0	0	1	1	0	1	3	1	2	1	NA	NA	NA	57	158	NA	NA	NA	0	2	NA	0	0	2010	Cecum	6/20/13	NA	85.9588	0.621987	1.36432	535.712	0	0	5.59025	0	1.32426	2.8548	0	125.415	1.42697	4.86374	3.44621	7.04342
TCGA-AZ-4615	0	32.92	1	22.6	84	1	0	2	1	1	0	1	3	1	18	1	1	1	0	84	170	NA	NA	NA	0	506	NA	NA	0	2009	Ascending Colon	10/18/10	NA	39.2	8.36639	1.71724	4457.01	0.090512	0.068316	0.156073	0.0206825	17.4543	0.0980563	0.0399935	5.10602	0.0668308	11.599	29.138	1.82942
TCGA-AZ-4308	0	109.2	0	109.2	47	0	0	2	1	1	0	1	0	1	14	3	0	1	0	73	NA	NA	NA	NA	0	1715	NA	0	0	2006	1	6/15/11	NA	97.9266	11.2148	0.124624	706.466	1.8756	0.0843341	7.48246	0.024973	0.182417	0.122817	1.60895	16.6208	0.0824421	11.1867	5.73051	9.17063
TCGA-AD-6965	0	26.45	1	21.29	62	1	0	2	1	1	0	1	1	1	17	11	1	1	NA	95	183	NA	NA	NA	0	6	NA	1	0	2011	NA	38971	NA	36.8119	16.0461	1.49588	1492.92	0	0.734638	2.22404	0	10.0169	7.13206	0	49.9673	4.03653	2.99075	11.4644	4.54249
TCGA-AD-6965	0	26.45	1	21.29	62	1	0	2	1	1	0	1	1	1	17	11	1	1	NA	95	183	NA	NA	NA	0	6	NA	1	0	2011	NA	38971	NA	36.8119	16.0461	1.49588	1492.92	0	0.734638	2.22404	0	10.0169	7.13206	0	49.9673	4.03653	2.99075	11.4644	4.54249
TCGA-AA-A03F	1	18.04	NA	NA	90	0	1	NA	1	1	0	1	0	1	29	4	NA	NA	NA	NA	NA	NA	NA	NA	0	0	NA	1	0	2004	Cecum	5/18/10	NA	58.717	12.9692	5.71316	214.276	0.142071	0.104659	6.58454	0.0301773	57.9997	3.95582	0.0594874	21.2303	0.102221	0.288375	12.8044	8.51487
TCGA-AA-A01T	0	33.02	0	33.02	63	0	0	NA	1	1	0	1	0	1	15	1	NA	1	NA	NA	NA	NA	NA	NA	0	31	NA	1	0	2004	Sigmoid Colon	6/15/11	NA	113.641	10.635	0.112895	506.814	0.102525	0.0769348	7.1027	0.023013	1.94923	3.36895	0.0447147	136.856	0.0752333	1.96707	37.6286	1.96129
TCGA-AA-A01R	0	34.99	1	19.97	47	1	1	NA	1	1	0	1	0	1	19	9	NA	1	NA	NA	NA	NA	NA	NA	0	29	NA	1	0	2004	1	2011-5-00	NA	24.1543	0.0922214	0.0568442	324.803	2.64607	0.0401223	0.0850126	0.0126637	18.4308	0.056125	2.45709	1.44358	0.0393007	5.46354	21.3691	2.77939
TCGA-AA-A01P	1	38.04	1	25.03	80	0	0	NA	1	1	0	1	0	1	21	1	NA	1	NA	NA	NA	NA	NA	NA	0	0	NA	1	0	2003	Sigmoid Colon	5/18/10	NA	29.495	0.148888	1.62769	176.278	3.01053	0.0607547	0.135973	0.0185934	1.71217	0.0866052	1.43101	4.82535	1.52942	53.827	12.4721	1.71952
TCGA-AA-A01F	0	32	0	32	72	1	0	NA	1	1	0	1	0	1	30	2	0	1	NA	NA	NA	NA	NA	NA	0	31	NA	1	0	2009	Sigmoid Colon	37908	NA	35.3188	6.1844	0.140585	1766.65	0.127061	0.0942488	2.26003	0.0275434	4.12102	7.01383	0.0540114	40.9023	1.85771	2.26263	2.2648	6.06044
TCGA-AA-A01F	0	32	0	32	72	1	0	NA	1	1	0	1	0	1	30	2	0	1	NA	NA	NA	NA	NA	NA	0	31	NA	1	0	2009	Sigmoid Colon	37908	NA	35.3188	6.1844	0.140585	1766.65	0.127061	0.0942488	2.26003	0.0275434	4.12102	7.01383	0.0540114	40.9023	1.85771	2.26263	2.2648	6.06044
TCGA-AA-A01D	1	10.97	1	6.01	47	0	1	NA	1	1	0	1	0	1	12	12	0	1	NA	NA	NA	NA	NA	NA	0	30	NA	1	0	2009	NA	3/15/11	NA	37.6147	63.4732	4.21135	2010.19	1.49778	0.0510593	1.58838	0.0158505	30.8917	0.0721432	0.0303406	30.3572	1.43936	153.155	13.0764	5.8746
TCGA-AA-A01D	1	10.97	1	6.01	47	0	1	NA	1	1	0	1	0	1	12	12	0	1	NA	NA	NA	NA	NA	NA	0	30	NA	1	0	2009	NA	3/15/11	NA	37.6147	63.4732	4.21135	2010.19	1.49778	0.0510593	1.58838	0.0158505	30.8917	0.0721432	0.0303406	30.3572	1.43936	153.155	13.0764	5.8746
TCGA-AA-A00O	0	27	0	27	83	0	0	NA	1	1	0	1	0	1	40	32	0	1	NA	NA	NA	NA	NA	NA	0	0	NA	1	0	2008	Rectosigmoid Junction	39855	NA	48.316	8.86961	0.982933	1753.24	0	0	0.98156	0.989344	0	2.95916	0.987164	8.86975	0	16.7596	3.93944	3.94015
TCGA-AA-3982	0	27	0	27	75	1	0	NA	1	1	0	1	NA	1	13	3	1	1	NA	NA	NA	NA	NA	NA	0	0	NA	1	0	2009	Sigmoid Colon	5/18/10	NA	44.1933	149.428	1.39844	755.861	6.37788	0.0402828	5.45153	1.2305	0.0787984	6.4356	1.28168	17.4852	1.34178	16.1435	9.45696	18.5735
TCGA-AA-3982	0	27	0	27	75	1	0	NA	1	1	0	1	NA	1	13	3	1	1	NA	NA	NA	NA	NA	NA	0	0	NA	1	0	2009	Sigmoid Colon	5/18/10	NA	44.1933	149.428	1.39844	755.861	6.37788	0.0402828	5.45153	1.2305	0.0787984	6.4356	1.28168	17.4852	1.34178	16.1435	9.45696	18.5735
TCGA-AA-3982	0	27	0	27	75	1	0	NA	1	1	0	1	NA	1	13	3	1	1	NA	NA	NA	NA	NA	NA	0	0	NA	1	0	2009	Sigmoid Colon	5/18/10	NA	44.1933	149.428	1.39844	755.861	6.37788	0.0402828	5.45153	1.2305	0.0787984	6.4356	1.28168	17.4852	1.34178	16.1435	9.45696	18.5735
TCGA-AA-3860	0	31.04	0	31.04	53	0	0	NA	1	1	0	1	0	1	14	2	1	1	NA	NA	NA	NA	NA	NA	0	0	NA	1	1	2009	1	6/15/11	NA	39.0261	65.336	1.64077	1804.06	0.0816189	0.0618734	1.73912	0.0189052	3.26384	0.0882898	0.0364216	43.5315	1.53995	9.52789	1.73992	7.86465
TCGA-AA-3844	0	14.91	1	11.99	78	0	0	NA	1	1	0	1	0	1	18	7	1	1	NA	NA	NA	NA	NA	NA	0	28	NA	1	1	2009	1	5/18/10	NA	37.8782	14.1398	0.0666163	1773.52	4.05138	0.0467234	2.93316	0.0145992	4.29049	0.0657554	0.0278712	35.0129	0.0457526	1.52883	8.51629	11.1905
TCGA-AA-3844	0	14.91	1	11.99	78	0	0	NA	1	1	0	1	0	1	18	7	1	1	NA	NA	NA	NA	NA	NA	0	28	NA	1	1	2009	1	5/18/10	NA	37.8782	14.1398	0.0666163	1773.52	4.05138	0.0467234	2.93316	0.0145992	4.29049	0.0657554	0.0278712	35.0129	0.0457526	1.52883	8.51629	11.1905
TCGA-AA-3811	1	10.05	NA	NA	84	0	0	NA	1	1	0	1	0	1	15	5	1	1	NA	NA	NA	NA	NA	NA	0	30	NA	1	0	2007	Cecum	38759	NA	26.7413	151.479	5.17645	755.447	0.0515893	1.33955	10.7052	0.0125403	2.76073	0.0555213	0.0238352	35.9785	0.0388936	6.77807	18.6681	9.35028
TCGA-AA-3811	1	10.05	NA	NA	84	0	0	NA	1	1	0	1	0	1	15	5	1	1	NA	NA	NA	NA	NA	NA	0	30	NA	1	0	2007	Cecum	38759	NA	26.7413	151.479	5.17645	755.447	0.0515893	1.33955	10.7052	0.0125403	2.76073	0.0555213	0.0238352	35.9785	0.0388936	6.77807	18.6681	9.35028
TCGA-AA-3681	0	5.98	0	5.98	77	0	0	NA	1	1	0	1	0	1	16	2	0	0	NA	NA	NA	NA	NA	NA	0	0	NA	NA	0	2006	1	5/18/10	NA	45.0302	46.8784	3.61547	2858.36	1.92363	3.31882	11.3319	0.0260084	7.52022	3.60302	0.0508441	9.65569	0.0863032	5.91838	15.0981	5.81411
TCGA-AA-3666	1	2	NA	NA	68	1	0	NA	1	1	0	1	0	1	41	2	0	0	NA	NA	NA	NA	NA	NA	0	NA	61	1	0	2005	1	39702	Complete Remission/Response	39.5779	18.0539	0.142906	1772.46	0.129108	0.0956763	2.2857	0.0279084	18.8842	8.6979	0.0547672	54.8576	0.0934837	2.28867	19.7185	2.27449
TCGA-AA-3562	0	19.97	0	19.97	82	1	0	NA	1	1	0	1	0	1	28	7	0	1	NA	NA	NA	NA	NA	NA	0	31	NA	1	1	2008	Ascending Colon	6/24/11	NA	123.425	513.173	6.65509	3134.47	2.74306	3.89721	68.4164	0.014313	9.68734	4.06847	0.0273082	58.2443	1.39086	2.91402	19.4736	13.8361
TCGA-AA-3560	0	19.97	0	19.97	72	0	0	NA	1	1	0	1	0	1	25	5	0	1	NA	NA	NA	NA	NA	NA	0	0	NA	1	1	2009	NA	6/20/11	NA	55.2951	59.645	5.94476	203.745	0.153029	0.112175	11.2012	0.03204	0.259307	2.28261	0.0633912	39.7357	0.109528	2.61011	11.3347	2.58377
TCGA-AA-3552	1	13.01	1	4.01	85	1	0	NA	1	1	0	1	0	1	20	10	0	1	NA	NA	NA	NA	NA	NA	0	0	NA	1	1	2008	Sigmoid Colon	5/18/10	NA	39.8121	150.672	15.0392	3987.83	11.2245	6.15413	38.0563	0.0123133	2.74445	0.0544136	0.0233923	35.7852	0.0381458	2.7611	29.0625	5.38096
TCGA-AA-3552	1	13.01	1	4.01	85	1	0	NA	1	1	0	1	0	1	20	10	0	1	NA	NA	NA	NA	NA	NA	0	0	NA	1	1	2008	Sigmoid Colon	5/18/10	NA	39.8121	150.672	15.0392	3987.83	11.2245	6.15413	38.0563	0.0123133	2.74445	0.0544136	0.0233923	35.7852	0.0381458	2.7611	29.0625	5.38096
TCGA-AA-3552	1	13.01	1	4.01	85	1	0	NA	1	1	0	1	0	1	20	10	0	1	NA	NA	NA	NA	NA	NA	0	0	NA	1	1	2008	Sigmoid Colon	5/18/10	NA	39.8121	150.672	15.0392	3987.83	11.2245	6.15413	38.0563	0.0123133	2.74445	0.0544136	0.0233923	35.7852	0.0381458	2.7611	29.0625	5.38096
TCGA-AA-3548	0	33.97	0	33.97	71	0	0	NA	1	1	0	1	0	1	23	4	0	1	NA	NA	NA	NA	NA	NA	0	0	NA	1	0	2008	Sigmoid Colon	39671	NA	65.0664	39.8043	0.09387	571.818	0.0855348	1.57229	8.07428	0.0196934	0.133763	0.0925868	0.0380027	31.812	0.0633202	1.77899	4.96186	4.91838
TCGA-AA-3542	0	12.98	0	12.98	69	1	0	NA	1	1	0	1	0	1	18	4	0	1	NA	NA	NA	NA	NA	NA	0	0	NA	1	0	2008	Cecum	7/16/14	NA	61.8181	50.5012	0.178824	2198.65	0.160586	0.117319	4.97052	0.0332968	0.274615	0.17598	1.87058	38.9184	0.114526	2.71864	18.405	7.10309
TCGA-AA-3542	0	12.98	0	12.98	69	1	0	NA	1	1	0	1	0	1	18	4	0	1	NA	NA	NA	NA	NA	NA	0	0	NA	1	0	2008	Cecum	7/16/14	NA	61.8181	50.5012	0.178824	2198.65	0.160586	0.117319	4.97052	0.0332968	0.274615	0.17598	1.87058	38.9184	0.114526	2.71864	18.405	7.10309
TCGA-AA-3542	0	12.98	0	12.98	69	1	0	NA	1	1	0	1	0	1	18	4	0	1	NA	NA	NA	NA	NA	NA	0	0	NA	1	0	2008	Cecum	7/16/14	NA	61.8181	50.5012	0.178824	2198.65	0.160586	0.117319	4.97052	0.0332968	0.274615	0.17598	1.87058	38.9184	0.114526	2.71864	18.405	7.10309
TCGA-AA-3529	1	0.1	NA	NA	78	0	0	NA	1	1	0	1	0	1	34	10	0	1	NA	NA	NA	NA	NA	NA	0	NA	0	1	0	2007	Sigmoid Colon	7/15/11	Complete Remission/Response	64.6452	475.804	4.84268	454.74	0.0993982	1.66941	16.95	0.0224138	11.7322	3.32395	0.0434968	57.6284	0.0730556	12.1372	30.4209	16.7844
TCGA-AA-3529	1	0.1	NA	NA	78	0	0	NA	1	1	0	1	0	1	34	10	0	1	NA	NA	NA	NA	NA	NA	0	NA	0	1	0	2007	Sigmoid Colon	7/15/11	Complete Remission/Response	64.6452	475.804	4.84268	454.74	0.0993982	1.66941	16.95	0.0224138	11.7322	3.32395	0.0434968	57.6284	0.0730556	12.1372	30.4209	16.7844
TCGA-AA-3525	0	8.05	0	8.05	90	1	0	NA	1	1	0	1	0	1	28	2	0	0	NA	NA	NA	NA	NA	NA	0	0	NA	1	1	2007	Rectosigmoid Junction	38971	NA	101.428	152.672	5.03649	2016.34	0.10911	7.49818	29.8113	0.024258	15.6276	5.02022	0.0472539	39.275	1.73071	2.0435	52.7141	41.3038
TCGA-AA-3525	0	8.05	0	8.05	90	1	0	NA	1	1	0	1	0	1	28	2	0	0	NA	NA	NA	NA	NA	NA	0	0	NA	1	1	2007	Rectosigmoid Junction	38971	NA	101.428	152.672	5.03649	2016.34	0.10911	7.49818	29.8113	0.024258	15.6276	5.02022	0.0472539	39.275	1.73071	2.0435	52.7141	41.3038
TCGA-AA-3519	0	9.07	0	9.07	63	1	0	NA	1	1	0	1	0	1	43	3	0	0	NA	NA	NA	NA	NA	NA	0	0	NA	NA	0	2007	1	5/18/10	NA	82.7034	162.557	0.149263	884.563	3.75992	0.0995667	4.36781	0.0288969	0.223276	0.147002	1.72776	60.2988	0.0972687	2.361	8.39414	15.9009
TCGA-AA-3519	0	9.07	0	9.07	63	1	0	NA	1	1	0	1	0	1	43	3	0	0	NA	NA	NA	NA	NA	NA	0	0	NA	NA	0	2007	1	5/18/10	NA	82.7034	162.557	0.149263	884.563	3.75992	0.0995667	4.36781	0.0288969	0.223276	0.147002	1.72776	60.2988	0.0972687	2.361	8.39414	15.9009
TCGA-AA-3516	1	13.01	NA	NA	74	0	1	NA	1	1	0	1	NA	1	26	7	0	0	NA	NA	NA	NA	NA	NA	0	0	NA	1	1	2007	NA	39763	NA	59.9664	72.2146	0.154381	1335.98	2.1035	0.10268	10.5009	0.0296815	19.714	2.15105	1.75245	22.9808	0.100297	2.42038	14.6471	16.2235
TCGA-AA-3516	1	13.01	NA	NA	74	0	1	NA	1	1	0	1	NA	1	26	7	0	0	NA	NA	NA	NA	NA	NA	0	0	NA	1	1	2007	NA	39763	NA	59.9664	72.2146	0.154381	1335.98	2.1035	0.10268	10.5009	0.0296815	19.714	2.15105	1.75245	22.9808	0.100297	2.42038	14.6471	16.2235
TCGA-A6-A5ZU	0	9.63	0	9.63	59	1	0	1	1	1	0	1	3	1	60	1	0	1	NA	99.1	170	0	1	0	0	117	NA	0	0	2013	Cecum	4/14/11	NA	57.2061	50.2547	0.0658937	267.997	2.75175	0.046238	0.0995531	0.0144581	0.0916555	1.46074	0.0275936	12.685	2.65515	8.50654	9.87146	7.04738
TCGA-A6-A5ZU	0	9.63	0	9.63	59	1	0	1	1	1	0	1	3	1	60	1	0	1	NA	99.1	170	0	1	0	0	117	NA	0	0	2013	Cecum	4/14/11	NA	57.2061	50.2547	0.0658937	267.997	2.75175	0.046238	0.0995531	0.0144581	0.0916555	1.46074	0.0275936	12.685	2.65515	8.50654	9.87146	7.04738
TCGA-A6-A56B	1	56.21	1	55.12	57	1	0	1	1	1	0	1	0	1	25	3	0	1	NA	77.2	180	0	1	0	0	1595	NA	0	0	2008	Sigmoid Colon	6/15/11	NA	36.3723	2.49114	0.0367504	584.915	0.0338385	0.0262864	1.27973	0.00847984	0.0498606	2.42761	1.18206	21.8447	0.025765	19.4218	9.74419	8.50057
TCGA-A6-6654	0	23.85	0	23.85	65	0	0	2	1	1	0	1	NA	1	65	1	0	1	NA	97.4	173	NA	NA	NA	0	178	NA	0	0	2011	Descending Colon	39213	NA	35.053	21.5529	0	643.933	0	0.887903	3.56389	0	1.76661	0.876079	1.84186	12.5582	0	141.462	27.0024	2.66533
TCGA-A6-6137	0	27.07	0	27.07	55	1	0	2	1	1	0	1	NA	1	21	0	0	0	NA	93	180.3	NA	NA	NA	0	195	NA	0	0	2010	Transverse Colon	5/18/10	NA	46.2845	26.9509	5.5322	5020.93	6.39925	1.55436	41.9929	1.6894	13.9991	3.11065	0.775123	61.8522	2.38476	3.00789	33.2871	19.4159
TCGA-A6-6137	0	27.07	0	27.07	55	1	0	2	1	1	0	1	NA	1	21	0	0	0	NA	93	180.3	NA	NA	NA	0	195	NA	0	0	2010	Transverse Colon	5/18/10	NA	46.2845	26.9509	5.5322	5020.93	6.39925	1.55436	41.9929	1.6894	13.9991	3.11065	0.775123	61.8522	2.38476	3.00789	33.2871	19.4159
TCGA-A6-5660	0	29.17	0	29.17	73	1	0	1	1	1	0	1	NA	1	23	11	1	1	NA	94.4	170	NA	NA	NA	0	342	NA	0	0	2010	Hepatic Flexure	6/14/11	NA	43.2596	7.28484	2.44454	1127.94	1.61467	1.64621	3.2049	0	4.86386	1.60604	0	31.0181	0.79372	8.92121	36.0317	6.49617
TCGA-A6-4107	0	32.42	0	32.42	57	0	0	2	1	1	0	1	0	1	28	2	0	1	NA	91.8	154	NA	NA	NA	0	231	NA	0	0	2010	Cecum	12/23/10	NA	81.6747	19.8846	6.36905	846.628	0.0496587	1.32653	9.29148	1.21873	2.72998	12.5083	0.0229964	132.572	0.037478	11.969	17.1719	10.5531
TCGA-A6-3807	0	34.63	0	34.63	53	0	0	2	1	1	0	1	0	1	24	5	1	1	NA	109.5	163	NA	NA	NA	0	333	NA	0	0	2009	Cecum	8/29/11	NA	23.5351	48.4477	0.120971	843.934	0.109705	0.0820405	5.60574	0.0243694	0.176505	0.11923	1.59134	32.3128	0.080208	18.1078	10.9428	5.56418
TCGA-A6-2677	1	24.31	NA	NA	68	0	0	2	1	1	0	1	0	1	30	5	0	1	NA	55.2	160	NA	NA	NA	0	541	NA	0	1	2009	Cecum	6/17/11	NA	44.621	4.16328	2.07857	962.872	0.00633344	0.00499346	108.751	0.00166923	6.22995	0.00676268	0.00309774	30.094	1.04042	8.31363	1.04969	4.16121
TCGA-A6-2677	1	24.31	NA	NA	68	0	0	2	1	1	0	1	0	1	30	5	0	1	NA	55.2	160	NA	NA	NA	0	541	NA	0	1	2009	Cecum	6/17/11	NA	44.621	4.16328	2.07857	962.872	0.00633344	0.00499346	108.751	0.00166923	6.22995	0.00676268	0.00309774	30.094	1.04042	8.31363	1.04969	4.16121
TCGA-A6-2677	1	24.31	NA	NA	68	0	0	2	1	1	0	1	0	1	30	5	0	1	NA	55.2	160	NA	NA	NA	0	541	NA	0	1	2009	Cecum	6/17/11	NA	44.621	4.16328	2.07857	962.872	0.00633344	0.00499346	108.751	0.00166923	6.22995	0.00676268	0.00309774	30.094	1.04042	8.31363	1.04969	4.16121
TCGA-A6-2672	0	46.62	0	46.62	82	0	0	2	1	1	0	1	0	1	29	1	1	1	NA	51.5	157	NA	NA	NA	0	503	NA	0	0	2009	1	5/18/10	NA	52.937	13.0105	0.0496912	1596.54	0.0456438	0.0352382	0.0737238	0.011207	9.01589	1.34312	0.0212397	3.97379	2.494	18.1408	14.247	9.06065
TCGA-A6-2672	0	46.62	0	46.62	82	0	0	2	1	1	0	1	0	1	29	1	1	1	NA	51.5	157	NA	NA	NA	0	503	NA	0	0	2009	1	5/18/10	NA	52.937	13.0105	0.0496912	1596.54	0.0456438	0.0352382	0.0737238	0.011207	9.01589	1.34312	0.0212397	3.97379	2.494	18.1408	14.247	9.06065
TCGA-CM-5341	0	29.04	0	29.04	82	0	0	2	0	1	0	1	0	1	18	1	0	1	0	80.2	145	NA	NA	NA	0	183	NA	0	0	2010	1	5/18/10	NA	97.0424	10.3282	1.33078	154.796	2.54055	0.0339002	150.022	0.0108041	0.0653843	0.0471512	0.0204584	63.7919	0.0332158	26.878	31.8603	1.36854
TCGA-CM-5341	0	29.04	0	29.04	82	0	0	2	0	1	0	1	0	1	18	1	0	1	0	80.2	145	NA	NA	NA	0	183	NA	0	0	2010	1	5/18/10	NA	97.0424	10.3282	1.33078	154.796	2.54055	0.0339002	150.022	0.0108041	0.0653843	0.0471512	0.0204584	63.7919	0.0332158	26.878	31.8603	1.36854
TCGA-CM-5341	0	29.04	0	29.04	82	0	0	2	0	1	0	1	0	1	18	1	0	1	0	80.2	145	NA	NA	NA	0	183	NA	0	0	2010	1	5/18/10	NA	97.0424	10.3282	1.33078	154.796	2.54055	0.0339002	150.022	0.0108041	0.0653843	0.0471512	0.0204584	63.7919	0.0332158	26.878	31.8603	1.36854
TCGA-CM-5341	0	29.04	0	29.04	82	0	0	2	0	1	0	1	0	1	18	1	0	1	0	80.2	145	NA	NA	NA	0	183	NA	0	0	2010	1	5/18/10	NA	97.0424	10.3282	1.33078	154.796	2.54055	0.0339002	150.022	0.0108041	0.0653843	0.0471512	0.0204584	63.7919	0.0332158	26.878	31.8603	1.36854
TCGA-AZ-6608	1	1.94	NA	NA	55	0	0	2	0	1	0	1	NA	1	12	2	1	1	0	NA	NA	NA	NA	NA	0	NA	59	NA	1	2009	1	7/15/11	Complete Remission/Response	57.9598	0	1.84415	6372.77	0	0.565674	3.02329	0	3.04354	0	0	20.0671	0.567796	0.516422	8.7122	7.50027
TCGA-AA-A01X	0	25.99	1	25.99	80	0	0	NA	0	1	0	1	3	1	14	2	NA	1	NA	NA	NA	NA	NA	NA	0	30	NA	1	0	2004	Ascending Colon	39427	NA	26.0506	12.4565	1.28299	546.897	1.2739	3.56652	1.31464	0.00940309	0.055922	1.28165	1.20327	18.6216	2.40824	37.0955	21.0275	7.4619
TCGA-AA-A01X	0	25.99	1	25.99	80	0	0	NA	0	1	0	1	3	1	14	2	NA	1	NA	NA	NA	NA	NA	NA	0	30	NA	1	0	2004	Ascending Colon	39427	NA	26.0506	12.4565	1.28299	546.897	1.2739	3.56652	1.31464	0.00940309	0.055922	1.28165	1.20327	18.6216	2.40824	37.0955	21.0275	7.4619
TCGA-AA-3976	0	25.99	0	25.99	70	1	0	NA	0	1	0	1	0	1	16	2	0	NA	NA	NA	NA	NA	NA	NA	0	0	NA	1	1	2009	Rectosigmoid Junction	7/18/11	NA	40.8208	165.117	0.254198	1766.52	0.22554	0.160297	6.76829	0.043287	0.417831	9.6905	0.0874854	19.2159	0.156209	19.147	18.7746	3.70923
TCGA-AA-3976	0	25.99	0	25.99	70	1	0	NA	0	1	0	1	0	1	16	2	0	NA	NA	NA	NA	NA	NA	NA	0	0	NA	1	1	2009	Rectosigmoid Junction	7/18/11	NA	40.8208	165.117	0.254198	1766.52	0.22554	0.160297	6.76829	0.043287	0.417831	9.6905	0.0874854	19.2159	0.156209	19.147	18.7746	3.70923
TCGA-AA-3842	0	36.99	1	13.01	51	1	0	NA	0	1	0	1	0	1	12	2	1	1	NA	NA	NA	NA	NA	NA	0	31	NA	1	0	2009	Sigmoid Colon	3/23/11	NA	83.9756	21.0111	0.237874	1544.16	0.211593	4.42109	3.51356	0.0412531	26.3607	0.233742	0.0830638	23.7073	0.147441	26.4469	23.1664	6.23226
TCGA-AA-3842	0	36.99	1	13.01	51	1	0	NA	0	1	0	1	0	1	12	2	1	1	NA	NA	NA	NA	NA	NA	0	31	NA	1	0	2009	Sigmoid Colon	3/23/11	NA	83.9756	21.0111	0.237874	1544.16	0.211593	4.42109	3.51356	0.0412531	26.3607	0.233742	0.0830638	23.7073	0.147441	26.4469	23.1664	6.23226
TCGA-D5-6533	0	25.46	0	25.46	68	0	0	2	1	0	0		0	1	8	0	0	0	1	51	156	NA	NA	NA	0	40	NA	0	0	2010	Ascending Colon	39427	NA	39.2012	30.2796	3.58398	3308.16	1.77457	0	42.0442	0	0	2.67636	0	67.8078	0	5.30972	7.09676	8.90376
TCGA-AY-6197	0	21.42	0	21.42	60	1	0	2	1	0		0	0	1	16	0	0	0	0	158	NA	NA	NA	NA	0	113	NA	0	0	2010	Hepatic Flexure	5/18/10	NA	34.3197	3.85209	1.94776	1149.05	0	1.31912	3.19215	0	66.701	0	0	33.7172	0	1.21279	25.1886	5.2046
TCGA-AY-6197	0	21.42	0	21.42	60	1	0	2	1	0		0	0	1	16	0	0	0	0	158	NA	NA	NA	NA	0	113	NA	0	0	2010	Hepatic Flexure	5/18/10	NA	34.3197	3.85209	1.94776	1149.05	0	1.31912	3.19215	0	66.701	0	0	33.7172	0	1.21279	25.1886	5.2046
TCGA-AY-6197	0	21.42	0	21.42	60	1	0	2	1	0		0	0	1	16	0	0	0	0	158	NA	NA	NA	NA	0	113	NA	0	0	2010	Hepatic Flexure	5/18/10	NA	34.3197	3.85209	1.94776	1149.05	0	1.31912	3.19215	0	66.701	0	0	33.7172	0	1.21279	25.1886	5.2046
TCGA-AY-4071	1	0.95	NA	NA	63	0	NA	2	0	0		0	0	1	25	0	0	0	0	113.7	NA	NA	NA	NA	NA	NA	29	0	0	2009	Descending Colon	8/25/11	Complete Remission/Response	50.862	38.2011	1.48195	2812.09	1.46457	0.0479375	26.5979	0.0149511	7.08693	4.1238	0.0285645	42.3231	0.0469389	1.54478	11.3923	1.54472
TCGA-AD-6964	1	10.87	1	10.68	58	1	0	2	1	1			NA	1	16	0	1	1	NA	91	183	NA	NA	NA	0	23	NA	1	1	2011	Cecum	6/15/11	NA	49.9193	8.26182	1.63878	297.886	0	0	0	0	15.9166	0	0	8.26295	0.811752	24.1094	9.10698	9.14073
TCGA-AA-3977	0	25	0	25	65	1	0	NA	0	0			NA	1	15	0	0	0	NA	NA	NA	NA	NA	NA	0	31	NA	1	0	2009	Cecum	39244	NA	44.0184	6.07112	0.222133	427.214	0.198082	0.142388	0.404108	0.0392283	0.354654	0.218359	0.0786896	16.9049	0.138855	27.5174	16.5992	3.2466
[truncated: 560 more columns]
